# Supplementary material for: Genome-wide association study provides novel insight into the genetic architecture of severe obesity
Source: PLoS Genet. 2025 Sep 12;21(9):e1011842. doi: 10.1371/journal.pgen.1011842 (PMC12443252; doi:10.1371/journal.pgen.1011842)
Supplement: S1 Table — (XLSX) [file pgen.1011842.s001.xlsx]

## Sheet: ST1
Supplementary Table 1. Study design, genotype and imputation quality control steps, and analysis for each contributing study.
Stage	Full study name	Short name	Study design	Call rate	Study-specific exclusions	Measured or self-reported BMI	Study references	Reference Number	Analysis software - phenotype	Analysis software – GWAS	Genotyping platform	Genotyping QC	Imputation software
Discovery	The Netherlands Epidemiology of Obesity	NEO	Population-based, prospective cohort study of individuals aged 45-65 years, with an oversampling of individuals with overweight or obesity	≤98% excluded	Non-European descent, familial relatedness	Measured	https://www.ncbi.nlm.nih.gov/pubmed/23576214	1	Stata v13.1	SNPTEST v2.5.2.	Illumina HumanCoreExome-24v1_A Beadchip	Sample QC: Sample call rate >98%, heterozygosity >3SD from mean, outlying individuals were excluded on the basis of relatedness, non-European ancestry, sex discrepancy; SNP QC: P HWE > 1e-5, cal rate >98%.	IMPUTE2 (1K 2011 v3)
	Framingham Heart Study	FHS	Population-based cohort study	≤97% excluded	Non-European descent	Measured	http://www.ncbi.nlm.nih.gov/projects/gap/cgi-bin/study.cgi?study_id=phs000007.v2.p1, https://pubmed.ncbi.nlm.nih.gov/17903296/	2	R v3.5.0	LMEKIN (R package)	Affymetrix	Sample QC: Hardy-Weinberg Equillibrium value p-value >1E-6, call rate > 96.9%, MAF>0.01, number of mendelian errors <1000, variantes at locations map to GRCh37.	minimac3 (HRC r1.1)
	BioMe Biobank	BioMe	EMR-linked, clinical-based cohort	≤97% excluded	Related samples (>=2. degree)	Measured	https://www.ncbi.nlm.nih.gov/projects/gap/cgi-bin/study.cgi?study_id=phs000925.v1.p1, https://pmc.ncbi.nlm.nih.gov/articles/PMC3087725/	3	R v3.5.0	SNPTEST v2.5.4	Illumina GSA 1.0	Sample QC: Hardy-Weinberg Equillibrium value p-value >1E-6, call rate > 97%, MAF>0.01.	IMPUTE2 (1k Phase5 V3)
	Mexico City 1	MC1	Type 2 diabetes case-control study	≤95% excluded	familial relatedness	Measured	https://pubmed.ncbi.nlm.nih.gov/26780889/	4	SPSS v20	SNPTEST v2.5.2.	Affymetrix Genome-Wide Human SNP Array 5.0	Sample QC: Sample call rate >95%, sex discrepancies.	IMPUTE2
	Mexico City 2	MC2	Type 2 diabetes case-control study	≤99% excluded	familial relatedness	Measured	https://pubmed.ncbi.nlm.nih.gov/26780889/	4	SPSS v20	SNPTEST v2.5.2.	Affymetrix Axiom LAT array	Sample QC: Sample call rate >95%, sex discrepancies; SNP QC: P HWE > 1e-6.	IMPUTE2
	Vanderbilt University Biobank	BioVU	EHR-linked biobank	≤99% excluded	see the reference	Measured	https://pubmed.ncbi.nlm.nih.gov/18500243/	5	R 3.5	SUGEN	Multi-ethnic Genotyping array	Sample QC: Sample call rate >95%, sex discrepancies; SNP QC: P HWE > 1e-6.	Michigan Imputation server (minimac3)
	Atherosclerosis Risk in Communities	ARIC	A community surveillance and a cohort study with the goal of investigating the causes of atherosclerosis and cardiovascular disease	≤99% excluded	familial relatedness	Measured	https://www.ncbi.nlm.nih.gov/projects/gap/cgi-bin/study.cgi?study_id=phs000280.v7.p1, https://academic.oup.com/aje/article/129/4/687/87924	6	Stata v13.1	SUGEN	Affymetrix Genome-Wide Human SNP Array 6.0 or the Illumina Human 1M-Duo BeadChip	Sample QC: Sample call rate >98%, heterozygosity >3SD from mean, outlying individuals were excluded on the basis of relatedness, sex discrepancy; SNP QC: P HWE > 1e-6, call rate >98%.	IMPUTE2
	Coronary Artery Risk Development in Young Adults	CARDIA	Poplation based study to investigate the causes of atherosclerosis and cardiovascular disease in young adults.	≤99% excluded	familial relatedness, age <30 at first exam	Measured	https://www.nhlbi.nih.gov/science/coronary-artery-risk-development-young-adults-study-cardia, https://www.sciencedirect.com/science/article/pii/0895435688900807	7	Stata v13.1	SUGEN	Affymetrix Genome-Wide Human SNP Array 6.0 or the Illumina Human 1M-Duo BeadChip	Sample QC: Sample call rate >98%, heterozygosity >3SD from mean, outlying individuals were excluded on the basis of relatedness, sex discrepancy; SNP QC: P HWE > 1e-6, call rate >98%.	IMPUTE2
	Hispanic Community Health Study/Study of Latinos	HCHS/SOL	A community based prospective cohort study of 16,415 self-identified Hispanic/Latino persons aged 18-74 years at screening from randomly selected households in four U.S. field centers (Chicago, IL; Miami, FL; Bronx, NY; San Diego, CA) with baseline examination (2008 to 2011) and yearly telephone follow-up assessment for at least three years.	≤99% excluded	No genetic data, withdrew consent	Measured	https://www.ncbi.nlm.nih.gov/projects/gap/cgi-bin/study.cgi?study_id=phs000810.v1.p1	8	Stata v13.1	SUGEN	Multi-ethnic Genotyping array	Sample QC: Sample call rate >98%, heterozygosity >3SD from mean, outlying individuals were excluded on the basis of relatedness, sex discrepancy; SNP QC: call rate >98%.	IMPUTE2
	Multiethnic Cohort	MEC		≤99% excluded	see the reference	Measured	https://pubmed.ncbi.nlm.nih.gov/15229477/	9	Stata v13.1	SUGEN	Multi-ethnic Genotyping array	Sample QC: Sample call rate >98%, heterozygosity >3SD from mean, outlying individuals were excluded on the basis of relatedness, sex discrepancy; SNP QC: call rate >98%.	IMPUTE2
	MyCode/DiscovEHR	Gesinger	EHR-linked biobank	<95% excluded for sample and SNPs	Ancestry outliers removed	Measured	https://pubmed.ncbi.nlm.nih.gov/29727688/	10	R 3.5	SUGEN	Illumina HumanOmniExpressExome (HOEE) genotyping platform and the Illumina Global Screening Array (GSA)	Sample QC: Sex miss-matches dropped; checked for heterozygosity; HWE SNPs with P <=1e-15 removed.	Michigan Imputation Server
	Women Health Initiative	WHI	Population-based, longitudinal survey of women over age of 50	≤95% excluded	see the reference	Measured	https://pubmed.ncbi.nlm.nih.gov/9492970/	11	Stata v13.1	SUGEN	Multi-ethnic Genotyping array	Sample QC: Sample call rate >98%, heterozygosity >3SD from mean, outlying individuals were excluded on the basis of relatedness, sex discrepancy; SNP QC: P HWE > 1e-6, cal rate >98%.	IMPUTE2
Validation	REasons for Geographic and Racial Differences in Stroke	REGARDS	Population-based, longitudinal study of adults 45 years or older to investigate risk factors for stroke and related diseases, with intentional oversampling in the Southeastern U.S.	≤95% excluded	Non African American or Non European American, familial relatedness	Measured	https://pubmed.ncbi.nlm.nih.gov/15990444/	12	R 3.5	PLINK	Illumina Expanded Multi-ethnic Genotyping Array	Sample QC: Sample call rate >95%, sex discrepancies; SNP QC: call rate >95%, P HWE > 1e-12.	Michigan Imputation server (minimac3)
	Million Veteran Program	MVP	EMR-linnked biobank cohort study	≤95% excluded	Genetically related samples (>=2 degree)	Measured	https://pubmed.ncbi.nlm.nih.gov/26441289/	13	R 4.1	REGENIE 2.2.4	Customized MVP Genotyping Array v1.0	Sample QC: Sample call rate >98.5%, high heterozygosity (F coefficient<-0.1 in PLINK 1.9), related individuals were excluded on the basis of kinship coefficient, sex discrepancy; SNP QC: P HWE > 1e-20, cal rate >95%.	minimac4 (TopMED panel)
	UK Biobank	UKBB	Population-based and EMR-linked cohort	≤99% excluded	Population background based on self-reported and k-means clustering. Potential sample swaps were removed.	Measured	https://www.ukbiobank.ac.uk/enable-your-research/about-our-data/genetic-data, https://www.nature.com/articles/s41586-025-09272-9	14	R 4.1	SAIGE	UK Biobank Axiom Array	Sample QC: Sample call rate >99%, outlying individuals were excluded on the basis of relatedness, sex discrepancy; SNP QC: call rate >98%, allele frequency mismatch, plate and batch effects.	IMPUTE4
	The Genetic Epidemiology Network of Arteriopathy	GENOA-EA	Hypertensive sibship cohort, recruited hypertensive sibships with at least 2 individuals with clinically diagnosed essential hypertension before age 60 years	≤95% excluded	Non-European ancestry	Measured	https://www.ncbi.nlm.nih.gov/projects/gap/cgi-bin/study.cgi?study_id=phs000379.v1.p1, https://pubmed.ncbi.nlm.nih.gov/11799070/	15	R 3.5	R package GENESIS	Affymetrix Genome-Wide Human SNP Array 6.0 or the Illumina Human 1M-Duo BeadChip	Sample QC: Sample call rate >95% or ≥6 standard deviations from the mean of the first 10 genome-wide principal components from genotype data are excluded; SNP QC: cal rate >95%.	Michigan Imputation server (minimac3)
	The Genetic Epidemiology Network of Arteriopathy	GENOA-AA	Hypertensive sibship cohort, recruited hypertensive sibships with at least 2 individuals with clinically diagnosed essential hypertension before age 60 years	≤95% excluded	Non-African ancestry	Measured	https://www.ncbi.nlm.nih.gov/projects/gap/cgi-bin/study.cgi?study_id=phs000379.v1.p1, https://pubmed.ncbi.nlm.nih.gov/11799070/	15	R 3.5	R package GENESIS	Affymetrix Genome-Wide Human SNP Array 6.0 or the Illumina Human 1M-Duo BeadChip	Sample QC: Sample call rate >95% or ≥6 standard deviations from the mean of the first 10 genome-wide principal components from genotype data are excluded; SNP QC: cal rate >95%.	Michigan Imputation server (minimac3)
	The Health and Retirement Study	HRS-EA	Population-based, longitudinal survey of a representative sample of Americans over the age of 50	≤98% excluded	Non-European ancestry, familial relatedness	Measured	http://hrsonline.isr.umich.edu/, https://pubmed.ncbi.nlm.nih.gov/24671021/	16	R 3.5	Rvtests	Illumina HumanOmni2.5 array	Sample QC: Sample call rate >98%, inbreeding coefficient >6SD, heterozygosity >6SD from mean, sex discrepancy; SNP QC: P HWE > 1e-4, cal rate >98%, sex differences in allelic frequency ≤ 0.2, sex difference in heterozygosity ≤ 0.3, MAF>0, and ≤ 1 Mendelian error.	Michigan Imputation server (minimac3)
	The Health and Retirement Study	HRS-AA	Population-based, longitudinal survey of a representative sample of Americans over the age of 50	≤98% excluded	Non-African ancestry, familial relatedness	Measured	http://hrsonline.isr.umich.edu/, https://pubmed.ncbi.nlm.nih.gov/24671021/	16	R 3.5	Rvtests	Illumina HumanOmni2.5 array	Sample QC: Sample call rate >98%, inbreeding coefficient >6SD, heterozygosity >6SD from mean, sex discrepancy; SNP QC: P HWE > 1e-4, cal rate >98%, sex differences in allelic frequency ≤ 0.2, sex difference in heterozygosity ≤ 0.3, MAF>0, and ≤ 1 Mendelian error.	Michigan Imputation server (minimac3)
	Genetic Study of Atherosclerosis Risk	GeneSTAR	Family-based	<95% excluded	Individuals not part of families with early onset CAD	Measured	https://pmc.ncbi.nlm.nih.gov/articles/PMC2128738/	17	SAS v9.4	R	Illumina Human1Mv1C	Excluded ancestry outliers from EIGENSTRAT, samples with >5% Mendelian errors, and gender discrepancies.	IMPUTE2 (1K 2011 v3)
	Cameron County Hispanic Cohort	CCHC	Longitudinal	≤95% excluded	Hispanic/Latino ancestry	Measured	https://pubmed.ncbi.nlm.nih.gov/20394692/	18	R.4.1	R	Multi-ethnic Genotyping array	Sample QC: Sample call rate >98%, heterozygosity >3SD from mean, outlying individuals were excluded on the basis of relatedness, sex discrepancy; SNP QC: call rate >98%.	Michigan Imputation Server
	1	de Mutsert, R. et al. The Netherlands Epidemiology of Obesity (NEO) study: study design and data collection. Eur J Epidemiol 28, 513-23 (2013).
	2	Kiel, D.P. et al. Genome-wide association with bone mass and geometry in the Framingham Heart Study. BMC Med Genet 8 Suppl 1, S14 (2007).
	3	Tayo, B.O. et al. Genetic background of patients from a university medical center in Manhattan: implications for personalized medicine. PLoS One 6, e19166 (2011).
	4	Below, J.E. et al. Meta-analysis of lipid-traits in Hispanics identifies novel loci, population-specific effects, and tissue-specific enrichment of eQTLs. Sci Rep 6, 19429 (2016).
	5	Roden, D.M. et al. Development of a large-scale de-identified DNA biobank to enable personalized medicine. Clin Pharmacol Ther 84, 362-9 (2008).
	6	The Atherosclerosis Risk in Communities (ARIC) Study: design and objectives. The ARIC investigators. Am J Epidemiol 129, 687-702 (1989).
	7	Friedman, G.D. et al. CARDIA: study design, recruitment, and some characteristics of the examined subjects. J Clin Epidemiol 41, 1105-16 (1988).
	8	Sorlie, P.D. et al. Design and implementation of the Hispanic Community Health Study/Study of Latinos. Ann Epidemiol 20, 629-41 (2010).
	9	Kolonel, L.N., Altshuler, D. & Henderson, B.E. The multiethnic cohort study: exploring genes, lifestyle and cancer risk. Nat Rev Cancer 4, 519-27 (2004).
	10	Staples, J. et al. Profiling and Leveraging Relatedness in a Precision Medicine Cohort of 92,455 Exomes. Am J Hum Genet 102, 874-889 (2018).
	11	Design of the Women's Health Initiative clinical trial and observational study. The Women's Health Initiative Study Group. Control Clin Trials 19, 61-109 (1998).
	12	Howard, V.J. et al. The reasons for geographic and racial differences in stroke study: objectives and design. Neuroepidemiology 25, 135-43 (2005).
	13	Gaziano, J.M. et al. Million Veteran Program: A mega-biobank to study genetic influences on health and disease. J Clin Epidemiol 70, 214-23 (2016).
	14	Consortium, U.K.B.W.-G.S. Whole-genome sequencing of 490,640 UK Biobank participants. Nature (2025).
	15	Investigators, F. Multi-center genetic study of hypertension: The Family Blood Pressure Program (FBPP). Hypertension 39, 3-9 (2002).
	16	Sonnega, A. et al. Cohort Profile: the Health and Retirement Study (HRS). Int J Epidemiol 43, 576-85 (2014).
	17	Vaidya, D. et al. Incidence of coronary artery disease in siblings of patients with premature coronary artery disease: 10 years of follow-up. Am J Cardiol 100, 1410-5 (2007).
	18	Fisher-Hoch, S.P. et al. Socioeconomic status and prevalence of obesity and diabetes in a Mexican American community, Cameron County, Texas, 2004-2007. Prev Chronic Dis 7, A53 (2010).
