# Supplementary material for: Genome-wide association study provides novel insight into the genetic architecture of severe obesity
Source: PLoS Genet. 2025 Sep 12;21(9):e1011842. doi: 10.1371/journal.pgen.1011842 (PMC12443252; doi:10.1371/journal.pgen.1011842)
Supplement: S2 Table — (XLSX) [file pgen.1011842.s002.xlsx]

## Sheet: ST2
Supplementary Table 2. Phenotype descriptives by study, sex strata, and obesity definition.
Stage	Study	Population background	ALL			95th % tile				Obesity Class 3				Obesity Class 4
			Sex Strata	N	Age (years)	CASE		CONTROL		CASE		CONTROL		CASE		CONTROL
						N	BMI (kg/m^2)	N	BMI (kg/m^2)	N	BMI (kg/m^2)	N	BMI (kg/m^2)	N	BMI (kg/m^2)	N	BMI (kg/m^2)
Discovery	ARIC (AA)	AA	All	1584	53.44 (5.75)	105	46.57 (5.1)	1281	25.94 (2.14)	171	45.08 (4.37)	557	22.87 (1.62)	26	53.28 (2.62)	557	22.87 (1.62)
		AA	Female only	1037	53.38 (5.68)	69	48.95 (3.74)	820	26.49 (2.17)	148	45.25 (4.4)	291	22.91 (1.64)	22	53.51 (2.71)	291	22.91 (1.64)
		AA	Male only	547	53.56 (5.87)	36	42.01 (4.19)	461	24.96 (1.7)	23	43.96 (4.06)	266	22.83 (1.61)	0	N/A	0	N/A
	ARIC (EA)	EA	All	5370	54.09 (5.65)	286	40.47 (4.24)	4596	24.15 (1.74)	161	43.44 (3.22)	3378	22.67 (1.59)	0	N/A	0	N/A
		EA	Female only	3051	53.84 (5.64)	120	43.68 (3.33)	2637	23.64 (1.81)	126	43.56 (3.29)	2215	22.39 (1.63)	0	N/A	0	N/A
		EA	Male only	2319	54.42 (5.64)	166	38.15 (3.18)	1959	24.83 (1.37)	35	43.02 (2.95)	1163	23.19 (1.36)	0	N/A	0	N/A
	BioMe (AA)	AA	All	1157	43.11 (13.03)	96	48.93 (6.16)	872	24.34 (2.24)	148	46.86 (5.67)	691	22.44 (1.68)	41	54.33 (4.42)	691	22.44 (1.68)
		AA	Female only	758	42.88 (13.09)	71	50.93 (5.16)	555	24.7 (2.39)	133	46.92 (5.82)	393	22.48 (1.68)	38	54.43 (4.56)	393	22.48 (1.68)
		AA	Male only	399	43.56 (12.92)	25	43.23 (5.17)	317	23.7 (1.76)	15	46.37 (4.31)	298	22.39 (1.68)	0	N/A	0	N/A
	BioMe (EA)	EA	All	1152	57.85 (8.94)	176	39.65 (4.51)	833	23.91 (1.71)	71	43.79 (4.01)	712	22.39 (1.69)	0	N/A	0	N/A
		EA	Female only	565	58.02 (8.99)	41	43.66 (4.88)	437	23.57 (1.89)	26	44.99 (5.36)	333	21.94 (1.75)	0	N/A	0	N/A
		EA	Male only	587	57.73 (8.89)	135	38.44 (3.61)	396	24.29 (1.4)	38	43 (2.88)	311	22.9 (1.43)	0	N/A	0	N/A
	BioMe-Additional samples (EA)	EA	All	1475	50.66 (11.90)	109	41.44 (5.51)	961	23.71 (1.44)	57	44.71 (5.77)	810	22.09 (1.70)	0	N/A	0	N/A
	BioMe (HA)	HA	All	2356.5	48.2 (13.27)	269	45.37 (5.46)	1604	25.13 (2.06)	286	45.43 (5.06)	933	22.77 (1.62)	41	55.23 (4.21)	933	22.77 (1.62)
		HA	Female only	1503	48.01 (13.37)	166	46.81 (4.96)	996	25.15 (2.18)	218	45.46 (4.96)	578	22.7 (1.66)	29	55.25 (4.74)	578	22.7 (1.66)
		HA	Male only	888.5	48.53 (13.09)	103	43.05 (5.46)	608	25.09 (1.84)	68	45.33 (5.41)	355	22.88 (1.55)	12	55.18 (2.7)	355	22.88 (1.55)
	BioVU (AA)	AA	All	7879	44.5 (14.56)	529	57.56 (9.00)	4819	28.01 (3.45)	2308	47.69 (7.55)	1504	22.62 (1.67)	607	57.68 (7.74)	1504	22.62 (1.67)
		AA	Female only	5236.5	43.25 (14.58)	195	60.08 (7.79)	3029	28.81 (3.59)	1805	47.83 (7.48)	805	22.52 (1.69)	493	57.5 (7.44)	805	22.52 (1.69)
		AA	Male only	2642.5	46.62 (14.29)	334	53.25 (9.31)	1790	26.64 (2.71)	503	47.22 (7.79)	699	22.74 (1.63)	114	58.49 (8.91)	699	22.74 (1.63)
	BioVU (AS)	AS	All	270	42.15 (13.86)	27	39.47 (5.93)	243	22.77 (2.02)	0	N/A	0	N/A	0	N/A	0	N/A
		AS	Female only	166	41.3 (13.77)	14	42.89 (4.80)	152	22.17 (1.81)	0	N/A	0	N/A	0	N/A	0	N/A
		AS	Male only	104	44 (13.51)	13	36.3 (5.15)	91	23.76 (1.96)	0	N/A	0	N/A	0	N/A	0	N/A
	BioVU (EA)	EA	All	33717	50.85 (13.94)	2484	52.85 (7.64)	22296	26.43 (2.73)	6789	46.79 (6.81)	9264	22.67 (1.63)	1552	56.62 (7.21)	9264	22.67 (1.63)
		EA	Female only	20588	49.38 (14.16)	1051	54.54 (7.69)	12880	25.89 (2.79)	4525	47.08 (7.01)	6366	22.56 (1.64)	1108	56.71 (7.38)	6366	22.56 (1.64)
		EA	Male only	13129	52.86 (13.37)	1433	50.54 (6.93)	9416	27.17 (2.45)	2264	46.2 (6.34)	2898	22.92 (1.56)	444	56.4 (6.74)	2898	22.92 (1.56)
	BioVU (HA)	HA	All	631.5	40.94 (13.82)	45	50.69 (7.50)	433	26.53 (2.78)	116	46.23 (6.19)	165	22.59 (1.59)	22	55.80 (7.81)	165	22.59 (1.59)
		HA	Female only	146.5	39.24 (13.56)	0	N/A	0	N/A	85	46.07 (5.19)	123	22.53 (1.59)	0	N/A	0	N/A
		HA	Male only	196	44.19 (13.77)	31	51.09 (10.96)	144	27.3 (2.28)	31	46.64 (8.45)	42	22.76 (1.61)	0	N/A	0	N/A
	FHS (EA)	EA	All	6003.5	38.62 (8.86)	410	38.78 (4.74)	3661	22.94 (2.03)	124	44.52 (4.25)	3865	22.35 (1.66)	0	N/A	0	N/A
		EA	Female only	3544.5	38.40 (8.81)	221	39.67 (5.31)	1981	21.68 (1.44)	86	44.90 (4.42)	2685	22.06 (1.66)	0	N/A	0	N/A
		EA	Male only	2459	38.88 (8.91)	189	37.75 (3.73)	1680	24.43 (1.56)	38	43.66 (3.73)	1180	22.99 (1.46)	0	N/A	0	N/A
	MyCode/DiscovEHR (AA)	AA	All	883.5	42.60 (12.98)	57	61.35(9.60)	492	30.48(3.64)	348	48.52(8.14)	87	22.64(1.53)	100	58.73(8.03)	87	22.64(1.53)
		AA	Female only	590	40.84 (12.90)	35	63.37(8.82)	315	31.39(3.54)	255	48.77(8.07)	40	22.75(1.61)	77	58.42(7.87)	40	22.75(1.61)
		AA	Male only	293.5	45.67 (12.55)	22	58.13(10.11)	177	28.88(3.22)	93	47.85(8.33)	47	22.56(1.47)	23	59.79(8.66)	47	22.56(1.47)
	MyCode/DiscovEHR (EA)	EA	All	51809.5	50.19 (13.80)	3531	57.49(7.39)	31695	29.14(2.86)	17077	47.38(6.93)	6075	22.97(1.51)	4499	56.70(6.56)	6075	22.97(1.51)
		EA	Female only	33786.5	35.06 (8.83)	2174	58.87(6.75)	19526	29.08(3.11)	12074	47.57(6.89)	4373	22.93(1.51)	3327	56.55(6.35)	4373	22.93(1.51)
		EA	Male only	18023	48.16 (14.33)	1357	55.29(7.84)	12169	29.24(2.39)	5003	46.95(7.02)	1702	23.08(1.51)	1172	57.10(7.13)	1702	23.08(1.51)
	MyCode/DiscovEHR (HA)	HA	All	905.5	41.52 (13.08)	53	60.90(6.84)	524	29.62(2.98)	340	47.67(7.42)	83	22.58(1.52)	95	57.37(6.69)	83	22.58(1.52)
		HA	Female only	660.5	40.31 (12.88)	40	60.36(6.72)	376	29.57(3.10)	251	47.66(7.20)	67	22.68(1.54)	73	56.72(6.45)	67	22.68(1.54)
		HA	Male only	97	44.53 (13.10)	0	N/A	0	N/A	89	47.72(8.06)	16	22.18(1.39)	22	59.50(7.16)	16	22.18(1.39)
	MC1 (HA)	HA	All	522.5	50.2 (8.7)	43	41.3 (2.9)	411	26.6 (1.9)	30	42.8 (2.0)	137	23.08 (1.43)	0	N/A	0	N/A
		HA	Female only	352.5	50.1 (8.4)	28	42.0 (2.5)	283	26.9 (1.8)	22	42.8 (2.2)	83	23.12 (1.34)	0	N/A	0	N/A
		HA	Male only	143	50.2 (9.3)	15	41.3 (2.9)	128	25.8 (1.8)	0	N/A	0	N/A	0	N/A	0	N/A
	MC2-T2Dcase (HA)	HA	All	466.5	55.3 (8.7)	33	43.7 (5.6)	360	26.4 (2.1)	35	44.4 (4.8)	143	23.23 (1.43)	0	N/A	0	N/A
		HA	Female only	285	55.3 (8.0)	21	44.4 (4.8)	225	26.9 (2.1)	22	44.7 (4.3)	76	23.37 (1.31)	0	N/A	0	N/A
		HA	Male only	181.5	55.3 (9.7)	12	41.3 (2.9)	135	25.6 (1.8)	13	41.3 (2.9)	67	23.08 (1.56)	0	N/A	0	N/A
	MC2-T2Dcontrol (HA)	HA	All	411	48.1 (7.6)	42	38.0 (3.7)	369	25.1 (1.4)	0	N/A	0	N/A	0	N/A	0	N/A
		HA	Female only	167	49.2 (7.6)	20	39.3 (4.6)	147	24.6 (1.2)	0	N/A	0	N/A	0	N/A	0	N/A
		HA	Male only	244	47.4 (7.5)	22	36.8 (2.2)	222	25.4 (1.4)	0	N/A	0	N/A	0	N/A	0	N/A
	MEC-AABC (AA)	AA	Female only	576	57.89 (7.91)	18	47.4 (3.6)	494	26.15 (2.18)	44	44.1 (3.7)	195	22.96 (1.54)	0	N/A	0	N/A
	MEC-AAPC (AA)	AA	Male only	914	59.04 (7.53)	57	40.27 (4.22)	816	24.75 (1.62)	22	44.44 (3.89)	449	23.1 (1.34)	0	N/A	0	N/A
	MEC-JABC (AS)	AS	Female only	744	61.36 (6.62)	49	35.62 (3.54)	711	21.73 (1.39)	0	N/A	0	N/A	0	N/A	0	N/A
	MEC-JAPC (AS)	AS	Male only	760	58.14 (7.25)	39	32.92 (2.41)	705	23.51 (1.18)	0	N/A	0	N/A	0	N/A	0	N/A
	MEC-LABC (HA)	HA	Female only	601	57.66 (6.69)	29	43.77 (2.68)	510	25.6 (1.97)	40	43.01 (2.61)	246	22.93 (1.45)	0	N/A	0	N/A
	MEC-LAPC (HA)	HA	Male only	986	60.91 (5.67)	38	40.1 (3.48)	882	25.47 (1.65)	18	42.94 (2.9)	393	23.21 (1.28)	0	N/A	0	N/A
	MEC-Sigma (HA)	HA	All	2424	58.55 (6.19)	120	43.47 (5.57)	2091	25.64 (1.84)	112	44.5 (4.98)	961	23.11 (1.39)	0	N/A	0	N/A
		HA	Female only	1297	58.28 (6.22)	64	46.4 (5.52)	1089	25.71 (1.99)	90	44.87 (5.24)	544	23 (1.47)	0	N/A	0	N/A
		HA	Male only	1127	58.87 (6.15)	56	40.13 (3.3)	1002	25.58 (1.65)	22	43.03 (3.42)	417	23.26 (1.25)	0	N/A	0	N/A
	MEC-HIBC (HW)	HW	Female only	114	54.6 (6.75)	0	N/A	0	N/A	23	45.34 (5.99)	91	22.86 (1.58)	0	N/A	0	N/A
	aMEGA (All Ancestry): BioMe, HCHS/SOL, MEC, WHI	All Ancestry	All	24818	53.07 (11.36)	2366	44.75 (6.33)	19414	25.35 (2.3)	2910	44.98 (4.96)	10434	22.74 (1.6)	378	55.21 (4.81)	10434	22.74 (1.6)
		All Ancestry	Female only	17576	53.91 (10.9)	1526	46.54 (6.2)	13632	25.51 (2.44)	2417	45.05 (5.11)	7003	22.67 (1.63)	323	55.51 (4.98)	7003	22.67 (1.63)
		All Ancestry	Male only	7242	51.02 (12.19)	840	41.49 (5.15)	5782	24.98 (1.88)	493	44.62 (4.14)	3431	22.88 (1.55)	55	53.44 (3.2)	3431	22.88 (1.55)
	MEGA (AA): BioMe, MEC, WHI	AA	All	8731	55.96 (9.33)	777	47.24 (6.08)	6663	26.03 (2.25)	1402	45.12 (5.08)	2789	22.81 (1.62)	196	55.19 (5.00)	2789	22.81 (1.62)
		AA	Female only	6972	56.37 (8.69)	544	49.37 (5.33)	5269	26.39 (2.23)	1253	45.17 (5.19)	1958	22.85 (1.60)	178	55.44 (5.08)	1958	22.85 (1.60)
		AA	Male only	1759	54.3 (11.39)	233	42.28 (4.71)	1394	24.66 (1.78)	149	44.74 (4.09)	831	22.70 (1.65)	18	52.77 (3.26)	831	22.70 (1.65)
	MEGA (AI): WHI, BioMe	AI	Female only	276	58.97 (7.34)	26	45.99 (5.66)	231	25.73 (2.21)	45	44.14 (4.93)	124	22.92 (1.54)	0	N/A	0	N/A
	MEGA (AS): BioMe, MEC, WHI	AS	All	2364	54.96 (11.14)	256	35.73 (3.56)	1727	22.56 (1.65)	33	42.81 (2.27)	1973	22.46 (1.63)	0	N/A	0	N/A
		AS	Female only	1322	54.44 (11.73)	128	35.98 (3.72)	920	21.62 (1.38)	18	43.18 (2.57)	1194	22.09 (1.67)	0	N/A	0	N/A
		AS	Male only	1042	55.62 (10.32)	128	35.48 (3.39)	807	23.63 (1.23)	15	42.36 (1.83)	779	23.02 (1.39)	0	N/A	0	N/A
	MEGA (HA): HCHS/SOL, BioMe, WHI	HA	All	10774	50.39 (12.58)	1068	45.13 (5.25)	8619	25.52 (2.05)	1193	44.93 (4.88)	4224	22.84 (1.58)	148	55.17 (4.59)	4224	22.84 (1.58)
		HA	Female only	7513	51.74 (12.2)	699	46.42 (5.13)	6023	25.58 (2.12)	945	44.99 (5.04)	2873	22.82 (1.57)	121	55.46 (4.84)	2873	22.82 (1.57)
		HA	Male only	3261	47.29 (12.88)	369	42.68 (4.57)	2596	25.37 (1.84)	248	44.71 (4.22)	1351	22.87 (1.60)	27	53.83 (2.94)	1351	22.87 (1.60)
	MEGA (HW): MEC	HW	All	2118	53.97 (7.38)	191	45.00 (4.95)	1710	25.18 (1.94)	208	44.83 (4.69)	924	22.82 (1.49)	28	54.74 (3.80)	924	22.82 (1.49)
		HW	Female only	1184	53.98 (7.49)	105	46.08 (4.94)	946	24.45 (1.88)	137	44.88 (4.84)	642	22.64 (1.53)	22	55.46 (4.00)	733	22.66 (1.54)
		HW	Male only	934	53.96 (7.24)	86	43.69 (4.65)	764	26.07 (1.6)	71	44.74 (4.42)	282	23.24 (1.32)	10	53.51 (3.85)	282	23.24 (1.32)
	MEGA (MA): BioMe	MA	All	508	44.38 (14.42)	47	42.19 (6.03)	451	23.25 (1.91)	29	45.16 (5.92)	394	22.34 (1.66)	0	N/A	0	N/A
		MA	Female only	274	42.74 (14.71)	23	44.81 (7.01)	231	22.87 (2.07)	19	46.16 (6.99)	212	22.16 (1.75)	0	N/A	0	N/A
		MA	Male only	234	46.29 (13.85)	23	39.80 (3.53)	211	23.60 (1.63)	0	N/A	0	N/A	0	N/A	0	N/A
	NEO (EA)	EA	All	3150	56 (5.9)	288	42.1 (4.4)	2580	27.1 (1.9)	182	44.4 (4.0)	682	22.8 (1.5)	21	53.9 (2.9)	682	22.8 (1.5)
		EA	Female only	1633	55.8 (5.9)	149	44.1 (4.3)	1341	26.8 (2.2)	133	44.7 (4.2)	444	22.4 (1.6)	0	N/A	0	22.4 (1.6)
		EA	Male only	1517	56.1 (6.0)	139	40.0 (3.5)	1239	27.4 (1.3)	49	43.6 (3.6)	238	23.3 (1.3)	0	N/A	0	23.3 (1.3)
	WHI (AA)	AA	Female only	1512	62.33 (5.38)	221	49.53 (5.24)	1066	26.44 (2.21)	370	46.43 (5.59)	413	22.71 (1.59)	81	54.93 (4.54)	413	22.71 (1.59)
	WHI (EA)	EA	Female only	6166	63.51 (5.27)	792	42.63 (4.30)	4985	24.11 (1.77)	576	44.04 (4.23)	3538	22.67 (1.57)	0	0 (0)	0	0 (0)
	Subtotal		All	159359		12312		109704		32358		45806		7463		30888
			Female	102656		7114		68187		23469		30902		5571		20329
			Male	54799		5062		40119		8817		13972		1842		9148
Replication	MVP (AA)	AA	All	52024	54.89 (10.72)	5003	45.89 (4.60)	45074	26.31 (2.29)	6950	44.57 (4.47)	17034	22.70 (1.59)	762	54.36 (4.38)	17034	22.70 (1.59)
		AA	Female only	8315	48.24 (11.08)	766	46.92 (4.37)	6940	26.93 (2.45)	1375	44.46 (4.32)	2313	22.74 (1.57)	134	54.18 (4.53)	2313	22.74 (1.57)
		AA	Male only	43753	56.10 (10.19)	4225	45.69 (4.65)	38178	26.22 (2.26)	5575	44.59(4.50)	14721	22.69 (1.59)	628	54.40 (4.35)	14721	22.69 (1.59)
	MVP (EA)	EA	All	161178	57.84 (11.50)	15609	45.59 (4.57)	140834	26.21 (2.04)	20344	44.54 (4.45)	52632	22.82 (1.54)	2216	54.41 (4.38)	52632	22.82 (1.54)
		EA	Female only	15814	50.30 (12.08)	1486	46.45 (4.46)	13419	25.04 (2.39)	2395	44.56 (4.30)	7521	22.43 (1.64)	248	54.21 (4.21)	7521	22.43 (1.64)
		EA	Male only	144923	58.64 (11.14)	14190	45.46 (4.59)	126974	26.32 (1.98)	17949	44.54 (4.46)	45111	22.88 (1.52)	1968	54.44 (4.40)	45111	22.88 (1.52)
	MVP (HA)	HA	All	21781	50.89 (13.88)	2108	45.40 (4.51)	19037	26.98 (1.99)	2744	44.42 (4.35)	5314	23.02 (1.47)	275	54.55 (4.22)	5314	23.02 (1.47)
		HA	Female only	2380	42.51 (12.23)	232	44.32 (4.28)	2118	25.51 (2.21)	262	44.03 (4.08)	1062	22.68 (1.56)	16	56.75 (3.78)	1062	22.68 (1.56)
		HA	Male only	19387	51.94 (13.72)	1885	45.49 (4.55)	16905	27.18 (1.94)	2482	44.46 (4.38)	4252	23.10 (1.43)	259	54.42 (4.22)	4252	23.10 (1.43)
	REGARDS (AA)	AA	All	3422	59.73 (6.27)	304	47.57 (5.23)	2752	26.97 (2.48)	670	44.98 (4.41)	920	22.82 (1.60)	88	53.98 (3.47)	920	22.82 (1.60)
		AA	Female only	2259	59.54 (6.32)	190	50.43 (4.09)	1704	27.74 (2.44)	555	45.38 (4.61)	443	22.82 (1.63)	84	54.04 (3.48)	443	22.82 (1.63)
		AA	Male only	1163	60.05 (6.19)	114	42.80 (2.93)	1048	25.72 (2.01)	115	43.07 (2.57)	477	22.82 (1.57)	0	N/A	0	N/A
	UKBB (AA)	AA	All	4600	51.84 (8.07)	463	43.59 (4.10)	4137	25.85 (1.80)	425	44.04 (3.99)	1816	23.06 (1.46)	34	54.00 (4.11)	1816	23.06 (1.46)
		AA	Female only	2494	51.74 (7.90)	396	43.72 (4.04)	2098	25.74 (1.85)	369	44.10 (3.93)	1024	23.01 (1.45)	29	53.94 (4.31)	1024	23.01 (1.45)
		AA	Male only	2106	51.98 (8.27)	67	42.83 (4.37)	2039	25.96 (1.74)	56	43.64 (4.34)	792	23.11 (1.47)	0	N/A	0	N/A
	UKBB (EA)	EA	All	224097	56.78 (8.02)	22415	40.03 (3.82)	201682	24.29 (1.56)	8478	43.77 (3.75)	146853	22.86 (1.53)	564	53.94 (3.73)	146853	22.86 (1.53)
		EA	Female only	131673	56.39 (7.98)	14104	40.25 (3.94)	117569	24.07 (1.58)	5708	43.85 (3.85)	95906	22.68 (1.57)	390	54.21 (3.90)	95906	22.68 (1.57)
		EA	Male only	92424	57.34 (8.05)	8311	39.65 (3.58)	84113	24.61 (1.47)	2770	43.60 (3.54)	50947	23.21 (1.40)	174	53.33 (3.23)	50947	23.21 (1.40)
	UKBB (EAS)	EAS	All	1249	52.23 (7.80)	125	33.45 (2.55)	1124	22.14 (1.31)	0	N/A	0	22.28 (1.68)	0	N/A	0	N/A
		EAS	Female only	907	52.20 (7.53)	72	33.80 (2.99)	835	21.98 (1.32)	0	N/A	0	22.08 (1.70)	0	N/A	0	N/A
		EAS	Male only	342	52.31 (8.47)	53	32.99 (1.69)	289	22.62 (1.18)	0	N/A	0	22.91 (1.45)	0	N/A	0	N/A
	UKBB (SAS)	SAS	All	4759	53.52 (8.46)	473	38.96 (3.91)	4286	24.37 (1.45)	129	43.87 (4.21)	3080	22.96 (1.52)	0	N/A	0	N/A
		SAS	Female only	2236	52.89 (8.01)	323	39.10 (3.90)	1913	24.26 (1.50)	91	43.95 (4.12)	1463	22.76 (1.60)	0	N/A	0	N/A
		SAS	Male only	2523	54.08 (8.80)	150	38.66 (3.92)	2373	24.46 (1.41)	38	43.67 (4.47)	1617	23.15 (1.43)	0	N/A	0	N/A
	GeneSTAR (AA)	AA	All	696	42.70 (10.3)	56	49.3 (7.4)	497	26.4 (2.8)	140	46.0 (5.7)	213	22.6 (1.7)	29	54.6 (6.1)	213	22.6 (1.7)
		AA	Female only	460	42.7 (10.3)	36	52.4 (6.8)	309	27.1 (2.8)	115	46.5 (6.0)	109	22.6 (1.7)	27	54.7 (6.3)	109	22.6 (1.7)
		AA	Male only	236	42.6 (10.4)	20	43.5 (4.6)	188	25.1 (2.2)	25	43.7 (3.7)	104	22.6 (1.7)	0	N/A	0	N/A
	GeneSTAR (EA)	EA	All	948	43.7 (10.3)	93	43.8 (5.1)	763	24.5 (2.1)	81	45.0 (4.5)	513	22.6 (1.6)	0	N/A	0	N/A
		EA	Female only	496	44.1 (10.6)	48	45.7 (5.0)	400	23.4 (1.9)	52	45.6 (4.7)	345	22.4 (1.6)	0	N/A	0	N/A
		EA	Male only	452	43.2 (10.4)	45	41.9 (4.4)	363	25.7 (1.7)	29	44.0 (3.9)	168	23.1 (1.4)	0	N/A	0	N/A
	GENOA (AA)	AA	All	557	56.31 (11.21)	52	46.19 (6.63)	450	26.85 (2.62)	107	44.83 (4.63)	176	23.02 (1.55)	0	N/A	0	N/A
		AA	Female only	419	55.87 (11.48)	34	49.76 (4.58)	319	27.50 (2.65)	100	44.92 (4.68)	99	23.04 (1.50)	0	N/A	0	N/A
		AA	Male only	149	57.34 (10.51)	18	46.19 (6.63)	131	25.28 (1.74)	0	N/A	0	N/A	0	N/A	0	N/A
	GENOA (EA)	EA	All	723	53.36 (9.32)	63	46.57 (5.50)	602	26.21 (2.30)	121	44.52 (4.51)	238	22.89 (1.64)	0	N/A	0	N/A
		EA	Female only	413	53.02 (9.27)	32	48.71 (5.33)	329	25.34 (2.35)	84	44.45 (4.84)	173	22.62 (1.70)	0	N/A	0	N/A
		EA	Male only	310	53.77 (9.38)	31	44.35 (4.82)	273	27.25 (1.74)	37	44.70 (3.69)	65	23.59 (1.25)	0	N/A	0	N/A
	HRS (AA)	AA	All	1240	57.92 (6.56)	109	48.15 (4.07)	998	26.71 (2.57)	242	44.69 (4.28)	357	22.47 (1.82)	26	54.02 (3.51)	357	22.47 (1.82)
		AA	Female only	830	57.61 (6.67)	66	49.95 (4.04)	616	27.90 (2.86)	214	44.89 (4.40)	161	22.62 (1.84)	25	54.12 (3.55)	161	22.62 (1.84)
		AA	Male only	435	58.41 (6.36)	44	41.53 (3.14)	391	25.31 (2.40)	28	43.11 (2.81)	196	22.33 (1.81)	0	N/A	0	N/A
	HRS (EA)	EA	All	3623	59.55 (6.77)	352	44.61 (3.61)	3194	25.52 (2.06)	429	43.93 (3.57)	1592	22.75 (1.65)	31	52.84 (2.91)	1592	22.75 (1.65)
		EA	Female only	2132	59.17 (7.05)	199	46.14 (3.81)	1817	24.94 (2.19)	315	44.39 (3.82)	1084	22.58 (1.68)	29	52.85 (3.00)	1084	22.58 (1.68)
		EA	Male only	1518	60.05 (6.35)	151	41.86 (2.50)	1367	26.26 (1.75)	114	42.67 (2.35)	508	23.11 (1.54)	0	N/A	0	N/A
	Subtotal		All	480897		47225		423758		40632		229935		3984		224545
			Female only	170828		17900		149677		11468		111249		955		109514
			Male only	309721		29239		274081		29164		118686		3029		115031
Grand Total			All	640256		59537		533462		72990		275741		11447		255433
			Female only	273484		25014		217864		34937		142151		6526		129843
			Male only	364520		34301		314200		37981		132658		4871		124179
a MEGA (All Ancestry) were used in the All ancestry meta-analyses. MEGA samples shown by background groups were used in the ancestry specific meta-analyses.
