# Supplementary material for: Genome-wide association study provides novel insight into the genetic architecture of severe obesity
Source: PLoS Genet. 2025 Sep 12;21(9):e1011842. doi: 10.1371/journal.pgen.1011842 (PMC12443252; doi:10.1371/journal.pgen.1011842)
Supplement: S3 Table — (XLSX) [file pgen.1011842.s003.xlsx]

## Sheet: ST3
Supplementary Table 3. Sample size distributions of severe obesity classes by self-identified ethnic or ancestry background group (discovery population).
Trait	All ancestries	African	European	Hispanic	East Asian	Hawaiian	American Indian	Mixed background	Proportion of European (%)
Obesity 95% versus 5 to 50%, All	122016	18363	79683	17543	3757	1901	257	498	65.3054
Obesity 95% versus 5 to 50%, Female	75301	12701	48335	10716	1974	1051	257	254	64.1891
Obesity 95% versus 5 to 50%, Male	45181	5662	30278	6363	1783	850	0	234	67.0149
Obesity Class 3 versus normal weight, All	78164	11498	53361	9455	2006	1246	169	423	68.268
Obesity Class 3 versus normal weight, Female	54371	8103	37500	6263	1212	893	169	231	68.9706
Obesity Class 3 versus normal weight, Male	22789	3395	14919	3130	794	353	0	0	65.4658
Obesity Class 4 versus normal weight, All	38351	7092	22093	5711	0	952	0	0	57.6074
Obesity Class 4 versus normal weight, Female	25900	4789	15174	3741	0	755	0	0	58.5869
Obesity Class 4 versus normal weight, Male	10990	1732	6216	1783	0	292	0	0	56.5605
