# Supplementary material for: Genome-wide association study provides novel insight into the genetic architecture of severe obesity
Source: PLoS Genet. 2025 Sep 12;21(9):e1011842. doi: 10.1371/journal.pgen.1011842 (PMC12443252; doi:10.1371/journal.pgen.1011842)
Supplement: S4 Table — (XLSX) [file pgen.1011842.s004.xlsx]

## Sheet: ST4
Supplementary Table 4. Sample size distributions of severe obesity classes by self-identified ethnic or ancestry background group (replication population).
Trait	All ancestries	African	European	Hispanic	East Asian	South Asian	Proportion of European (%)
Obesity 95% versus 5 to 50%, All	471745	58985	385607	21145	1249	4759	81.74
Obesity 95% versus 5 to 50%, Female	168370	13474	149403	2350	907	2236	88.52
Obesity 95% versus 5 to 50%, Male	303936	46463	235818	18790	342	2523	77.59
Obesity Class 3 versus normal weight, All	271598	29050	231281	8058	NA	3209	85.16
Obesity Class 3 versus normal weight, Female	123338	6877	113583	1324	NA	1554	92.09
Obesity Class 3 versus normal weight, Male	148176	22089	117698	6734	NA	1655	79.43
Obesity Class 4 versus normal weight, All	230753	21279	203888	5589	NA	NA	88.36
Obesity Class 4 versus normal weight, Female	110605	4349	105178	1078	NA	NA	95.09
Obesity Class 4 versus normal weight, Male	118060	15349	98200	4511	NA	NA	83.18
