# Supplementary material for: Genome-wide association study provides novel insight into the genetic architecture of severe obesity
Source: PLoS Genet. 2025 Sep 12;21(9):e1011842. doi: 10.1371/journal.pgen.1011842 (PMC12443252; doi:10.1371/journal.pgen.1011842)
Supplement: S5 Table — (XLSX) [file pgen.1011842.s005.xlsx]

## Sheet: ST5
Supplementary Table 5. Discovery and Replication of novel independent variants in all populations. a
Marker (Chr: Position hg19: Effect allele: Other allele)	rsid	Nearest gene	Other genes surrounding the variant	Strata	Obesity Class 95%									Obesity Class 3									Obesity Class 4									Validated
					Discovery				Replication				Het I-Square (discovery, replication)	Discovery				Replication				Het I-Square (discovery, replication)	Discovery				Replication				Het I-Square (discovery, replication)
					EAF	Log Odds (SE)	OR (L95-CI,U95-CI)	P	EAF	Log Odds (SE)	OR (L95-CI,U95-CI)	P		EAF	Log Odds (SE)	OR (L95-CI,U95-CI)	P	EAF	Log Odds (SE)	OR (L95-CI,U95-CI)	P		EAF	Log Odds (SE)	OR (L95-CI,U95-CI)	P	EAF	Log Odds (SE)	OR (L95-CI,U95-CI)	P
2:160912449:A:G	rs546742115	PLA2R1	LY75, ITGB6, LY75-CD302	All	0.0045	1.3 (0.228)	3.67(2.35, 5.74)	1.27e-08	0.0999	0.098 (0.127)	1.1 (0.85,1.35)	0.4415	53.2,10.5	0.0037	0.714 (0.232)	2.04(1.3, 3.22)	0.002052	0.0264	0.146 (0.127)	1.16 (0.91,1.41)	0.2514	0,52.6	NA	NA	NA	NA	NA	NA	NA	NA	NA	No
				Females	0.0043	1.354 (0.283)	3.87(2.22, 6.74)	1.65e-06	0.2935	0.053 (0.222)	1.05 (0.62,1.49)	0.8115	36.7,5.8	NA	NA	NA	NA	NA	NA	NA	NA	NA	NA	NA	NA	NA	NA	NA	NA	NA	NA
				Males	NA	NA	NA	NA	NA	NA	NA	NA	NA	NA	NA	NA	NA	NA	NA	NA	NA	NA	NA	NA	NA	NA	NA	NA	NA	NA	NA
3:5944942:T:C	rs17824177	BHLHE40-AS1^		All	0.8071	-0.092 (0.018)	0.91(0.88, 0.94)	4.5e-07	0.8041	-0.041 (0.009)	0.96 (0.94,0.98)	8.51e-06	0,90.8	0.8078	-0.113 (0.017)	0.89(0.86, 0.92)	5.5e-11	0.8082	-0.042 (0.011)	0.96 (0.94,0.98)	0.0001014	14.9,0	0.81	-0.121 (0.028)	0.89(0.84, 0.94)	1.66e-05	0.8118	-0.038 (0.03)	0.96 (0.9,1.02)	0.2025	36.1,0	Yes
				Females	0.8082	-0.098 (0.023)	0.91(0.87, 0.95)	2.22e-05	0.8011	-0.044 (0.015)	0.96 (0.93,0.99)	0.003138	27.7,93.3	0.8084	-0.096 (0.02)	0.91(0.87, 0.94)	1.39e-06	0.8045	-0.021 (0.019)	0.98 (0.94,1.02)	0.2747	32.3,0	0.8102	-0.119 (0.033)	0.89(0.83, 0.95)	0.0002511	0.8101	0.028 (0.063)	1.03 (0.91,1.15)	0.655	32.2,6.7
				Males	0.8054	-0.081 (0.029)	0.92(0.87, 0.98)	0.005317	0.8056	-0.039 (0.011)	0.96 (0.94,0.98)	0.0006484	0,0	0.8048	-0.146 (0.032)	0.86(0.81, 0.92)	5.73e-06	0.8096	-0.053 (0.013)	0.95 (0.92,0.97)	3.83e-05	15.1,6.4	0.8093	-0.104 (0.054)	0.9(0.81, 1)	0.05243	0.8121	-0.064 (0.034)	0.94 (0.87,1.01)	0.06498	9.6,0
3:17115122:C:G	rs36118680	PLCL2		All	0.8492	0.053 (0.021)	1.05(1.01, 1.1)	0.0103	0.8368	0.033 (0.01)	1.03 (1.01,1.05)	0.0008623	17,53.1	0.848	0.092 (0.019)	1.1(1.06, 1.14)	9.6e-07	0.838	0.034 (0.011)	1.03 (1.01,1.06)	0.002637	7.8,24.2	0.8403	0.084 (0.031)	1.09(1.02, 1.16)	0.00614	0.8379	0.052 (0.033)	1.05 (0.99,1.12)	0.108	0,19.2	Yes
				Females	0.8486	0.072 (0.026)	1.07(1.02, 1.13)	0.005794	0.8325	0.045 (0.016)	1.05 (1.02,1.08)	0.00428	5.4,66.8	0.8481	0.12 (0.022)	1.13(1.08, 1.18)	4.42e-08	0.8346	0.03 (0.021)	1.03 (0.99,1.07)	0.1492	2.7,9.6	0.8405	0.132 (0.036)	1.14(1.06, 1.22)	0.0002237	0.8354	0.04 (0.067)	1.04 (0.91,1.17)	0.5556	0,42.3
				Males	0.849	0.019 (0.033)	1.02(0.96, 1.09)	0.5675	0.8391	0.022 (0.012)	1.02 (1,1.05)	0.07155	36.3,0	0.8441	0.034 (0.035)	1.03(0.97, 1.11)	0.3261	0.8393	0.037 (0.014)	1.04 (1.01,1.06)	0.007281	0,16.9	0.8375	-0.038 (0.057)	0.96(0.86, 1.08)	0.5001	0.8388	0.054 (0.037)	1.06 (0.98,1.13)	0.1477	0,0
4:95081297:A:C	rs149852714	SMARCAD1		All	0.0063	1.021 (0.186)	2.78(1.93, 4)	3.85e-08	0.1256	0.029 (0.096)	1.03 (0.84,1.22)	0.7617	0,56.2	0.0065	0.189 (0.169)	1.21(0.87, 1.68)	0.2617	0.0519	0.123 (0.096)	1.13 (0.94,1.32)	0.2028	22.7,0	0.0076	0.617 (0.281)	1.85(1.07, 3.21)	0.02841	0.0102	-0.424 (0.326)	0.65 (0.02,1.29)	0.1932	58.8,0	No
			HPGDS	Females	0.0062	1.174 (0.228)	3.23(2.07, 5.06)	2.63e-07	0.2274	0.135 (0.21)	1.14 (0.73,1.56)	0.52	50.9,61.4	0.0067	0.083 (0.187)	1.09(0.75, 1.57)	0.657	0.1942	0.215 (0.201)	1.24 (0.85,1.63)	0.2847	20,10.4	NA	NA	NA	NA	NA	NA	NA	NA	NA
				Males	NA	NA	NA	NA	NA	NA	NA	NA	NA	NA	NA	NA	NA	NA	NA	NA	NA	NA	NA	NA	NA	NA	NA	NA	NA	NA	NA
4:157593617:A:G	rs4691371	PDGFC*		All	0.0531	0.111 (0.036)	1.12(1.04, 1.2)	0.002305	0.0572	-0.023 (0.02)	0.98 (0.94,1.02)	0.2443	0,56.2	0.0545	0.064 (0.034)	1.07(1, 1.14)	0.0611	0.0656	0.011 (0.022)	1.01 (0.97,1.05)	0.6358	0,34.6	0.0535	0.008 (0.056)	1.01(0.9, 1.12)	0.8847	0.069	0.045 (0.06)	1.05 (0.93,1.16)	0.4508	0,59.2	No
				Females	0.0542	-0.008 (0.047)	0.99(0.9, 1.09)	0.8703	0.0497	-0.04 (0.032)	0.96 (0.9,1.02)	0.2143	0,66.9	0.0536	0.014 (0.04)	1.01(0.94, 1.1)	0.7253	0.0621	0.001 (0.039)	1.00 (0.92,1.08)	0.979	0,20.2	0.0509	-0.08 (0.067)	0.92(0.81, 1.05)	0.2295	0.0771	0.058 (0.113)	1.06 (0.84,1.28)	0.606	0,71.9
				Males	0.0512	0.316 (0.058)	1.37(1.22, 1.54)	4.65e-08	0.0605	-0.019 (0.025)	0.98 (0.93,1.03)	0.4321	37,0	0.0558	0.171 (0.064)	1.19(1.05, 1.35)	0.007681	0.0666	0.014 (0.027)	1.01 (0.96,1.07)	0.5908	1.7,19.1	0.0516	0.223 (0.104)	1.25(1.02, 1.53)	0.03259	0.0652	0.052 (0.071)	1.05 (0.91,1.19)	0.4596	0,0
5:166756351:T:C	rs13155681	TENM2*		All	0.5579	0.099 (0.015)	1.1(1.07, 1.14)	2.687e-11	0.562	0.037 (0.008)	1.04 (1.02,1.05)	7.37e-07	0,95.7	0.557	0.056 (0.014)	1.06(1.03, 1.09)	4.94e-05	0.5502	0.037 (0.009)	1.04 (1.02,1.06)	1.97e-05	0,15.6	0.5608	0.102 (0.023)	1.11(1.06, 1.16)	7.45e-06	0.5418	0.043 (0.025)	1.04 (0.99,1.09)	0.08393	14.8,0	Yes
				Females	0.557	0.085 (0.019)	1.09(1.05, 1.13)	5.41e-06	0.5742	0.054 (0.012)	1.06 (1.03,1.08)	7.06e-06	5.6,96.8	0.5574	0.045 (0.016)	1.05(1.01, 1.08)	0.005171	0.5587	0.033 (0.016)	1.03 (1,1.06)	0.03893	0,24.9	0.5603	0.09 (0.026)	1.09(1.04, 1.15)	0.0006906	0.5421	0.009 (0.05)	1.01.00 (0.91,1.11)	0.8616	14.4,0
				Males	0.56	0.122 (0.024)	1.13(1.08, 1.18)	3.16e-07	0.5559	0.027 (0.009)	1.03 (1.01,1.04)	0.004445	0,0	0.5596	0.08 (0.026)	1.08(1.03, 1.14)	0.002047	0.5471	0.039 (0.011)	1.04 (1.02,1.06)	0.0001742	14.7,0	0.5689	0.133 (0.044)	1.14(1.05, 1.25)	0.002391	0.5422	0.053 (0.029)	1.05 (1,1.11)	0.0637	54.4,0
6:27449233:A:G	rs140919115	ZNF184		All	0.0279	0.251 (0.082)	1.29(1.09, 1.51)	0.00217	0.0391	0.214 (0.045)	1.24 (1.15,1.33)	1.49e-06	0,53	0.0302	0.311 (0.074)	1.36(1.18, 1.58)	2.49e-05	0.0387	0.169 (0.045)	1.18 (1.1,1.27)	0.0001982	40,22.4	0.0343	0.287 (0.137)	1.33(1.02, 1.74)	0.03575	0.0366	0.251 (0.113)	1.29 (1.06,1.51)	0.02622	0,66.8	Yes
			ZNF391, POM121L2, PRSS16	Females	0.0286	0.479 (0.099)	1.61(1.33, 1.96)	1.21e-06	0.0413	0.251 (0.091)	1.29 (1.11,1.46)	0.005968	0,59.2	0.0303	0.504 (0.085)	1.66(1.4, 1.96)	3.39e-09	0.0414	0.208 (0.093)	1.23 (1.05,1.41)	0.02471	0,15.8	0.0328	0.385 (0.159)	1.45(1.07, 2.01)	0.01533	0.039	0.682 (0.202)	1.98 (1.58,2.37)	0.000718	0,68.8
				Males	0.0252	-0.257 (0.161)	0.77(0.56, 1.06)	0.1103	0.0384	0.201 (0.051)	1.22 (1.12,1.32)	8.93e-05	0,4.3	0.0292	-0.241 (0.174)	0.79(0.56, 1.11)	0.1661	0.0378	0.163 (0.052)	1.18 (1.08,1.28)	0.001835	12.3,0	0.0375	-0.127 (0.347)	0.88(0.45, 1.74)	0.714	0.0356	0.105 (0.139)	1.11.00 (0.84,1.38)	0.4472	0,0
10:86937075:A:C	rs56163120	CDHR1		All	0.1597	0.052 (0.024)	1.05(1, 1.1)	0.03137	0.1703	0.021 (0.01)	1.02 (1,1.04)	0.02956	0,58.9	0.1584	0.106 (0.024)	1.11(1.06, 1.17)	1.06e-05	0.1669	0.009 (0.011)	1.01 (0.99,1.03)	0.4336	19.1,3.5	0.161	0.102 (0.04)	1.11(1.02, 1.2)	0.01036	0.1656	0.05 (0.032)	1.05 (0.99,1.11)	0.1167	0,1.9	No
				Females	0.1602	0.066 (0.03)	1.07(1.01, 1.13)	0.02582	0.1741	0.032 (0.016)	1.03 (1,1.06)	0.04059	0,36.4	0.1588	0.154 (0.028)	1.17(1.1, 1.23)	2.99e-08	0.1696	0.02 (0.021)	1.02 (0.98,1.06)	0.3487	31.1,0	0.1588	0.166 (0.046)	1.18(1.08, 1.29)	0.0003135	0.1644	0.091 (0.069)	1.1.00 (0.96,1.23)	0.185	0,15.2
				Males	0.159	0.03 (0.04)	1.03(0.95, 1.11)	0.4476	0.1684	0.017 (0.012)	1.02 (0.99,1.04)	0.1602	10.4,57.2	0.1615	-0.022 (0.047)	0.98(0.89, 1.07)	0.6499	0.166	0.004 (0.014)	1.00 (0.98,1.03)	0.7681	0,52.2	0.1696	-0.056 (0.076)	0.95(0.81, 1.1)	0.4588	0.1662	0.039 (0.036)	1.04 (0.97,1.11)	0.288	0,0
12:130787582:A:G	rs115736335	PIWIL1		All	0.9935	-0.815 (0.188)	0.44(0.31, 0.64)	1.39e-05	0.9169	-0.05 (0.095)	0.95 (0.76,1.14)	0.5956	0,0	0.9944	-0.471 (0.19)	0.62(0.43, 0.91)	0.01307	0.9731	-0.153 (0.095)	0.86 (0.67,1.04)	0.1086	0,0	0.9949	-1.085 (0.45)	0.34(0.14, 0.82)	0.01599	0.9869	0.423 (0.301)	1.53 (0.94,2.12)	0.1593	65,40.6	No
			FZD10	Females	0.9928	-1.245 (0.211)	0.29(0.19, 0.44)	3.63e-09	0.8984	-0.079 (0.191)	0.92 (0.55,1.3)	0.6789	0,0	0.9946	NA	NA	0.01689	0.9346	-0.26 (0.186)	0.77 (0.41,1.14)	0.1627	0,0	0.9952	-0.993 (0.484)	0.37(0.14, 0.96)	0.04024	0.99	0.753 (0.687)	2.12 (0.78,3.47)	0.2728	50.7,47.1
				Males	NA	NA	NA	NA	NA	NA	NA	NA	NA	NA	NA	NA	NA	NA	NA	NA	NA	NA	NA	NA	NA	NA	NA	NA	NA	NA	NA
17:71041589:A:G	rs903101	SLC39A11	SSTR2, COG1, CPSF4L, C17orf80, FAM104A	All	0.224	0.119 (0.026)	1.13(1.07, 1.19)	3.93e-06	0.1967	0.007 (0.01)	1.01 (0.99,1.03)	0.4743	0,1.3	0.2049	0.139 (0.022)	1.15(1.1, 1.2)	3.64e-10	0.2231	0.012 (0.011)	1.01 (0.99,1.03)	0.2822	22.9,41.5	0.2315	0.149 (0.049)	1.16(1.05, 1.28)	0.002271	0.2361	0.008 (0.031)	1.01.00 (0.95,1.07)	0.8011	0,0	No
				Females	0.2309	0.144 (0.032)	1.15(1.08, 1.23)	6.63e-06	0.1676	0.027 (0.018)	1.03 (0.99,1.06)	0.1307	0,27.6	0.232	0.165 (0.029)	1.18(1.11, 1.25)	1.06e-08	0.2093	0.053 (0.022)	1.05 (1.01,1.1)	0.01415	0,42.6	0.2353	0.201 (0.055)	1.22(1.1, 1.36)	0.0002734	0.2469	0.04 (0.065)	1.04 (0.91,1.17)	0.5403	0,48.1
				Males	0.2093	0.074 (0.044)	1.08(0.99, 1.17)	0.0934	0.2082	-0.004 (0.013)	1.00 (0.97,1.02)	0.7509	0,0	0.2151	0.12 (0.052)	1.13(1.02, 1.25)	0.02117	0.2269	-0.003 (0.013)	1.00 (0.97,1.02)	0.8027	20.9,27.7	0.2008	-0.03 (0.113)	0.97(0.78, 1.21)	0.7912	0.2316	0.001 (0.036)	1.00 (0.93,1.07)	0.9857	0,0
a Study details are listed in Supplementary Table 1, Supplementary Table 2, and Supplementary methods.
EAF: Effect allele frequency - is the average across analyses
Het I-Square: Heterogeneity I-Square - shows values for discovery, replication
* These variants had no gene present within the ±250kb window and so the closest gene was selected.
