# Supplementary material for: Genome-wide association study provides novel insight into the genetic architecture of severe obesity
Source: PLoS Genet. 2025 Sep 12;21(9):e1011842. doi: 10.1371/journal.pgen.1011842 (PMC12443252; doi:10.1371/journal.pgen.1011842)
Supplement: S6 Table — (XLSX) [file pgen.1011842.s006.xlsx]

## Sheet: ST6
Supplementary Table 6. Conditional analyses of potentially novel independent variants by known variants by ancestry. a
Marker (Chr: Position hg19: Effect allele: Other allele)	rsid	Nearest gene	Other genes surrounding the variant	Strata	Obesity Class 95%															Overall result
					Unconditioned			Conditioned results using variants and LD in shown ancestry
								AFR-LD and known variants			EAS-LD and known variants			EUR-LD and known variants			HA-LD and known variants
					EAF	Log Odds (SE)	P	EAF in AFR	Log Odds/SE conditioned	P conditioned	EAF in EAS	Log Odds/SE conditioned	P conditioned	EAF in EUR	Log Odds/SE conditioned	P conditioned	EAF in HA	Log Odds/SE conditioned	P conditioned
2:160912449:A:G	rs546742115	PLA2R1	LY75, ITGB6, LY75-CD302	All	0.0045	1.3 (0.228)	1.27e-08	0.00484125	1.3 (0.229)	1.29e-08	0.000228415	1.296 (0.229)	1.4e-08	1.00004e-05	1.301 (0.229)	1.23817e-08	0.000691421	1.3 (0.229)	1.29e-08	independent of all known
				Females	0.0043	1.354 (0.283)	1.65e-06	0.00396825	1.354 (0.283)	1.67e-06	0.000228415	1.352 (0.283)	1.73e-06	1.00004e-05	1.354 (0.283)	1.6827e-06	0.000691421	1.354 (0.283)	1.67321e-06
				Males	NA	NA	NA	NA	NA	NA	NA	NA	NA	NA	NA	NA	NA	NA	NA
3:5944942:T:C	rs17824177	BHLHE40-AS1^		All	0.8071	-0.092 (0.018)	4.5e-07	0.854301	-0.092 (0.018)	4.84e-07	0.940411	-0.086 (0.018)	2.48e-06	0.797008	-0.019 (0.018)	0.300471	0.78271	-0.092 (0.018)	4.84e-07	in LD with EUR known variants
				Females	0.8082	-0.098 (0.023)	2.22e-05	0.84107	-0.098 (0.023)	2.25e-05	0.940411	-0.091 (0.023)	7.51e-05	0.797008	-0.02 (0.023)	0.382364	0.78271	-0.098 (0.023)	2.2481e-05
				Males	0.8054	-0.081 (0.029)	0.005317	0.84107	-0.081 (0.029)	0.00532391	0.940411	-0.075 (0.029)	0.0102478	0.797008	-0.019 (0.029)	0.522051	0.78271	-0.081 (0.029)	0.00532391
3:17115122:C:G	rs36118680	PLCL2		All	0.8492	0.053 (0.021)	0.0103	0.845734	0.053 (0.021)	0.0103128	0.972241	0.066 (0.021)	0.00141374	0.831461	0.065 (0.021)	0.00182714	0.908972	0.053 (0.021)	0.0103128	independent of all known
				Females	0.8486	0.072 (0.026)	0.005794	0.864156	0.072 (0.026)	0.00579029	0.972241	0.087 (0.026)	0.000918797	0.831461	0.081 (0.026)	0.00207931	0.908972	0.072 (0.026)	0.00579029
				Males	0.849	0.019 (0.033)	0.5675	0.864156	0.019 (0.033)	0.567123	0.972241	0.032 (0.033)	0.33385	0.831461	0.034 (0.033)	0.306855	0.908972	0.019 (0.033)	0.567123
4:95081297:A:C	rs149852714	SMARCAD1		All	0.0063	1.021 (0.186)	3.85e-08	0.00642326	1.021 (0.186)	3.89e-08	0.00114051	1.013 (0.186)	4.99e-08	0.007	0 (0)	1	0.00250255	1.021 (0.186)	3.89e-08	in LD with EUR known variants
			HPGDS	Females	0.0062	1.174 (0.228)	2.63e-07	0.0077391	1.174 (0.228)	2.69e-07	0.00114051	1.166 (0.228)	3.24e-07	0.007	0 (0)	1	0.00250255	1.174 (0.228)	2.69055e-07
				Males	NA	NA	NA	NA	NA	NA	NA	NA	NA	NA	NA	NA	NA	NA	NA
4:157593617:A:G	rs4691371	PDGFC*		All	0.0531	0.111 (0.036)	0.002305	0.0868594	0.111 (0.036)	0.00227044	0.0228586	0.111 (0.036)	0.00227044	0.0296256	0.111 (0.036)	0.00209734	0.0271232	0.111 (0.036)	0.00227044	independent of all known
				Females	0.0542	-0.008 (0.047)	0.8703	0.06001	-0.008 (0.047)	0.870138	0.0228586	-0.008 (0.047)	0.870138	0.0296256	-0.003 (0.047)	0.9408	0.0271232	-0.008 (0.047)	0.870138
				Males	0.0512	0.316 (0.058)	4.65e-08	0.06001	0.316 (0.058)	4.76e-08	0.0228586	0.316 (0.058)	4.76e-08	0.0296256	0.311 (0.058)	7.19e-08	0.0271232	0.316 (0.058)	4.76e-08
5:166756351:T:C	rs13155681	TENM2*		All	0.5579	0.099 (0.015)	2.687e-11	0.426052	0.098 (0.015)	4.34e-11	0.44794	0.099 (0.015)	1.83e-11	0.592873	0.098 (0.015)	3.34865e-11				independent of all known
				Females	0.557	0.085 (0.019)	5.41e-06	0.455536	0.082 (0.019)	1.16e-05	0.44794	0.086 (0.019)	3.8e-06	0.592873	0.085 (0.019)	5.48949e-06		no known variants in HA in this region
				Males	0.56	0.122 (0.024)	3.16e-07	0.455536	0.122 (0.024)	3.2e-07	0.44794	0.122 (0.024)	3.01e-07	0.592873	0.122 (0.024)	3.58e-07
6:27449233:A:G	rs140919115	ZNF184		All	0.0279	0.251 (0.082)	0.00217	0.0374344	0.251 (0.082)	0.00218065	0.00365213	0.237 (0.082)	0.00377168	0.0002	0.241 (0.082)	0.00316102	0.0116617	0.248 (0.082)	0.00246849	independent of all known
			ZNF391, POM121L2, PRSS16	Females	0.0286	0.479 (0.099)	1.21e-06	0.0334673	0.479 (0.099)	1.24e-06	0.00365213	0.462 (0.099)	2.92e-06	0.0002	0.471 (0.099)	1.80393e-06	0.0116617	0.475 (0.099)	1.50548e-06
				Males	0.0252	-0.257 (0.161)	0.1103	0.0334673	-0.257 (0.161)	0.110289	0.00365213	-0.269 (0.161)	0.0944299	0.0002	-0.27 (0.161)	0.0925795	0.0116617	-0.259 (0.161)	0.107828
10:86937075:A:C	rs56163120	CDHR1		All	0.1597	0.052 (0.024)	0.03137	0.0879836	0.052 (0.024)	0.0318897	0.0320174	0.052 (0.024)	0.0315689	0.17521	0.053 (0.024)	0.0279032	0.157683	0.052 (0.024)	0.0318897	independent of all known
				Females	0.1602	0.066 (0.03)	0.02582	0.105334	0.066 (0.03)	0.0255986	0.0320174	0.066 (0.03)	0.025616	0.17521	0.067 (0.03)	0.0246979	0.157683	0.066 (0.03)	0.0255986
				Males	0.159	0.03 (0.04)	0.4476	0.105334	0.03 (0.04)	0.448385	0.0320174	0.03 (0.04)	0.447616	0.17521	0.033 (0.04)	0.413942	0.157683	0.03 (0.04)	0.448385
12:130787582:A:G	rs115736335	PIWIL1		All	0.9935	-0.815 (0.188)	1.39e-05		variant too rare		0.998859	-0.808 (0.188)	1.63e-05	0.999	-0.82 (0.188)	1.22375e-05				independent of all known
			FZD10	Females	0.9928	-1.245 (0.211)	3.63e-09		variant too rare		0.998859	-1.243 (0.211)	4.03e-09	0.999	-1.252 (0.211)	3.08934e-09		no known variants in HA in this region
				Males	NA	NA	NA	NA	NA	NA	NA	NA	NA	NA	NA	NA	NA	NA	NA
17:71041589:A:G	rs903101	SLC39A11	SSTR2, COG1, CPSF4L, C17orf80, FAM104A	All	0.224	0.119 (0.026)	3.93e-06	0.437612	0.119 (0.026)	3.95e-06	0.0571135	0.117 (0.026)	5.41e-06	0.1105	0.119 (0.026)	3.71053e-06				independent of all known
				Females	0.2309	0.144 (0.032)	6.63e-06	0.302612	0.144 (0.032)	6.88e-06	0.0571135	0.141 (0.032)	9.23e-06	0.1105	0.143 (0.032)	7.11799e-06		no known variants in HA in this region
				Males	0.2093	0.074 (0.044)	0.0934	0.302612	0.074 (0.044)	0.0933604	0.0571135	0.072 (0.044)	0.103914	0.1105	0.075 (0.044)	0.0888075
Marker (Chr: Position hg19: Effect allele: Other allele)	rsid	Nearest gene	Other genes surrounding the variant	Strata	Obesity Class 3															Overall result
					Unconditioned			Conditioned results using variants and LD in shown ancestry
								AFR-LD and known variants			EAS-LD and known variants			EUR-LD and known variants			HA-LD and known variants
					EAF	Log Odds (SE)	P	EAF in AFR	Log Odds/SE conditioned	P conditioned	EAF in EAS	Log Odds/SE conditioned	P conditioned	EAF in EUR	Log Odds/SE conditioned	P conditioned	EAF in HA	Log Odds/SE conditioned	P conditioned
2:160912449:A:G	rs546742115	PLA2R1	LY75, ITGB6, LY75-CD302	All	0.0037	0.714 (0.232)	0.002052	0.00396825	0.714 (0.232)	0.00205789	0.0037	0.71 (0.232)	0.00218993	1.00004e-05	0.714 (0.232)	0.00205524	0.000691421	0.714 (0.232)	0.00205789	independent of all known
				Females	NA	NA	NA	NA	NA	NA		NA	NA	NA	NA	NA	NA	NA	NA
				Males	NA	NA	NA	NA	NA	NA	NA	NA	NA	NA	NA	NA	NA	NA	NA
3:5944942:T:C	rs17824177	BHLHE40-AS1^		All	0.8078	-0.113 (0.017)	5.5e-11	0.84107	-0.113 (0.017)	6.19e-11	0.8078	-0.107 (0.017)	5.17e-10	0.797008	-0.031 (0.017)	0.0681866	0.78271	-0.113 (0.017)	6.19164e-11	in LD with EUR known variants
				Females	0.8084	-0.096 (0.02)	1.39e-06	0.84107	-0.096 (0.02)	1.44245e-06	0.8084	-0.092 (0.02)	4.08258e-06	0.797008	-0.026 (0.02)	0.198905	0.78271	-0.096 (0.02)	1.44245e-06
				Males	0.8048	-0.146 (0.032)	5.73e-06	0.84107	-0.146 (0.032)	5.86786e-06	0.8048	-0.135 (0.032)	2.69843e-05	0.797008	-0.044 (0.032)	0.174808	0.78271	-0.146 (0.032)	5.86786e-06
3:17115122:C:G	rs36118680	PLCL2		All	0.848	0.092 (0.019)	9.6e-07	0.864156	0.092 (0.019)	9.16e-07	0.848	0.101 (0.019)	6.8e-08	0.831461	0.098 (0.019)	1.72679e-07	0.908972	0.092 (0.019)	9.1593e-07	independent of all known
				Females	0.8481	0.12 (0.022)	4.42e-08	0.864156	0.12 (0.022)	4.30055e-08	0.8481	0.126 (0.022)	9.15058e-09	0.831461	0.126 (0.022)	9.89548e-09	0.908972	0.12 (0.022)	4.30055e-08
				Males	0.8441	0.034 (0.035)	0.3261	0.864156	0.034 (0.035)	0.327114	0.8441	0.054 (0.035)	0.12189	0.831461	0.039 (0.035)	0.258535	0.908972	0.034 (0.035)	0.327114
4:95081297:A:C	rs149852714	SMARCAD1		All	0.0065	0.189 (0.169)	0.2617	0.0077391	0.189 (0.169)	0.261849	0.0065	0.186 (0.169)	0.270327	0.007	0 (0)	1	0.00250255	0.189 (0.169)	0.261849	in LD with EUR known variants
			HPGDS	Females	0.0067	0.083 (0.187)	0.657	0.0077391	0.083 (0.187)	0.656842	0.0067	0.08 (0.187)	0.668101	0.007	0 (0)	1	0.00250255	0.083 (0.187)	0.656842
				Males	NA	NA	NA	NA	NA	NA	NA	NA	NA	NA	NA	NA	NA	NA	NA
4:157593617:A:G	rs4691371	PDGFC*		All	0.0545	0.064 (0.034)	0.0611	0.06001	0.064 (0.034)	0.0610004	0.0545	0.064 (0.034)	0.0610004	0.0296256	0.064 (0.034)	0.060242	0.0271232	0.064 (0.034)	0.0610004	independent of all known
				Females	0.0536	0.014 (0.04)	0.7253	0.06001	0.014 (0.04)	0.72512	0.0536	0.014 (0.04)	0.72512	0.0296256	0.015 (0.04)	0.699807	0.0271232	0.014 (0.04)	0.72512
				Males	0.0558	0.171 (0.064)	0.007681	0.06001	0.171 (0.064)	0.00768166	0.0558	0.171 (0.064)	0.00768166	0.0296256	0.168 (0.064)	0.008963	0.0271232	0.171 (0.064)	0.00768166
5:166756351:T:C	rs13155681	TENM2*		All	0.557	0.056 (0.014)	4.94e-05	0.455536	0.055 (0.014)	6.79e-05	0.557	0.057 (0.014)	4.01e-05	0.592873	0.056 (0.014)	6.21632e-05				independent of all known
				Females	0.5574	0.045 (0.016)	0.005171	0.455536	0.044 (0.016)	0.00636591	0.5574	0.046 (0.016)	0.00445929	0.592873	0.044 (0.016)	0.00629172		no known variants in HA in this region
				Males	0.5596	0.08 (0.026)	0.002047	0.455536	0.079 (0.026)	0.00227781	0.5596	0.08 (0.026)	0.00197915	0.592873	0.08 (0.026)	0.00210453
6:27449233:A:G	rs140919115	ZNF184		All	0.0302	0.311 (0.074)	2.49e-05	0.0334673	0.311 (0.074)	2.53e-05	0.0302	0.297 (0.074)	5.96e-05	0.0002	0.302 (0.074)	4.36104e-05	0.0116617	0.31 (0.074)	2.79566e-05	independent of all known
			ZNF391, POM121L2, PRSS16	Females	0.0303	0.504 (0.085)	3.39e-09	0.0334673	0.504 (0.085)	3.53053e-09	0.0303	0.495 (0.085)	6.52023e-09	0.0002	0.495 (0.085)	6.69785e-09	0.0116617	0.503 (0.085)	3.81341e-09
				Males	0.0292	-0.241 (0.174)	0.1661	0.0334673	-0.241 (0.174)	0.166113	0.0292	-0.271 (0.174)	0.119125	0.0002	-0.248 (0.174)	0.153372	0.0116617	-0.243 (0.174)	0.162348
10:86937075:A:C	rs56163120	CDHR1		All	0.1584	0.106 (0.024)	1.06e-05	0.105334	0.106 (0.024)	1.03e-05	0.1584	0.106 (0.024)	1.03e-05	0.17521	0.107 (0.024)	8.75018e-06	0.157683	0.106 (0.024)	1.0339e-05	independent of all known
				Females	0.1588	0.154 (0.028)	2.99e-08	0.105334	0.154 (0.028)	3.20288e-08	0.1588	0.154 (0.028)	3.19907e-08	0.17521	0.155 (0.028)	2.73911e-08	0.157683	0.154 (0.028)	3.20288e-08
				Males	0.1615	-0.022 (0.047)	0.6499	0.105334	-0.022 (0.047)	0.649427	0.1615	-0.021 (0.047)	0.650331	0.17521	-0.021 (0.047)	0.657815	0.157683	-0.022 (0.047)	0.649427
12:130787582:A:G	rs115736335	PIWIL1		All	0.9944	-0.471 (0.19)	0.01307		variant too rare		0.9944	-0.461 (0.19)	0.0150366	0.99999	-0.478 (0.19)	0.0118112		no known variants in HA in this region		independent of all known
			FZD10	Females	NA	NA	NA	NA	NA	NA	NA	NA	NA	NA	NA	NA	NA	NA	NA
				Males	NA	NA	NA	NA	NA	NA	NA	NA	NA	NA	NA	NA	NA	NA	NA
17:71041589:A:G	rs903101	SLC39A11	SSTR2, COG1, CPSF4L, C17orf80, FAM104A	All	0.2049	0.139 (0.022)	3.64e-10	0.302612	0.139 (0.022)	3.66e-10	0.2049	0.138 (0.022)	5.46e-10	0.1105	0.139 (0.022)	3.54635e-10				independent of all known
				Females	0.232	0.165 (0.029)	1.06e-08	0.303	0.165 (0.029)	1.11964e-08	0.232	0.163 (0.029)	1.42265e-08	0.1105	0.164 (0.029)	1.17193e-08		no known variants in HA in this region
				Males	0.2151	0.12 (0.052)	0.02117	0.302612	0.12 (0.052)	0.0211182	0.2151	0.119 (0.052)	0.0223913	0.1105	0.121 (0.052)	0.0201002
Marker (Chr: Position hg19: Effect allele: Other allele)	rsid	Nearest gene	Other genes surrounding the variant	Strata	Obesity Class 4															Overall result
					Unconditioned			Conditioned results using variants and LD in shown ancestry
								AFR-LD and known variants			EAS-LD and known variants			EUR-LD and known variants			HA-LD and known variants
					EAF	Log Odds (SE)	P	EAF in AFR	Log Odds/SE conditioned	P conditioned	EAF in EAS	Log Odds/SE conditioned	P conditioned	EAF in EUR	Log Odds/SE conditioned	P conditioned	EAF in HA	Log Odds/SE conditioned	P conditioned
2:160912449:A:G	rs546742115	PLA2R1	LY75, ITGB6, LY75-CD302	All	NA	NA	NA	NA	NA	NA	NA	NA	NA	NA	NA	NA	NA	NA	NA	independent of all known
				Females	NA	NA	NA	NA	NA	NA	NA	NA	NA	NA	NA	NA	NA	NA	NA
				Males	NA	NA	NA	NA	NA	NA	NA	NA	NA	NA	NA	NA	NA	NA	NA
3:5944942:T:C	rs17824177	BHLHE40-AS1^		All	0.81	-0.121 (0.028)	1.66e-05	0.84107	-0.121 (0.028)	1.63098e-05	0.940411	-0.115 (0.028)	3.97776e-05	0.797008	-0.031 (0.028)	0.269645	0.78271	-0.121 (0.028)	1.63098e-05	in LD with EUR known variants
				Females	0.8102	-0.119 (0.033)	0.0002511	0.84107	-0.119 (0.033)	0.00025323	0.940411	-0.116 (0.033)	0.000355083	0.797008	-0.014 (0.033)	0.657845	0.78271	-0.119 (0.033)	0.00025323
				Males	0.8093	-0.104 (0.054)	0.05243	0.84107	-0.104 (0.054)	0.0526103	0.940411	-0.089 (0.054)	0.0952206	0.797008	-0.066 (0.054)	0.21501	0.78271	-0.104 (0.054)	0.0526103
3:17115122:C:G	rs36118680	PLCL2		All	0.8403	0.084 (0.031)	0.00614	0.864156	0.084 (0.031)	0.00612784	0.972241	0.093 (0.031)	0.00218038	0.831461	0.092 (0.031)	0.00242449	0.908972	0.084 (0.031)	0.00612784	independent of all known
				Females	0.8405	0.132 (0.036)	0.0002237	0.864156	0.132 (0.036)	0.000227295	0.972241	0.137 (0.036)	0.000125926	0.831461	0.135 (0.036)	0.000155779	0.908972	0.132 (0.036)	0.000227295
				Males	0.8375	-0.038 (0.057)	0.5001	0.864156	-0.038 (0.057)	0.500114	0.972241	-0.016 (0.057)	0.784047	0.831461	-0.018 (0.057)	0.750859	0.908972	-0.038 (0.057)	0.500114
4:95081297:A:C	rs149852714	SMARCAD1		All	0.0076	0.617 (0.281)	0.02841	0.0077391	0.617 (0.281)	0.0284016	0.00114051	0.615 (0.281)	0.028926	0.007	0 (0)	1	0.00250255	0.617 (0.281)	0.0284016	in LD with EUR known variants
			HPGDS	Females	NA	NA	NA	NA	NA	NA	NA	NA	NA	NA	NA	NA	NA	NA	NA
				Males	NA	NA	NA	NA	NA	NA	NA	NA	NA	NA	NA	NA	NA	NA	NA
4:157593617:A:G	rs4691371	PDGFC*		All	0.0535	0.008 (0.056)	0.8847	0.06001	0.008 (0.056)	0.885195	NA	NA	NA	0.0296256	0.009 (0.056)	0.869089	0.0271232	0.008 (0.056)	0.885195	independent of all known
				Females	0.0509	-0.08 (0.067)	0.2295	0.06001	-0.08 (0.067)	0.229447	0.0228586	-0.08 (0.067)	0.229447	0.0296256	-0.078 (0.067)	0.245596	0.0271232	-0.08 (0.067)	0.229447
				Males	0.0516	0.223 (0.104)	0.03259	0.06001	0.223 (0.104)	0.0325519	0.0228586	0.223 (0.104)	0.0325519	0.0296256	0.22 (0.104)	0.0352968	0.0271232	0.223 (0.104)	0.0325519
5:166756351:T:C	rs13155681	TENM2*		All	0.5608	0.102 (0.023)	7.45e-06	0.455536	0.101 (0.023)	8.6776e-06	0.44794	0.102 (0.023)	7.05092e-06	0.592873	0.099 (0.023)	1.28346e-05				independent of all known
				Females	0.5603	0.09 (0.026)	0.0006906	0.455536	0.089 (0.026)	0.000780759	0.44794	0.09 (0.026)	0.000681654	0.592873	0.086 (0.026)	0.00105307		no known variants in HA in this region
				Males	0.5689	0.133 (0.044)	0.002391	0.455536	0.132 (0.044)	0.00254189	0.44794	0.133 (0.044)	0.002394	0.592873	0.13 (0.044)	0.00290454
6:27449233:A:G	rs140919115	ZNF184		All	0.0343	0.287 (0.137)	0.03575	0.0334673	0.287 (0.137)	0.0357851	0.00365213	0.252 (0.137)	0.0649546	0.0002	0.274 (0.137)	0.0446988	0.0116617	0.283 (0.137)	0.03809	independent of all known
			ZNF391, POM121L2, PRSS16	Females	0.0328	0.385 (0.159)	0.01533	0.0334673	0.385 (0.159)	0.0153867	0.00365213	0.353 (0.159)	0.0265062	0.0002	0.375 (0.159)	0.0182793	0.0116617	0.381 (0.159)	0.0164755
				Males	0.0375	-0.127 (0.347)	0.714	0.0334673	-0.127 (0.347)	0.713981	0.00365213	-0.178 (0.347)	0.608146	0.0002	-0.143 (0.347)	0.681067	0.0116617	-0.127 (0.347)	0.713586
10:86937075:A:C	rs56163120	CDHR1		All	0.161	0.102 (0.04)	0.01036	0.105334	0.102 (0.04)	0.0103552	0.0320174	0.102 (0.04)	0.0103352	0.17521	0.103 (0.04)	0.00950581	0.157683	0.102 (0.04)	0.0103552	independent of all known
				Females	0.1588	0.166 (0.046)	0.0003135	0.105334	0.166 (0.046)	0.000319876	0.0320174	0.166 (0.046)	0.000319183	0.17521	0.167 (0.046)	0.000301057	0.157683	0.166 (0.046)	0.000319876
				Males	0.1696	-0.056 (0.076)	0.4588	0.105334	-0.056 (0.076)	0.458215	0.0320174	-0.056 (0.076)	0.458629	0.17521	-0.053 (0.076)	0.481189	0.157683	-0.056 (0.076)	0.458215
12:130787582:A:G	rs115736335	PIWIL1		All	0.9949	-1.085 (0.45)	0.01599		variant too rare		0.998859	-1.065 (0.45)	0.0180756	0.999	-1.096 (0.45)	0.0149666		variant too rare		independent of all known
			FZD10	Females	0.9952	-0.993 (0.484)	0.04024		variant too rare		0.998859	-0.979 (0.484)	0.0430731	0.999	-1.005 (0.484)	0.0378344	NA	NA	NA
				Males	NA	NA	NA	NA	NA	NA	NA	NA	NA	NA	NA	NA	NA	NA	NA
17:71041589:A:G	rs903101	SLC39A11	SSTR2, COG1, CPSF4L, C17orf80, FAM104A	All	0.2315	0.149 (0.049)	0.002271	0.302612	0.149 (0.049)	0.00228251	0.0571135	0.146 (0.049)	0.00271181	0.1105	0.149 (0.049)	0.00227051				independent of all known
				Females	0.2353	0.201 (0.055)	0.0002734	0.302612	0.201 (0.055)	0.000274229	0.0571135	0.198 (0.055)	0.000340035	0.1105	0.2 (0.055)	0.000290476		no known variants in HA in this region
				Males	0.2008	-0.03 (0.113)	0.7912	0.302612	-0.03 (0.113)	0.791244	0.0571135	-0.029 (0.113)	0.796888	0.1105	-0.028 (0.113)	0.806633
a Study details are listed in Supplementary Table 1, Supplementary Table 2, and Supplementary methods.
EAF: Effect allele frequency - is the average across analyses
Het I-Square: Heterogeneity I-Square - shows values for discovery, replication
* These variants had no gene present within the ±250kb window and so the closest gene was selected.
