# Supplementary material for: Genome-wide association study provides novel insight into the genetic architecture of severe obesity
Source: PLoS Genet. 2025 Sep 12;21(9):e1011842. doi: 10.1371/journal.pgen.1011842 (PMC12443252; doi:10.1371/journal.pgen.1011842)
Supplement: S7 Table — (XLSX) [file pgen.1011842.s007.xlsx]

## Sheet: ST7
Supplementary Table 7. Sex differences amoung potentially novel independent variants and any known loci with genome-wide significance amoung all populations. a
Marker (Chr: Position hg19: Effect allele: Other allele)	rsid	Nearest gene	Other genes surrounding the variant	Known or potential novel	Strata	Obesity Class 95%				Obesity Class 3				Obesity Class 4
						Discovery			Het P-value (discovery, replication)	Discovery			Het P-value (discovery, replication)	Discovery			Het P-value (discovery, replication)
						EAF	Log Odds (SE)	P		EAF	Log Odds (SE)	P		EAF	Log Odds (SE)	P
2:160912449:A:G	rs546742115	PLA2R1	LY75, ITGB6, LY75-CD302	Potential novel loci of interest	Females	0.0043	1.354 (0.283)	1.65e-06	NA	NA	NA	NA	NA	NA	NA	NA	NA
					Males	NA	NA	NA		NA	NA	NA		NA	NA	NA
3:5944942:T:C	rs17824177	BHLHE40-AS1^			Females	0.8082	-0.098 (0.023)	2.22e-05	0.658384	0.8084	-0.096 (0.02)	1.39e-06	0.194209	0.8102	-0.119 (0.033)	0.0002511	0.803359
					Males	0.8054	-0.081 (0.029)	0.005317		0.8048	-0.146 (0.032)	5.73e-06		0.8093	-0.104 (0.054)	0.05243
3:17115122:C:G	rs36118680	PLCL2			Females	0.8486	0.072 (0.026)	0.005794	0.207575	0.8481	0.12 (0.022)	4.42e-08	0.0373047	0.8405	0.132 (0.036)	0.0002237	0.0111979
					Males	0.849	0.019 (0.033)	0.5675		0.8441	0.034 (0.035)	0.3261		0.8375	-0.038 (0.057)	0.5001
4:95081297:A:C	rs149852714	SMARCAD1	HPGDS		Females	0.0062	1.174 (0.228)	2.63e-07	NA	0.0067	0.083 (0.187)	0.657	NA	NA	NA	NA	NA
					Males	NA	NA	NA		NA	NA	NA		NA	NA	NA
4:157593617:A:G	rs4691371	PDGFC*			Females	0.0542	-0.008 (0.047)	0.8703	1.44162e-05	0.0536	0.014 (0.04)	0.7253	0.038097	0.0509	-0.08 (0.067)	0.2295	0.0143465
					Males	0.0512	0.316 (0.058)	4.65e-08		0.0558	0.171 (0.064)	0.007681		0.0516	0.223 (0.104)	0.03259
5:166756351:T:C	rs13155681	TENM2*			Females	0.557	0.085 (0.019)	5.41e-06	0.222746	0.5574	0.045 (0.016)	0.005171	0.255185	0.5603	0.09 (0.026)	0.0006906	0.396085
					Males	0.56	0.122 (0.024)	3.16e-07		0.5596	0.08 (0.026)	0.002047		0.5689	0.133 (0.044)	0.002391
6:27449233:A:G	rs140919115	ZNF184	ZNF391, POM121L2, PRSS16		Females	0.0286	0.479 (0.099)	1.21e-06	9.66851e-05	0.0303	0.504 (0.085)	3.39e-09	0.000119308	0.0328	0.385 (0.159)	0.01533	0.179266
					Males	0.0252	-0.257 (0.161)	0.1103		0.0292	-0.241 (0.174)	0.1661		0.0375	-0.127 (0.347)	0.714
10:86937075:A:C	rs56163120	CDHR1			Females	0.1602	0.066 (0.03)	0.02582	0.471879	0.1588	0.154 (0.028)	2.99e-08	0.00139765	0.1588	0.166 (0.046)	0.0003135	0.0122383
					Males	0.159	0.03 (0.04)	0.4476		0.1615	-0.022 (0.047)	0.6499		0.1696	-0.056 (0.076)	0.4588
12:130787582:A:G	rs115736335	PIWIL1	FZD10		Females	0.9928	-1.245 (0.211)	3.63e-09	NA	0.9946	NA	0.01689	NA	0.9952	-0.993 (0.484)	0.04024	NA
					Males	NA	NA	NA		NA	NA	NA		NA	NA	NA
17:71041589:A:G	rs903101	SLC39A11	SSTR2, COG1, CPSF4L, C17orf80, FAM104A		Females	0.2309	0.144 (0.032)	6.63e-06	0.201633	0.232	0.165 (0.029)	1.06e-08	0.449372	0.2353	0.201 (0.055)	0.0002734	0.0654433
					Males	0.2093	0.074 (0.044)	0.0934		0.2151	0.12 (0.052)	0.02117		0.2008	-0.03 (0.113)	0.7912
9:112157191:A:G	rs146595723	PTPN3	EPB41L4B, FRRS1L, PALM2AKAP2	Known and genome-wide significant loci for sex differences	Females	0.039	-0.17 (0.102)	0.09716	0.00056461	0.0322	-0.388 (0.109)	0.0003854	2.47089e-08	0.0213	-0.164 (0.241)	0.4977	NA
					Males	0.042	0.395 (0.128)	0.001997		0.0343	0.879 (0.199)	1.028e-05		NA	NA
11:66767965:A:G	rs1966846	ENSG00000304624	SYT12, C11orf86, RHOD, KDM2A, PC		Females	0.057	0.026 (0.078)	0.7335	0.00949456	0.0541	0.105 (0.069)	0.1306	4.32875e-08	0.0636	0.252 (0.119)	0.03524	0.00030945
					Males	0.0542	-0.34 (0.118)	0.003995		0.068	-0.711 (0.132)	6.889e-08		0.0841	-0.923 (0.303)	0.002314
a Study details are listed in Supplementary Table 1, Supplementary Table 2, and Supplementary methods.
EAF: Effect allele frequency - is the average across analyses
* These variants had no gene present within the ±250kb window and so the closest gene was selected.
