# Supplementary material for: Genome-wide association study provides novel insight into the genetic architecture of severe obesity
Source: PLoS Genet. 2025 Sep 12;21(9):e1011842. doi: 10.1371/journal.pgen.1011842 (PMC12443252; doi:10.1371/journal.pgen.1011842)
Supplement: S8 Table — (XLSX) [file pgen.1011842.s008.xlsx]

## Sheet: ST8
Supplementary Table 8. GWAS summary statistics for potentially novel independent variants in the Discovery meta-analysis for the 95% obesity trait by self-identified background.
Marker	rsid	Nearest gene	Other genes	status	Effect allele	Other allele	African Americans						European Americans						Hispanic American						Asian American						Hawaiian American
							EAF^	BETA	SE	PVALUE	HetIsq	N	EAF^	BETA	SE	PVALUE	HetIsq	N	EAF^	BETA	SE	PVALUE	HetIsq	N	EAF^	BETA	SE	PVALUE	HetIsq	N	EAF^	BETA	SE	PVALUE	HetIsq	N
2:160912449:A_G	rs546742115	PLA2R1	LY75, ITGB6, LY75-CD302	All	A	G	0.0059	1.0884	0.2493	1.267e-05	0	12788	NA	NA	NA	NA	NA	NA	NA	NA	NA	NA	NA	NA	NA	NA	NA	NA	NA	NA	NA	NA	NA	NA	NA	NA
2:160912449:A_G	rs546742115			Females	A	G	0.0059	1.121	0.3159	0.0003881	0	9176	NA	NA	NA	NA	NA	NA	NA	NA	NA	NA	NA	NA	NA	NA	NA	NA	NA	NA	NA	NA	NA	NA	NA	NA
2:160912449:A_G	rs546742115			Males	A	G	NA	NA	NA	NA	NA	NA	NA	NA	NA	NA	NA	NA	NA	NA	NA	NA	NA	NA	NA	NA	NA	NA	NA	NA	NA	NA	NA	NA	NA	NA
3:5944942:C_T	rs17824177	BHLHE40-AS1		All	T	C	0.8416	-0.1192	0.0495	0.01598	10.9	18289	0.8016	-0.072	0.0221	0.001087	0	78312	0.7668	-0.1468	0.0447	0.001029	0	17495	0.9707	-0.0207	0.2434	0.9324	0	3474	0.9333	0.2148	0.229	0.3482	0	1901
3:5944942:C_T	rs17824177			Females	T	C	0.8427	-0.1025	0.0604	0.09005	28.5	12775	0.8029	-0.0658	0.0281	0.01904	2.8	47681	0.768	-0.2067	0.0561	0.0002314	28.7	11099	0.9729	-0.4611	0.3633	0.2044	0	1803	0.9302	0.0958	0.2967	0.7466	0	1051
3:5944942:C_T	rs17824177			Males	T	C	0.8382	-0.1584	0.0879	0.07154	0	5514	0.7996	-0.079	0.0346	0.02233	0	29472	0.7639	-0.059	0.0731	0.4198	0	6338	0.9676	0.2707	0.3455	0.4333	0	1671	0.9372	0.3662	0.3635	0.3137	0	850
3:17115122:C_G	rs36118680	PLCL2*		All	C	G	0.8477	0.1091	0.051	0.03231	28.1	18289	0.8367	0.0429	0.0243	0.07733	16.2	78312	0.9088	0.0184	0.0679	0.7869	20.9	16237	NA	NA	NA	NA	NA	NA	0.9539	0.3991	0.2837	0.1595	0	1901
3:17115122:C_G	rs36118680			Females	C	G	0.8468	0.1062	0.0619	0.08619	12.9	12775	0.8362	0.0702	0.031	0.02367	16.8	47681	0.9104	0.0504	0.086	0.5574	0	10282	NA	NA	NA	NA	NA	NA	0.9551	0.01	0.4085	0.9804	0	1051
3:17115122:C_G	rs36118680			Males	C	G	0.8491	0.1141	0.0916	0.2132	0	5514	0.8365	0.0014	0.0379	0.9708	58.5	29472	0.9057	-0.0518	0.1121	0.6439	50.3	5646	NA	NA	NA	NA	NA	NA	0.9524	0.7845	0.4052	0.05287	0	850
4:95081297:A_C	rs149852714	SMARCAD1		All	A	C	0.0091	0.9229	0.2041	6.152e-06	0	14171	NA	NA	NA	NA	NA	NA	NA	NA	NA	NA	NA	NA	NA	NA	NA	NA	NA	NA	NA	NA	NA	NA	NA	NA
4:95081297:A_C	rs149852714		HPGDS	Females	A	C	0.0091	1.0898	0.254	1.779e-05	34.7	9176	NA	NA	NA	NA	NA	NA	NA	NA	NA	NA	NA	NA	NA	NA	NA	NA	NA	NA	NA	NA	NA	NA	NA	NA
4:95081297:A_C	rs149852714			Males	A	C	NA	NA	NA	NA	NA	NA	NA	NA	NA	NA	NA	NA	NA	NA	NA	NA	NA	NA	NA	NA	NA	NA	NA	NA	NA	NA	NA	NA	NA	NA
4:157593617:A_G	rs4691371	PDGFC*		All	A	G	0.0994	0.1156	0.0665	0.0824	0.4	18289	0.0365	0.098	0.0484	0.04294	31.3	77107	0.0396	0.1829	0.1155	0.1133	0	15220	0.0344	0.0114	0.2733	0.9668	0	3474	0.0464	-0.0082	0.3038	0.9784	0	1901
4:157593617:A_G	rs4691371			Females	A	G	0.0973	-0.0049	0.0839	0.9535	0	12775	0.037	-0.0198	0.0643	0.7585	0	46370	0.0413	0.0158	0.1443	0.9127	0	9039	0.0339	-0.0257	0.3906	0.9475	0	1803	0.0498	0.0748	0.4177	0.8579	0	1051
4:157593617:A_G	rs4691371			Males	A	G	0.1035	0.3503	0.1116	0.001691	45.4	5514	0.0356	0.2864	0.0745	0.0001204	67.8	28931	0.0355	0.573	0.2046	0.005098	0	5646	0.0348	0.0713	0.3929	0.856	0	1671	0.0422	-0.0544	0.4577	0.9053	0	850
5:166756351:C_T	rs13155681	TENM2*		All	T	C	0.5633	0.1483	0.038	9.359e-05	0	18289	0.5815	0.0961	0.0183	1.501e-07	0	78312	0.6149	0.0588	0.0401	0.1426	0	17495	0.5676	0.1492	0.0861	0.08301	0	3844	0.5135	0.008	0.1234	0.9486	0	1901
5:166756351:C_T	rs13155681			Females	T	C	0.5622	0.1449	0.046	0.00163	35.4	12775	0.5816	0.0907	0.0232	9.39e-05	0	47771	0.6152	-0.0017	0.0503	0.9738	32.7	11099	0.5676	0.2147	0.1251	0.08613	0	1968	0.5276	-0.0396	0.1694	0.8152	0	1051
5:166756351:C_T	rs13155681			Males	T	C	0.5663	0.1566	0.0685	0.02224	0	5514	0.5806	0.1035	0.0291	0.0003679	0	29472	0.6149	0.1862	0.0655	0.004483	0	6338	0.5717	0.0769	0.1238	0.5347	12.2	1776	0.5039	0.0317	0.1791	0.8594	0	850
6:27449233:A_G	rs140919115	ZNF184	ZNF391, POM121L2, PRSS16	All	A	G	0.0382	0.2064	0.0921	0.02494	0	17776	NA	NA	NA	NA	NA	NA	0.0118	0.5054	0.1925	0.008658	0	11549	NA	NA	NA	NA	NA	NA	NA	NA	NA	NA	NA	NA
6:27449233:A_G	rs140919115			Females	A	G	0.0384	0.3493	0.111	0.001651	0	11928	NA	NA	NA	NA	NA	NA	0.0118	1.1026	0.2342	2.509e-06	0	7876	NA	NA	NA	NA	NA	NA	NA	NA	NA	NA	NA	NA
6:27449233:A_G	rs140919115			Males	A	G	0.0386	-0.1087	0.1811	0.5482	0	4977	NA	NA	NA	NA	NA	NA	0.0111	-0.7759	0.3934	0.04857	0	2965	NA	NA	NA	NA	NA	NA	NA	NA	NA	NA	NA	NA
10:86937075:A_C	rs56163120	CDHR1		All	A	C	0.117	0.1022	0.071	0.1502	0	12941	0.1724	0.03	0.0299	0.3168	0	49461	0.175	0.1187	0.0511	0.02023	13.8	17017	NA	NA	NA	NA	NA	NA	0.06	-0.2652	0.2437	0.2764	0	1901
10:86937075:A_C	rs56163120			Females	A	C	0.1245	0.1251	0.0829	0.1314	0	9412	0.1724	0.044	0.0374	0.2392	0	31166	0.173	0.125	0.0645	0.05277	0	10686	NA	NA	NA	NA	NA	NA	0.0612	-0.1438	0.3233	0.6566	0	1051
10:86937075:A_C	rs56163120			Males	A	C	0.0961	0.0953	0.1425	0.5038	34.3	3529	0.1725	0.0076	0.0491	0.8776	0	17136	0.1788	0.1181	0.0841	0.16	26.3	6180	NA	NA	NA	NA	NA	NA	0.0585	-0.4269	0.3781	0.2588	0	850
12:130787582:A_G	rs115736335	PIWIL1		All	A	G	0.9889	-0.973	0.2015	1.367e-06	0	12788	NA	NA	NA	NA	NA	NA	NA	NA	NA	NA	NA	NA	NA	NA	NA	NA	NA	NA	NA	NA	NA	NA	NA	NA
12:130787582:A_G	rs115736335		FZD10	Females	A	G	0.9886	-1.4102	0.2253	3.886e-10	0	9176	NA	NA	NA	NA	NA	NA	NA	NA	NA	NA	NA	NA	NA	NA	NA	NA	NA	NA	NA	NA	NA	NA	NA	NA
12:130787582:A_G	rs115736335			Males	A	G	NA	NA	NA	NA	NA	NA	NA	NA	NA	NA	NA	NA	NA	NA	NA	NA	NA	NA	NA	NA	NA	NA	NA	NA	NA	NA	NA	NA	NA	NA
17:71041589:A_G	rs903101	SLC39A11	SSTR2, COG1, CPSF4L, C17orf80, FAM104A	All	A	G	0.3698	0.1572	0.0433	0.0002781	0	17759	0.1185	0.1252	0.0425	0.003235	0	41436	0.2261	0.0978	0.0519	0.05946	2	17494	0.0823	-0.0913	0.2244	0.6843	50.7	3474	0.0841	-0.6878	0.3077	0.0254	0	1901
17:71041589:A_G	rs903101			Females	A	G	0.3689	0.1497	0.0517	0.003804	0	12441	0.1166	0.1765	0.0539	0.001057	0	25274	0.2262	0.1384	0.0652	0.0338	8.1	11006	0.0801	-0.2879	0.3252	0.376	0	1803	0.0855	-0.7528	0.4207	0.07357	0	1051
17:71041589:A_G	rs903101			Males	A	G	0.3734	0.173	0.0807	0.03205	0	5318	0.121	0.0406	0.0696	0.56	0	15003	0.2252	0.0349	0.0872	0.6886	10.1	6180	0.0844	0.1303	0.3185	0.6824	64.9	1671	0.0824	-0.6451	0.4515	0.1531	0	850
*EAF: Effect Allele Frequency
* These variants had no gene present within the ±250kb window and so the closest gene was selected.
