# Supplementary material for: Genome-wide association study provides novel insight into the genetic architecture of severe obesity
Source: PLoS Genet. 2025 Sep 12;21(9):e1011842. doi: 10.1371/journal.pgen.1011842 (PMC12443252; doi:10.1371/journal.pgen.1011842)
Supplement: S9 Table — (XLSX) [file pgen.1011842.s009.xlsx]

## Sheet: ST9
Supplementary Table 9. GWAS summary statistics for potentially novel independent variants in the Discovery meta-analysis for the class 3 obesity trait by self-identified background.
Marker	rsid	Nearest gene	Other genes	status	Effect allele	Other allele	African Americans						European Americans						Hispanic American						Asian American						Hawaiian American
							EAF^	BETA	SE	PVALUE	HetIsq	N	EAF^	BETA	SE	PVALUE	HetIsq	N	EAF^	BETA	SE	PVALUE	HetIsq	N	EAF^	BETA	SE	PVALUE	HetIsq	N	EAF^	BETA	SE	PVALUE	HetIsq	N
2:160912449:A_G	rs546742115	PLA2R1	LY75, ITGB6, LY75-CD302	All	A	G	0.0065	0.5299	0.252	0.03548	0	8003	NA	NA	NA	NA	NA	NA	NA	NA	NA	NA	NA	NA	NA	NA	NA	NA	NA	NA	NA	NA	NA	NA	NA	NA
2:160912449:A_G	rs546742115			Females	A	G	NA	NA	NA	NA	NA	NA	NA	NA	NA	NA	NA	NA	NA	NA	NA	NA	NA	NA	NA	NA	NA	NA	NA	NA	NA	NA	NA	NA	NA	NA
2:160912449:A_G	rs546742115			Males	A	G	NA	NA	NA	NA	NA	NA	NA	NA	NA	NA	NA	NA	NA	NA	NA	NA	NA	NA	NA	NA	NA	NA	NA	NA	NA	NA	NA	NA	NA	NA
3:5944942:C_T	rs17824177	BHLHE40-AS1		All	T	C	0.8363	-0.1077	0.0436	0.01343	15	11865	0.8004	-0.0913	0.0205	8.542e-06	22.8	52093	0.771	-0.2266	0.0473	1.66e-06	0	9290	0.9731	0.2137	0.6669	0.7486	0	2006	0.9258	0.1866	0.242	0.4407	0	1132
3:5944942:C_T	rs17824177			Females	T	C	0.8383	-0.0892	0.0501	0.07518	0	8297	0.8013	-0.06	0.024	0.01225	12.5	36645	0.7704	-0.269	0.0543	7.33e-07	12.7	6244	0.9765	-0.6393	1.1486	0.5778	0	1212	0.923	-0.1234	0.287	0.6673	0	779
3:5944942:C_T	rs17824177			Males	T	C	0.8296	-0.1768	0.089	0.047	0	3386	0.798	-0.1586	0.0367	1.548e-05	27.7	14716	0.772	-0.0766	0.1033	0.4583	30.7	2973	0.9679	0.5251	0.9602	0.5845	0	794	NA	NA	NA	NA	NA	NA
3:17115122:C_G	rs36118680	PLCL2*		All	C	G	0.8508	0.132	0.0445	0.003048	0	11865	0.8356	0.0929	0.0219	2.223e-05	16.9	52093	0.9093	-0.0107	0.0708	0.8797	28	9087	NA	NA	NA	NA	NA	NA	0.9491	0.4136	0.3061	0.1767	0	1132
3:17115122:C_G	rs36118680			Females	C	G	0.8508	0.1536	0.0508	0.002518	0	8297	0.8353	0.1178	0.0256	4.084e-06	34.8	36645	0.911	0.0717	0.0834	0.3898	0	5833	NA	NA	NA	NA	NA	NA	0.9512	0.0744	0.3733	0.8421	0	779
3:17115122:C_G	rs36118680			Males	C	G	0.8492	0.0521	0.0925	0.5732	0	3386	0.8357	0.0402	0.0391	0.3039	0	14716	0.9014	-0.165	0.149	0.2679	5.7	2872	NA	NA	NA	NA	NA	NA	NA	NA	NA	NA	NA	NA
4:95081297:A_C	rs149852714	SMARCAD1		All	A	C	0.0102	0.0719	0.1835	0.6952	0	8003	NA	NA	NA	NA	NA	NA	NA	NA	NA	NA	NA	NA	NA	NA	NA	NA	NA	NA	NA	NA	NA	NA	NA	NA
4:95081297:A_C	rs149852714		HPGDS	Females	A	C	0.011	0.032	0.2044	0.8756	0	5821	NA	NA	NA	NA	NA	NA	NA	NA	NA	NA	NA	NA	NA	NA	NA	NA	NA	NA	NA	NA	NA	NA	NA	NA
4:95081297:A_C	rs149852714			Males	A	C	NA	NA	NA	NA	NA	NA	NA	NA	NA	NA	NA	NA	NA	NA	NA	NA	NA	NA	NA	NA	NA	NA	NA	NA	NA	NA	NA	NA	NA	NA
4:157593617:A_G	rs4691371	PDGFC*		All	A	G	0.0999	0.0738	0.0591	0.2121	0	11865	0.037	0.061	0.0451	0.1761	0	51667	0.0416	0.0028	0.1209	0.9813	0	7709	0.0375	0.2572	0.8035	0.7489	0	2006	0.0459	0.1525	0.3406	0.6542	0	1132
4:157593617:A_G	rs4691371			Females	A	G	0.097	0.0367	0.0682	0.5906	0	8297	0.0364	0.0063	0.0537	0.9068	0	35257	0.0428	-0.1063	0.1425	0.4558	0	4614	0.036	0.353	1.1374	0.7563	0	1212	0.0437	0.1728	0.4239	0.6835	0	779
4:157593617:A_G	rs4691371			Males	A	G	0.105	0.2052	0.1213	0.09081	0	3255	0.039	0.1442	0.0801	0.07185	44.4	14077	0.0425	0.3528	0.2609	0.1763	0	2022	0.0396	-0.0075	1.3074	0.9954	0	794	NA	NA	NA	NA	NA	NA
5:166756351:C_T	rs13155681	TENM2*		All	T	C	0.5616	0.0801	0.0334	0.01642	44.1	11865	0.5819	0.046	0.0167	0.005838	0	52093	0.6094	0.0961	0.0416	0.02105	7.2	9370	0.5666	0.1668	0.2472	0.5	0	2254	0.5245	-0.0411	0.1257	0.7438	0	1246
5:166756351:C_T	rs13155681			Females	T	C	0.5597	0.0821	0.038	0.03047	44.3	8297	0.5821	0.0415	0.0195	0.0331	0	36720	0.6127	0.0234	0.0479	0.6247	3.8	6358	0.5602	0.2201	0.3314	0.5066	0	1388	0.5252	-0.1399	0.1485	0.346	0	893
5:166756351:C_T	rs13155681			Males	T	C	0.5659	0.0649	0.0709	0.36	0	3386	0.5816	0.0539	0.0298	0.07029	0	14716	0.6013	0.2956	0.0851	0.0005116	31.2	3126	0.5783	0.0184	0.4209	0.9651	0	794	0.523	0.2105	0.2462	0.3924	0	353
6:27449233:A_G	rs140919115	ZNF184	ZNF391, POM121L2, PRSS16	All	A	G	0.0407	0.2843	0.0807	0.0004242	45.6	10802	NA	NA	NA	NA	NA	NA	0.0123	0.5429	0.1944	0.005221	0	6636	NA	NA	NA	NA	NA	NA	NA	NA	NA	NA	NA	NA
6:27449233:A_G	rs140919115			Females	A	G	0.0409	0.4582	0.0929	8.148e-07	0	7547	NA	NA	NA	NA	NA	NA	0.0127	0.851	0.2223	0.0001292	0	4614	NA	NA	NA	NA	NA	NA	NA	NA	NA	NA	NA	NA
6:27449233:A_G	rs140919115			Males	A	G	0.0389	-0.184	0.1898	0.3324	61.2	2653	NA	NA	NA	NA	NA	NA	NA	NA	NA	NA	NA	NA	NA	NA	NA	NA	NA	NA	NA	NA	NA	NA	NA	NA
10:86937075:A_C	rs56163120	CDHR1		All	A	C	0.113	0.1668	0.0661	0.0116	20.6	8053	0.1746	0.1028	0.03	0.0006037	35.6	32051	0.176	0.115	0.0543	0.03418	0	8904	NA	NA	NA	NA	NA	NA	0.0603	-0.4354	0.2586	0.09226	0	1132
10:86937075:A_C	rs56163120			Females	A	C	0.1173	0.2383	0.0719	0.0009206	24.5	5687	0.1744	0.1476	0.0348	2.209e-05	44.5	22983	0.1762	0.159	0.063	0.01156	0	5931	NA	NA	NA	NA	NA	NA	0.0609	-0.2681	0.3108	0.3883	0	779
10:86937075:A_C	rs56163120			Males	A	C	0.095	-0.1442	0.1935	0.4561	6.7	2053	0.1748	-0.0177	0.0546	0.7457	0	8336	0.1762	0.0483	0.1153	0.675	0	2872	NA	NA	NA	NA	NA	NA	NA	NA	NA	NA	NA	NA
12:130787582:A_G	rs115736335	PIWIL1		All	A	G	0.9883	-0.5716	0.2046	0.00521	0	8003	NA	NA	NA	NA	NA	NA	NA	NA	NA	NA	NA	NA	NA	NA	NA	NA	NA	NA	NA	NA	NA	NA	NA	NA
12:130787582:A_G	rs115736335		FZD10	Females	A	G	0.9863	-0.5908	0.2545	0.02026	0	3211	NA	NA	NA	NA	NA	NA	NA	NA	NA	NA	NA	NA	NA	NA	NA	NA	NA	NA	NA	NA	NA	NA	NA	NA
12:130787582:A_G	rs115736335			Males	A	G	NA	NA	NA	NA	NA	NA	NA	NA	NA	NA	NA	NA	NA	NA	NA	NA	NA	NA	NA	NA	NA	NA	NA	NA	NA	NA	NA	NA	NA	NA
17:71041589:A_G	rs903101	SLC39A11	SSTR2, COG1, CPSF4L, C17orf80, FAM104A	All	A	G	0.3726	0.2092	0.0385	5.476e-08	16.7	11450	0.1167	0.08	0.0317	0.01173	15.8	44087	0.2254	0.2094	0.055	0.0001402	0	9368	0.0845	-0.8778	0.6864	0.2009	0	2006	0.0848	-0.596	0.3257	0.06725	0	1132
17:71041589:A_G	rs903101			Females	A	G	0.3738	0.1976	0.0433	5.152e-06	0	8013	0.1153	0.1155	0.0492	0.01898	7.8	20226	0.2247	0.209	0.0637	0.00104	0	6242	0.0842	-1.8836	1.0177	0.06419	0	1212	0.0824	-0.4831	0.4064	0.2345	0	779
17:71041589:A_G	rs903101			Males	A	G	0.3685	0.2303	0.0857	0.007209	42	3255	0.1133	0.0294	0.0798	0.713	27.1	7930	0.2275	0.168	0.1181	0.155	0	2952	0.0851	0.1707	0.9951	0.8638	0	794	0.09	-0.7621	0.5662	0.1784	0	353
^EAF: Effective Allele Frequency
* These variants had no gene present within the ±250kb window and so the closest gene was selected.
