# Supplementary material for: Genome-wide association study provides novel insight into the genetic architecture of severe obesity
Source: PLoS Genet. 2025 Sep 12;21(9):e1011842. doi: 10.1371/journal.pgen.1011842 (PMC12443252; doi:10.1371/journal.pgen.1011842)
Supplement: S10 Table — (XLSX) [file pgen.1011842.s010.xlsx]

## Sheet: ST10
Supplementary Table 10. GWAS summary statistics for potentially novel independent variants in the Discovery meta-analysis for the class 4 obesity trait by self-identified background.
Marker	rsid	Nearest gene	Other genes	status	Effect allele	Other allele	African Americans						European Americans						Hispanic American
							EAF^	BETA	SE	PVALUE	HetIsq	N	EAF^	BETA	SE	PVALUE	HetIsq	N	EAF^	BETA	SE	PVALUE	HetIsq	N
2:160912449:A_G	rs546742115	PLA2R1	LY75, ITGB6, LY75-CD302	All	A	G	NA	NA	NA	NA	NA	NA	NA	NA	NA	NA	NA	NA	NA	NA	NA	NA	NA	NA
2:160912449:A_G	rs546742115			Females	A	G	NA	NA	NA	NA	NA	NA	NA	NA	NA	NA	NA	NA	NA	NA	NA	NA	NA	NA
2:160912449:A_G	rs546742115			Males	A	G	NA	NA	NA	NA	NA	NA	NA	NA	NA	NA	NA	NA	NA	NA	NA	NA	NA	NA
3:5944942:C_T	rs17824177	BHLHE40-AS1		All	T	C	0.8354	-0.1764	0.075	0.01873	55.4	9294	0.8048	-0.1059	0.0314	0.0007306	50.2	22514	0.7765	-0.1867	0.1268	0.141	0	5514
3:5944942:C_T	rs17824177			Females	T	C	0.8365	-0.1783	0.0845	0.03479	31.3	6219	0.8043	-0.0901	0.0367	0.01412	4.7	14878	0.7786	-0.2762	0.1477	0.06144	0	3740
3:5944942:C_T	rs17824177			Males	T	C	0.8332	-0.157	0.1813	0.3865	0	1662	0.8058	-0.1179	0.0567	0.03763	0	6115	0.7814	0.6135	0.3844	0.1104	0	1378
3:17115122:C_G	rs36118680	PLCL2*		All	C	G	0.848	0.1533	0.0773	0.04735	0	9294	0.8331	0.0772	0.0338	0.02264	0	22514	0.9063	-0.1373	0.1893	0.4685	0	5346
3:17115122:C_G	rs36118680			Females	C	G	0.8451	0.192	0.088	0.02906	0	6106	0.8328	0.1284	0.04	0.00132	0	14878	0.9094	-0.1051	0.2179	0.6295	34.2	3601
3:17115122:C_G	rs36118680			Males	C	G	0.853	0.0074	0.1874	0.9686	0	1662	0.8338	-0.0377	0.0602	0.5314	30.2	6115	0.9028	-0.5449	0.5141	0.2892	0	1378
4:95081297:A_C	rs149852714	SMARCAD1		All	A	C	0.0101	0.5006	0.2956	0.09035	41.8	7907	NA	NA	NA	NA	NA	NA	NA	NA	NA	NA	NA	NA
4:95081297:A_C	rs149852714		HPGDS	Females	A	C	0.0123	1.244	0.5199	0.01672	0	2136	NA	NA	NA	NA	NA	NA	NA	NA	NA	NA	NA	NA
4:95081297:A_C	rs149852714			Males	A	C	NA	NA	NA	NA	NA	NA	NA	NA	NA	NA	NA	NA	NA	NA	NA	NA	NA	NA
4:157593617:A_G	rs4691371	PDGFC*		All	A	G	0.0991	0.034	0.1021	0.7393	0	9294	0.0366	-0.0245	0.0697	0.7247	0	21811	0.0425	0.4318	0.2958	0.1443	0	5346
4:157593617:A_G	rs4691371			Females	A	G	0.0924	-0.0792	0.1203	0.5105	0	6106	0.0358	-0.1103	0.0839	0.1887	0	14878	0.043	0.3886	0.3345	0.2452	0	3601
4:157593617:A_G	rs4691371			Males	A	G	0.102	0.4637	0.2276	0.04157	0	1662	0.0389	0.1496	0.1191	0.2089	0	6115	0.0401	0.8337	0.9177	0.3637	0	1378
5:166756351:C_T	rs13155681	TENM2*		All	T	C	0.561	0.1392	0.058	0.01641	64.2	9294	0.5834	0.0963	0.0257	0.0001764	0	22514	0.5874	0.1052	0.1053	0.3179	6.8	5514
5:166756351:C_T	rs13155681			Females	T	C	0.5598	0.1207	0.0648	0.06256	59	6219	0.5834	0.0849	0.0301	0.004737	0	14878	0.6149	0.0673	0.1266	0.5951	0	3740
5:166756351:C_T	rs13155681			Males	T	C	0.5634	0.1983	0.1439	0.1683	84.9	1662	0.5845	0.1208	0.0467	0.009763	65.3	6115	0.5759	0.1992	0.3141	0.526	0	1378
6:27449233:A_G	rs140919115	ZNF184	ZNF391, POM121L2, PRSS16	All	A	G	0.0395	0.2431	0.1417	0.08621	0	9113	NA	NA	NA	NA	NA	NA	NA	NA	NA	NA	NA	NA
6:27449233:A_G	rs140919115			Females	A	G	0.0384	0.3307	0.1656	0.04578	0	5675	NA	NA	NA	NA	NA	NA	NA	NA	NA	NA	NA	NA
6:27449233:A_G	rs140919115			Males	A	G	0.0423	-0.1727	0.363	0.6342	0	1662	NA	NA	NA	NA	NA	NA	NA	NA	NA	NA	NA	NA
10:86937075:A_C	rs56163120	CDHR1		All	A	C	0.1152	-0.1881	0.147	0.2005	0	7002	0.1681	0.125	0.0438	0.004332	0	11698	0.1729	0.1381	0.1371	0.3138	0	5514
10:86937075:A_C	rs56163120			Females	A	C	0.1188	-0.0949	0.1538	0.5372	0	4808	0.1661	0.1989	0.0512	0.0001034	0	7404	0.1721	0.0854	0.1741	0.624	0	3601
10:86937075:A_C	rs56163120			Males	A	C	0.0905	-1.2571	0.6782	0.06378	0	849	0.1738	-0.0451	0.0782	0.5647	0	2773	0.1735	-0.0086	0.4119	0.9834	0	1378
12:130787582:A_G	rs115736335	PIWIL1		All	A	G	0.9878	-1.3002	0.4925	0.008295	71.3	5796	NA	NA	NA	NA	NA	NA	NA	NA	NA	NA	NA	NA
12:130787582:A_G	rs115736335		FZD10	Females	A	G	0.988	-1.131	0.5235	0.03074	57.1	3903	NA	NA	NA	NA	NA	NA	NA	NA	NA	NA	NA	NA
12:130787582:A_G	rs115736335			Males	A	G	NA	NA	NA	NA	NA	NA	NA	NA	NA	NA	NA	NA	NA	NA	NA	NA	NA	NA
17:71041589:A_G	rs903101	SLC39A11	SSTR2, COG1, CPSF4L, C17orf80, FAM104A	All	A	G	0.3578	0.198	0.0689	0.004047	20.4	9113	0.113	0.1101	0.0805	0.1714	0	11634	0.221	0.0997	0.1443	0.4896	0	5512
17:71041589:A_G	rs903101			Females	A	G	0.3564	0.2101	0.0758	0.005588	0	6106	0.1134	0.1663	0.0934	0.07482	0	7474	0.218	0.3131	0.1761	0.07542	0	3601
17:71041589:A_G	rs903101			Males	A	G	0.347	0.1083	0.181	0.5496	0	1662	0.1118	-0.0413	0.1536	0.7883	0	3342	0.2087	-0.6353	0.4731	0.1793	0	1378
^EAF: Effective Allele Frequency
* These variants had no gene present within the ±250kb window and so the closest gene was selected.
