# Supplementary material for: Genome-wide association study provides novel insight into the genetic architecture of severe obesity
Source: PLoS Genet. 2025 Sep 12;21(9):e1011842. doi: 10.1371/journal.pgen.1011842 (PMC12443252; doi:10.1371/journal.pgen.1011842)
Supplement: S11 Table — (XLSX) [file pgen.1011842.s011.xlsx]

## Sheet: ST11
Supplementary Table 11. GWAS summary statistics for potentially novel independent variants in the replication meta-analysis for the 95% obesity trait by self-identified background.
Marker	rsid	Nearest gene	Other genes	status	Effect allele	Other allele	African Ancestry					European Ancestry					Hispanic American (1 study-MVP)				South Asians (1 study - UKBB)				East Asians (1 study - UKBB)
							EAF^	Beta	SE	P	HetISq	EAF^	Beta	SE	P	HetISq	EAF^	Beta	SE	P	EAF^	Beta	SE	P	EAF^	Beta	SE	P
2:160912449:A_G	rs546742115	PLA2R1	LY75, ITGB6, LY75-CD302	All	A	G	0.103	0.0833	0.1286	0.517	17	0.0001	1.0349	0.8366	0.2161	0	0.000546336	-1.0097	1.51311	0.50458	NA	NA	NA	NA	NA	NA	NA	NA
2:160912449:A_G	rs546742115			Females	A	G	0.2972	0.0258	0.2236	0.9081	0	0.0001	4.5579	2.5074	0.0691	0	0.00107967	-1.84896	3.3177	0.577322	NA	NA	NA	NA	NA	NA	NA	NA
2:160912449:A_G	rs546742115			Males	A	G	0.0074	0.1339	0.1559	0.3906	25.2	0.0001	0.5833	0.9563	0.5419	0	0.000517855	-1.05817	1.65208	0.521843	NA	NA	NA	NA	NA	NA	NA	NA
3:5944942:C_T	rs17824177	BHLHE40-AS1		All	T	C	0.8474	-0.0306	0.0282	0.2764	0	0.8004	-0.0459	0.0101	5.128e-06	96.8	0.776102	-0.0192574	0.0403992	0.633592	0.783847	0.148085	0.0895824	0.0983195	0.969789	-0.0286054	0.424633	0.946291
3:5944942:C_T	rs17824177			Females	T	C	0.8439	-0.027	0.0567	0.6338	0	0.7984	-0.0507	0.0156	0.001138	97.9	0.773962	0.0107422	0.121384	0.929481	0.789849	0.193482	0.112739	0.0861271	0.970015	0.411691	0.545934	0.450787
3:5944942:C_T	rs17824177			Males	T	C	0.8484	-0.0298	0.0325	0.3582	0	0.8017	-0.0422	0.0128	0.0009844	0	0.777228	-0.0311508	0.0426885	0.465559	0.778529	0.123187	0.147794	0.404561	0.9731	-0.5	0.670366	0.455793
3:17115122:C_G	rs36118680	PLCL2*		All	C	G	0.8455	0.0315	0.0279	0.2585	1.8	0.8324	0.0343	0.0107	0.0014	79.4	0.918728	0.00925134	0.0615631	0.880548	0.931677	-0.073555	0.140386	0.600314	0.987639	0.434707	0.64649	0.501322
3:17115122:C_G	rs36118680			Females	C	G	0.8427	0.0178	0.0576	0.7575	43.5	0.83	0.0463	0.0167	0.005392	86.4	0.914907	0.191083	0.192553	0.321017	0.931771	0.0690745	0.174762	0.69266	0.988735	0.0609335	0.841327	0.942263
3:17115122:C_G	rs36118680			Males	C	G	0.8462	0.0295	0.0318	0.3544	0	0.8339	0.0242	0.0137	0.0761	0	0.919593	-0.0322339	0.0645435	0.617488	0.931594	-0.278063	0.232704	0.232118	0.9867	0.51804	1.17604	0.659577
4:95081297:A_C	rs149852714	SMARCAD1		All	A	C	0.1352	0.0127	0.0997	0.8986	52.6	0.0001	0.3191	0.5183	0.5381	75	0.00133323	0.173255	0.501378	0.729675	NA	NA	NA	NA	NA	NA	NA	NA
4:95081297:A_C	rs149852714		HPGDS	Females	A	C	0.2341	0.1003	0.2134	0.6385	33.1	0.0002	1.3504	1.2426	0.2772	90.8	0.00135549	-13.221	27.8228	0.634654	NA	NA	NA	NA	NA	NA	NA	NA
4:95081297:A_C	rs149852714			Males	A	C	0.1111	-0.0359	0.1148	0.7545	51.8	0.0001	0.4909	0.5674	0.3869	0	0.00133701	0.355954	0.508683	0.48408	NA	NA	NA	NA	NA	NA	NA	NA
4:157593617:A_G	rs4691371	PDGFC*		All	A	G	0.1135	0.0249	0.0363	0.4925	27.5	0.0336	-0.0399	0.0241	0.0982	76.6	0.0346065	-0.0997761	0.111853	0.372376	0.052619	-0.125486	0.173775	0.47022	0.03228	0.481549	0.440796	0.274634
4:157593617:A_G	rs4691371			Females	A	G	0.1134	0.0404	0.0717	0.573	32.6	0.0336	-0.0536	0.0363	0.1398	84.5	0.0357625	-0.44492	0.36573	0.223784	0.048571	-0.242339	0.22167	0.274287	0.02997	1.08129	0.710952	0.128285
4:157593617:A_G	rs4691371			Males	A	G	0.1134	0.0082	0.0422	0.8452	0	0.0335	-0.032	0.0312	0.3054	0	0.0343816	-0.0526211	0.116964	0.652789	0.056208	0.0519023	0.28157	0.853753	0.025641	-0.50147	0.814979	0.538346
5:166756351:C_T	rs13155681	TENM2*		All	T	C	0.4301	0.048	0.0215	0.02568	1.6	0.5791	0.0344	0.0083	3.261e-05	98.5	0.613284	0.0644503	0.0367128	0.079169	0.563931	-0.00486862	0.0731538	0.946937	0.509994	0.167629	0.159637	0.293688
5:166756351:C_T	rs13155681			Females	T	C	0.4323	0.0783	0.043	0.06883	0	0.5869	0.0525	0.0128	4.021e-05	99	0.601626	0.0423825	0.109729	0.699315	0.558097	0.0251224	0.0892099	0.778242	0.515204	0.116887	0.207302	0.572856
5:166756351:C_T	rs13155681			Males	T	C	0.4299	0.0463	0.0248	0.06207	0	0.5744	0.02	0.0106	0.05815	12.3	0.615159	0.0732574	0.0389614	0.0600731	0.569102	-0.0605949	0.127989	0.6359	0.5032	0.25478	0.2688	0.34321
6:27449233:A_G	rs140919115	ZNF184	ZNF391, POM121L2, PRSS16	All	A	G	0.0425	0.202	0.0466	1.486e-05	35.7	0.0002	0.4423	0.2557	0.08361	78.9	0.00660436	0.286906	0.183959	0.118851	NA	NA	NA	NA	NA	NA	NA	NA
6:27449233:A_G	rs140919115			Females	A	G	0.0443	0.2359	0.0948	0.01285	30.6	0.0002	0.4724	0.4593	0.3037	86.2	0.00718234	0.405266	0.496188	0.414066	NA	NA	NA	NA	NA	NA	NA	NA
6:27449233:A_G	rs140919115			Males	A	G	0.0418	0.1947	0.0537	0.0002922	18.7	0.0002	0.3422	0.316	0.2789	33.8	0.00660716	0.228536	0.201199	0.256009	NA	NA	NA	NA	NA	NA	NA	NA
10:86937075:A_C	rs56163120	CDHR1		All	A	C	0.1008	0.0054	0.0337	0.8717	27.4	0.1771	0.0227	0.0105	0.03102	82.1	0.18036	0.00173219	0.043088	0.967933	0.093884	0.170645	0.125152	0.172723	0.024989	0.338174	0.458899	0.461168
10:86937075:A_C	rs56163120			Females	A	C	0.0989	0.0414	0.0717	0.5638	0	0.1789	0.03	0.0164	0.06722	76.3	0.179296	0.00385232	0.131785	0.97668	0.091266	0.200472	0.157464	0.202974	0.026532	0.711843	0.631913	0.259959
10:86937075:A_C	rs56163120			Males	A	C	0.1013	-0.0062	0.0382	0.8714	64.8	0.1759	0.0202	0.0134	0.1308	81	0.180295	0.00473919	0.0454674	0.916985	0.096205	0.14172	0.20678	0.493115	0.016369	0.864751	0.806262	0.283476
12:130787582:A_G	rs115736335	PIWIL1		All	A	G	0.9108	0.0163	0.0985	0.8684	0	0.9999	-1.3062	0.5921	0.02738	0	0.99862	-0.738775	0.456736	0.105769	NA	NA	NA	NA	NA	NA	NA	NA
12:130787582:A_G	rs115736335		FZD10	Females	A	G	0.8934	-0.0193	0.1951	0.9213	0	0.9999	-2.1918	1.2306	0.0749	0	0.998172	-0.348591	1.26246	0.782456	NA	NA	NA	NA	NA	NA	NA	NA
12:130787582:A_G	rs115736335			Males	A	G	0.9166	0.051	0.1141	0.6552	0	0.9999	-1.1682	0.6862	0.08868	0	0.998743	-0.937358	0.489924	0.055713	NA	NA	NA	NA	NA	NA	NA	NA
17:71041589:A_G	rs903101	SLC39A11	SSTR2, COG1, CPSF4L, C17orf80, FAM104A	All	A	G	0.4049	0.0145	0.02	0.4703	0	0.1129	-0.0024	0.0126	0.8481	33.2	0.215252	0.0612552	0.0394701	0.120676	0.121979	0.144614	0.110239	0.189583	0.0644516	-0.215049	0.297471	0.469726
17:71041589:A_G	rs903101			Females	A	G	0.4103	0.0493	0.0413	0.2322	7.2	0.1108	0.0141	0.0199	0.4798	38.7	0.217872	0.183287	0.113435	0.106141	0.122317	0.195341	0.134951	0.14776	0.0656009	-0.5212	0.399001	0.191463
17:71041589:A_G	rs903101			Males	A	G	0.403	0.0053	0.0229	0.8173	10	0.1141	-0.0154	0.0159	0.3325	24.2	0.214822	0.0394165	0.0420747	0.348851	0.121681	0.0666344	0.192397	0.729089	0.0614035	0.276532	0.468674	0.55517
^EAF: Effective Allele Frequency
* These variants had no gene present within the ±250kb window and so the closest gene was selected.
