# Supplementary material for: Genome-wide association study provides novel insight into the genetic architecture of severe obesity
Source: PLoS Genet. 2025 Sep 12;21(9):e1011842. doi: 10.1371/journal.pgen.1011842 (PMC12443252; doi:10.1371/journal.pgen.1011842)
Supplement: S12 Table — (XLSX) [file pgen.1011842.s012.xlsx]

## Sheet: ST12
Supplementary Table 12. GWAS summary statistics for potentially novel independent variants in the replication meta-analysis for the class 3 obesity trait by self-identified background.
Marker	rsid	Nearest gene	Other genes	status	Effect allele	Other allele	African Ancestry					European Ancestry					Hispanic American (1 study-MVP)				South Asians (1 study - UKBB)
							EAF^	Beta	SE	P	HetISq	EAF^	Beta	SE	P	HetISq	EAF^	Beta	SE	P	EAF^	Beta	SE	P
2:160912449:A_G	rs546742115	PLA2R1	LY75, ITGB6, LY75-CD302	All	A	G	0.0271	0.1213	0.1289	0.3465	39.3	0.0001	1.9967	0.8841	0.02393	0	0.000707172	-2.22712	1.63113	0.172131	NA	NA	NA	NA
2:160912449:A_G	rs546742115			Females	A	G	0.0807	-0.1617	0.2493	0.5165	19.3	0.0001	1.8297	2.4417	0.4537	0	0.00143292	-3.1348	3.79091	0.40828	NA	NA	NA	NA
2:160912449:A_G	rs546742115			Males	A	G	0.0077	0.2113	0.1505	0.1604	38.3	0.0001	1.9559	0.9441	0.0383	0	0.00056448	-2.07747	1.81184	0.251544	NA	NA	NA	NA
3:5944942:C_T	rs17824177	BHLHE40-AS1		All	T	C	0.8476	-0.003	0.0274	0.9137	15.9	0.8031	-0.0487	0.0122	6.366e-05	0	0.777604	-0.0624023	0.042096	0.138239	0.781727	0.139787	0.161434	0.386539
3:5944942:C_T	rs17824177			Females	T	C	0.8459	0.0413	0.0533	0.439	0	0.7988	-0.0331	0.0213	0.1199	0	0.780945	-0.0157518	0.123816	0.898767	0.782226	0.130255	0.197703	0.509996
3:5944942:C_T	rs17824177			Males	T	C	0.8483	-0.0225	0.0321	0.4835	44.1	0.805	-0.0576	0.0147	9.424e-05	0	0.776946	-0.0729879	0.0450745	0.105388	0.781259	0.144413	0.29204	0.620955
3:17115122:C_G	rs36118680	PLCL2*		All	C	G	0.8439	0.039	0.0266	0.1423	45.3	0.8329	0.0385	0.0129	0.00288	0	0.918005	-0.070959	0.0628722	0.259057	0.932042	-0.296789	0.257068	0.248289
3:17115122:C_G	rs36118680			Females	C	G	0.8457	0.0331	0.0522	0.5266	50.4	0.8309	0.0306	0.0226	0.1759	0	0.917696	0.0536296	0.191808	0.779784	0.930506	-0.337737	0.315923	0.285048
3:17115122:C_G	rs36118680			Males	C	G	0.8435	0.0452	0.031	0.1449	17.8	0.8338	0.042	0.0156	0.007221	0	0.918066	-0.0969484	0.0670135	0.147982	0.933484	-0.164011	0.44874	0.714745
4:95081297:A_C	rs149852714	SMARCAD1		All	A	C	0.0552	0.1136	0.0992	0.2522	0	0.0002	0.4475	0.5788	0.4394	0	0.00128088	0.102443	0.529014	0.846451	NA	NA	NA	NA
4:95081297:A_C	rs149852714		HPGDS	Females	A	C	0.1982	0.2038	0.2033	0.3161	36.2	0.0002	0.8135	1.4146	0.5652	0	0.000624504	-11.2177	23.2585	0.629589	NA	NA	NA	NA
4:95081297:A_C	rs149852714			Males	A	C	0.0106	0.1011	0.1164	0.385	0	0.0002	0.3317	0.6392	0.6038	0	0.00140993	0.217567	0.541396	0.687784	NA	NA	NA	NA
4:157593617:A_G	rs4691371	PDGFC*		All	A	G	0.113	0.0241	0.035	0.4909	47.4	0.0341	0.0176	0.0295	0.5521	0	0.0353152	-0.147416	0.113351	0.193423	0.050138	-0.720655	0.323241	0.0257828
4:157593617:A_G	rs4691371			Females	A	G	0.1124	0.0625	0.0661	0.3445	48.9	0.0345	-0.0155	0.0496	0.7544	0	0.0371802	-0.408493	0.350166	0.243385	0.047644	-0.641936	0.400627	0.109083
4:157593617:A_G	rs4691371			Males	A	G	0.1132	0.0099	0.0416	0.8123	19.7	0.0339	0.034	0.0364	0.35	0	0.0349485	-0.121019	0.120343	0.314598	0.052479	-0.961196	0.578915	0.096846
5:166756351:C_T	rs13155681	TENM2*		All	T	C	0.4318	0.0378	0.0208	0.07011	47.1	0.5733	0.0355	0.01	0.0003939	0	0.610221	0.0641623	0.0380703	0.091918	0.561749	0.0361825	0.137314	0.792163
5:166756351:C_T	rs13155681			Females	T	C	0.4288	0.045	0.0404	0.2654	53.4	0.5818	0.0315	0.0174	0.07046	18.2	0.599665	-0.0229301	0.111205	0.836637	0.562515	0.0400077	0.165909	0.809444
5:166756351:C_T	rs13155681			Males	T	C	0.4326	0.0344	0.0245	0.1593	0	0.5695	0.0373	0.0121	0.002108	0	0.612297	0.0750581	0.0406693	0.0649541	0.561028	0.0924997	0.254452	0.716213
6:27449233:A_G	rs140919115	ZNF184	ZNF391, POM121L2, PRSS16	All	A	G	0.0412	0.1638	0.0469	0.0004823	34.3	0.0002	0.314	0.3114	0.3132	38.8	0.005915	0.204335	0.214875	0.341631	NA	NA	NA	NA
6:27449233:A_G	rs140919115			Females	A	G	0.0436	0.1915	0.0954	0.04468	27.3	0.0002	0.489	0.5706	0.3914	38.4	0.00670582	0.505738	0.550284	0.35807	NA	NA	NA	NA
6:27449233:A_G	rs140919115			Males	A	G	0.0403	0.1591	0.0542	0.003351	7.1	0.0002	0.2423	0.3723	0.5151	0	0.00575951	0.203959	0.233961	0.383337	NA	NA	NA	NA
10:86937075:A_C	rs56163120	CDHR1*		All	A	C	0.1007	0.0177	0.0326	0.5874	35.4	0.1763	0.0073	0.0127	0.567	0	0.176929	0.00435985	0.0451877	0.923137	0.09214	0.249809	0.231727	0.281019
10:86937075:A_C	rs56163120			Females	A	C	0.1022	0.0403	0.0673	0.5499	0	0.177	0.0177	0.0223	0.4266	0	0.185877	-0.0452348	0.130912	0.729692	0.09194	0.244331	0.281943	0.386162
10:86937075:A_C	rs56163120			Males	A	C	0.1004	0.0084	0.0375	0.8231	66.2	0.1761	0.0018	0.0153	0.9085	81.3	0.175169	0.016013	0.0484133	0.740828	0.092327	0.242721	0.41816	0.561611
12:130787582:A_G	rs115736335	PIWIL1		All	A	G	0.9719	-0.1294	0.0975	0.1845	17.9	0.999	-0.65	0.7345	0.3762	0	0.998575	-0.643049	0.563541	0.253834	NA	NA	NA	NA
12:130787582:A_G	rs115736335		FZD10	Females	A	G	0.9335	-0.2437	0.1876	0.1938	0	0.999	-2.7035	2.6208	0.3023	0	0.99873	-0.547721	1.72158	0.75037	NA	NA	NA	NA
12:130787582:A_G	rs115736335			Males	A	G	0.9862	-0.0821	0.1147	0.4743	0	0.999	-0.7904	0.8107	0.3296	0	0.998544	-0.618037	0.595864	0.299637	NA	NA	NA	NA
17:71041589:A_G	rs903101	SLC39A11	SSTR2, COG1, CPSF4L, C17orf80, FAM104A	All	A	G	0.4043	0.0205	0.0192	0.2862	58.1	0.1139	-0.0002	0.0151	0.9911	21.2	0.214073	0.0661248	0.041464	0.110768	0.119508	0.0543808	0.202542	0.788321
17:71041589:A_G	rs903101			Females	A	G	0.4037	0.0809	0.0379	0.03256	65.1	0.1106	0.0344	0.027	0.2023	17.7	0.22281	0.0828344	0.11426	0.468472	0.122265	0.243005	0.244596	0.320469
17:71041589:A_G	rs903101			Males	A	G	0.4044	0.0015	0.0225	0.9484	50	0.1153	-0.0156	0.018	0.3867	0	0.212355	0.0592861	0.0447171	0.184905	0.116918	-0.435558	0.373148	0.243109
^EAF: Effective Allele Frequency
* These variants had no gene present within the ±250kb window and so the closest gene was selected.
