# Supplementary material for: Genome-wide association study provides novel insight into the genetic architecture of severe obesity
Source: PLoS Genet. 2025 Sep 12;21(9):e1011842. doi: 10.1371/journal.pgen.1011842 (PMC12443252; doi:10.1371/journal.pgen.1011842)
Supplement: S13 Table — (XLSX) [file pgen.1011842.s013.xlsx]

## Sheet: ST13
Supplementary Table 13. GWAS summary statistics for potentially novel independent variants in the replication meta-analysis for the class 4 obesity trait by self-identified background.
Marker	rsid	Nearest gene	Other genes	status	Effect allele	Other allele	African Ancestry					European Ancestry					Hispanic American (1 study-MVP)
							EAF^	Beta	SE	P	HetISq	EAF^	Beta	SE	P	HetISq	EAF^	Beta	SE	P
2:160912449:A_G	rs546742115	PLA2R1	LY75, ITGB6, LY75-CD302	All	A	G	0.0072	-0.5781	0.4942	0.242	35.1	0.0001	-4.5123	8.3541	0.5891	0	0.000869524	-5.39006	12.7666	0.672878
2:160912449:A_G	rs546742115			Females	A	G	0.0071	0.1102	0.89	0.9015	20.9	0.0001	2.8801	5.4086	0.5944	0	0.00164215	2.06176	2.22013	0.353062
2:160912449:A_G	rs546742115			Males	A	G	NA	NA	NA	NA	NA	0.0001	-3.3119	7.4617	0.6572	0	0.00068489	-6.86046	17.3001	0.691695
3:5944942:C_T	rs17824177	BHLHE40-AS1		All	C	G	0.8434	0.0813	0.0699	0.2447	44	0.8325	0.0446	0.0376	0.2347	45.9	0.918945	0.0350447	0.17211	0.838652
3:5944942:C_T	rs17824177			Females	C	G	0.8465	0.137	0.1338	0.306	30.8	0.8307	0.003	0.0778	0.9688	80.4	0.917165	0.376471	0.762963	0.621707
3:5944942:C_T	rs17824177			Males	C	G	NA	NA	NA	NA	NA	0.833	0.0572	0.0429	0.1829	0	0.91937	-0.00258999	0.17512	0.9882
3:17115122:C_G	rs36118680	PLCL2*		All	T	C	0.8477	-0.0391	0.07	0.5759	0	0.8062	-0.0258	0.0352	0.4636	0	0.779679	-0.152961	0.10669	0.151662
3:17115122:C_G	rs36118680			Females	T	C	0.8448	0.0155	0.1341	0.9079	31	0.801	0.0513	0.0731	0.4826	0	0.779	-0.43609	0.358452	0.223759
3:17115122:C_G	rs36118680			Males	T	C	NA	NA	NA	NA	NA	0.8077	-0.0511	0.0402	0.2033	0	0.779841	-0.131372	0.110937	0.23633
4:95081297:A_C	rs149852714	SMARCAD1		All	A	C	0.0103	-0.4068	0.3266	0.2129	0	0.0001	-3.1897	7.2172	0.6585	0	0.00117818	-2.90948	4.88081	0.551104
4:95081297:A_C	rs149852714		HPGDS	Females	A	C	0.0104	0.5502	0.5117	0.2823	0	0.0001	-10.518	50.7626	0.8359	0	0.000732705	1.60161	2.4223	0.508488
4:95081297:A_C	rs149852714			Males	A	C	NA	NA	NA	NA	NA	0.0001	-2.8807	6.7804	0.6709	0	0.00128464	-2.69658	4.63134	0.560401
4:157593617:A_G	rs4691371	PDGFC*		All	A	G	0.1122	0.1118	0.089	0.2088	51.9	0.0331	-0.0349	0.0848	0.6806	84.6	0.036944	0.231858	0.263402	0.378728
4:157593617:A_G	rs4691371			Females	A	G	0.1116	0.3923	0.1516	0.009637	65.9	0.0332	-0.3922	0.1736	0.02387	0	0.0381716	0.415863	0.92846	0.654221
4:157593617:A_G	rs4691371			Males	A	G	NA	NA	NA	NA	NA	0.033	0.0837	0.0974	0.3906	15.9	0.0366507	0.245766	0.270276	0.363184
5:166756351:C_T	rs13155681	TENM2*		All	T	C	0.432	0.0932	0.0536	0.08167	0	0.5687	0.0351	0.029	0.226	26.1	0.603183	-0.0417335	0.0989557	0.673216
5:166756351:C_T	rs13155681			Females	T	C	0.4352	0.1875	0.0985	0.05685	0	0.5783	-0.0514	0.0586	0.3801	0	0.601543	-0.109937	0.358818	0.75931
5:166756351:C_T	rs13155681			Males	T	C	NA	NA	NA	NA	NA	0.5656	0.0631	0.0334	0.05868	0	0.603575	-0.0467378	0.102157	0.647304
6:27449233:A_G	rs140919115	ZNF184	ZNF391, POM121L2, PRSS16	All	A	G	0.0395	0.2184	0.118	0.06417	81.1	0.0002	0.9118	0.5996	0.1283	0	0.005613	0.401189	0.529713	0.448828
6:27449233:A_G	rs140919115			Females	A	G	0.0418	0.5689	0.2096	0.006641	77.4	0.0002	1.8312	1.0876	0.09224	47.2	0.00638081	2.33145	1.01271	0.0213248
6:27449233:A_G	rs140919115			Males	A	G	NA	NA	NA	NA	NA	0.0002	0.7352	0.7463	0.3246	0	0.00542951	0.196839	0.606151	0.745381
10:86937075:A_C	rs56163120	CDHR1*		All	A	C	0.1003	0.0105	0.0856	0.9022	0	0.1761	0.0537	0.0363	0.1388	73.3	0.178013	0.0879278	0.114869	0.443996
10:86937075:A_C	rs56163120			Females	A	C	0.1013	0.1534	0.1746	0.3795	0	0.1756	0.095	0.0756	0.2087	60	0.186879	-0.484719	0.455492	0.287254
10:86937075:A_C	rs56163120			Males	A	C	NA	NA	NA	NA	NA	0.1765	0.0391	0.0414	0.345	15.2	0.175894	0.122886	0.117578	0.295956
12:130787582:A_G	rs115736335	PIWIL1		All	A	G	0.9869	0.4235	0.3018	0.1604	0	1	-35.2305	17.3999	0.04289	71.4	0.998776	1.88428	3.58394	0.599057
12:130787582:A_G	rs115736335		FZD10	Females	A	G	0.9891	1.0825	0.7209	0.1332	0	1	-49.7725	19.919	0.01246	0	0.99888	-1.86269	2.27244	0.412394
12:130787582:A_G	rs115736335			Males	A	G	NA	NA	NA	NA	NA	0.9999	43.6603	48.1227	0.3643	0	0.998751	4.53871	7.22866	0.530084
17:71041589:A_G	rs903101	SLC39A11	SSTR2, COG1, CPSF4L, C17orf80, FAM104A	All	A	G	0.4023	0.0252	0.0501	0.615	0	0.1148	-0.0304	0.0435	0.4844	1.5	0.211487	0.155482	0.105187	0.139367
17:71041589:A_G	rs903101			Females	A	G	0.3958	0.0178	0.096	0.8529	0	0.111	-0.0161	0.0924	0.8617	45.2	0.223098	0.874648	0.305609	0.00421003
17:71041589:A_G	rs903101			Males	A	G	NA	NA	NA	NA	NA	0.116	-0.0358	0.0494	0.4679	0	0.208712	0.0778136	0.11129	0.484429
^EAF: Effective Allele Frequency
* These variants had no gene present within the ±250kb window and so the closest gene was selected.
