# Supplementary material for: Genome-wide association study provides novel insight into the genetic architecture of severe obesity
Source: PLoS Genet. 2025 Sep 12;21(9):e1011842. doi: 10.1371/journal.pgen.1011842 (PMC12443252; doi:10.1371/journal.pgen.1011842)
Supplement: S14 Table — We restricted analyses to adiposity associated tissues (whole blood, skeletal muscle, adipose tissue, liver, brain). (XLSX) [file pgen.1011842.s014.xlsx]

## Sheet: ST14
Supplementary Table 14. Expression quantitative trait loci (eQTL) measurement for validated novel severe obesity SNPs in GTEx. We restricted analyses to adiposity associated tissues (whole blood, skeletal muscle, adipose tissue, liver, brain)
Gene Symbol	Variant Id	SNP Id	NES	P-Value	Tissue
PLCL2	chr3_17073630_C_G_b38	rs36118680	0.28	6.3e-15	Whole Blood
*significance threshold is calculated by dividing nominal error level (0.05) over the number of tested transcripts
^ Variants that were significant in our discovery GWAS phase.
