# Supplementary material for: Genome-wide association study provides novel insight into the genetic architecture of severe obesity
Source: PLoS Genet. 2025 Sep 12;21(9):e1011842. doi: 10.1371/journal.pgen.1011842 (PMC12443252; doi:10.1371/journal.pgen.1011842)
Supplement: S15 Table — (XLSX) [file pgen.1011842.s015.xlsx]

## Sheet: ST15
Supplementary Table 15. Expression quantitative trait (eQTL) measured for validated severe obesity SNPs in whole blood (transcripts expression levels measured in Cameron County Hispanic Cohort [CCHC] whole blood tissue)
SNP	CHR	POS.hg38	Gene	start	end	baseMean	log2FoldChange	lfcSE	stat	P	Significance Threshold*
rs115736335	chr12	130303037	TMEM132D	129071726	129903667	50.4767	0.35099	0.151379	2.31862	0.0204156	0.00714286
rs115736335	chr12	130303037	LACAT8	130990626	130993976	4.44745	0.592232	0.328841	1.80097	0.0717081
rs115736335	chr12	130303037	STX2	130789601	130839274	560.203	0.110634	0.084122	1.31517	0.188454
rs115736335	chr12	130303037	ADGRD1	130953907	131141463	146.477	-0.0434118	0.126434	-0.343356	0.731331
rs115736335	chr12	130303037	RIMBP2	130396136	130517865	19.7644	0.186525	1.43416	0.130058	0.89652
rs115736335	chr12	130303037	RAN	130871994	130877678	3149.51	0.00245247	0.0243276	0.10081	0.919701
rs115736335	chr12	130303037	LINC01257	131165011	131212931	0.415173	-0.0280739	2.43841	-0.0115132	0.990814
rs13155681	chr5	167329346	WWC1	168292060	168472303	140.752	0.23555	0.624868	0.37696	0.706203	0.0166667
rs13155681	chr5	167329346	TENM2	167284838	168264157	26.3407	-0.5214	2.49981	-0.208576	0.83478
rs13155681	chr5	167329346	CTB-178M22.2	168229583	168232372	0.321603	-0.0111151	1.86925	-0.00594632	0.995256
rs140919115	chr6	27481454	HIST1H4J	27824125	27824480	330.44	0.244072	0.0852946	2.86151	0.00421623	0.000909091
rs140919115	chr6	27481454	HIST1H4K	27831174	27831527	368.816	0.201572	0.0852003	2.36586	0.0179881
rs140919115	chr6	27481454	OR2B2	27911185	27912396	14.7998	-0.540171	0.237565	-2.27378	0.0229792
rs140919115	chr6	27481454	HIST1H4L	27873148	27873511	323.502	0.280036	0.149068	1.87858	0.0603023
rs140919115	chr6	27481454	ZKSCAN3	28349914	28369177	510.781	0.0732371	0.0394551	1.85621	0.0634231
rs140919115	chr6	27481454	OR2B6	27957241	27958182	7.42474	-0.477469	0.295949	-1.61335	0.106669
rs140919115	chr6	27481454	ZNF391	27388745	27401448	35.9752	0.21003	0.161626	1.29948	0.193778
rs140919115	chr6	27481454	ZKSCAN4	28241705	28259252	595.422	0.048443	0.0373505	1.29698	0.194637
rs140919115	chr6	27481454	HIST1H3H	27810064	27810536	999.356	0.127425	0.100834	1.26372	0.206331
rs140919115	chr6	27481454	ZSCAN9	28225251	28233486	195.694	-0.0765847	0.066503	-1.1516	0.249487
rs140919115	chr6	27481454	HIST1H4I	27139309	27139678	581.203	0.112527	0.106016	1.06141	0.288503
rs140919115	chr6	27481454	ZSCAN16	28124609	28130078	274.371	-0.0485515	0.0457806	-1.06052	0.288906
rs140919115	chr6	27481454	LOC285819	26471944	26482509	161.579	0.0896819	0.0864938	1.03686	0.299801
rs140919115	chr6	27481454	HCG11	26521706	26527384	490.734	0.0669442	0.0668348	1.00164	0.316519
rs140919115	chr6	27481454	ZSCAN12	28378821	28399767	419.926	0.0423241	0.0439344	0.963347	0.335373
rs140919115	chr6	27481454	ZNF322	26634383	26659752	418.536	0.0408265	0.0433414	0.941975	0.346205
rs140919115	chr6	27481454	HIST1H3I	27871845	27872321	415.544	0.0918836	0.0992975	0.925336	0.354791
rs140919115	chr6	27481454	HIST1H2AL	27865329	27865798	136.233	0.15259	0.18627	0.819189	0.412679
rs140919115	chr6	27481454	TOB2P1	28215338	28218929	18.2282	0.158702	0.228479	0.6946	0.487306
rs140919115	chr6	27481454	LINC00240	26956993	27023974	3.84267	0.517363	0.838277	0.617175	0.53712
rs140919115	chr6	27481454	LINC01012	27694035	27710222	51.8718	0.067672	0.110188	0.614149	0.539117
rs140919115	chr6	27481454	HMGN4	26538344	26546936	1697.9	-0.0273791	0.0456105	-0.600279	0.54832
rs140919115	chr6	27481454	HIST1H2AK	27837880	27838339	182.956	-0.0614627	0.102946	-0.597039	0.550481
rs140919115	chr6	27481454	ZNF204P	27357823	27375374	149.248	0.0407365	0.0762568	0.534201	0.593203
rs140919115	chr6	27481454	HIST1H2BO	27893425	27893891	174.621	0.0869283	0.17	0.511342	0.609112
rs140919115	chr6	27481454	HIST1H3J	27890315	27890792	128.767	0.106844	0.214896	0.497188	0.619056
rs140919115	chr6	27481454	ZSCAN31	28324738	28336375	42.442	-0.235846	0.481269	-0.49005	0.624098
rs140919115	chr6	27481454	HIST1H1B	27866792	27867581	925.08	0.0819065	0.173365	0.472452	0.636604
rs140919115	chr6	27481454	HIST1H2AI	27808199	27808667	227.417	0.0765027	0.164251	0.465767	0.641382
rs140919115	chr6	27481454	ZSCAN23	28432655	28443502	35.3936	-0.0949618	0.205645	-0.461775	0.644243
rs140919115	chr6	27481454	HIST1H2BM	27815044	27815489	122.008	0.0934358	0.205634	0.45438	0.649556
rs140919115	chr6	27481454	HIST1H2BJ	27132316	27132796	351.313	-0.04859	0.109205	-0.444942	0.656361
rs140919115	chr6	27481454	ZKSCAN8	28141910	28159472	1377.29	-0.0111615	0.0268117	-0.416291	0.677197
rs140919115	chr6	27481454	HIST1H2AG	27133038	27133535	793.207	0.0427699	0.104701	0.408497	0.682909
rs140919115	chr6	27481454	ZNF165	28080704	28089562	28.9024	-0.0614964	0.151502	-0.405911	0.684808
rs140919115	chr6	27481454	ZNF184	27450742	27473118	356.003	-0.015974	0.0393598	-0.405845	0.684856
rs140919115	chr6	27481454	ZNF192P1	28161761	28169595	25.0773	-0.0634374	0.157211	-0.403518	0.686567
rs140919115	chr6	27481454	HIST1H2AM	27892699	27893185	426.665	0.0430168	0.11302	0.380611	0.703492
rs140919115	chr6	27481454	GUSBP2	26871487	26956554	138.425	0.0459325	0.122137	0.376072	0.706863
rs140919115	chr6	27481454	ZSCAN12P1	28090807	28095715	24.7588	0.0570477	0.151869	0.375637	0.707187
rs140919115	chr6	27481454	ZSCAN26	28267010	28278223	449.93	-0.0154814	0.0434425	-0.356366	0.721567
rs140919115	chr6	27481454	MIR3143	27147626	27147688	0.778098	-0.274409	0.891358	-0.307855	0.758193
rs140919115	chr6	27481454	PRSS16	27247723	27256620	17.964	-0.0751077	0.251097	-0.299119	0.764849
rs140919115	chr6	27481454	LOC100270746	27019366	27020306	1.97331	0.270216	0.95586	0.282694	0.777411
rs140919115	chr6	27481454	HIST1H2AJ	27814302	27814740	104.329	-0.0589036	0.237473	-0.248044	0.804101
rs140919115	chr6	27481454	LOC100131289	27761744	27763187	35.0962	0.0524296	0.212422	0.246818	0.805049
rs140919115	chr6	27481454	HIST1H2BK	27138293	27146858	2012.02	-0.0153182	0.0645975	-0.237133	0.812554
rs140919115	chr6	27481454	ABT1	26596943	26600049	2018.45	0.00684515	0.0315891	0.216694	0.828447
rs140919115	chr6	27481454	HIST1H2AH	27147082	27147562	176.945	-0.037644	0.185468	-0.202968	0.83916
rs140919115	chr6	27481454	ZSCAN16-AS1	28121795	28137316	195.555	-0.0114577	0.0580933	-0.197229	0.843648
rs140919115	chr6	27481454	PGBD1	28281537	28302549	55.0729	0.0178231	0.113904	0.156475	0.875658
rs140919115	chr6	27481454	NKAPL	28259297	28260958	37.0339	-0.0238128	0.157278	-0.151405	0.879656
rs140919115	chr6	27481454	HIST1H2BN	27838662	27839110	336.452	0.0135548	0.101526	0.133511	0.893789
rs140919115	chr6	27481454	HIST1H2BL	27807479	27807931	128.513	0.0211842	0.163657	0.129443	0.897007
rs140919115	chr6	27481454	BTN1A1	26501267	26510424	80.2499	-0.0101622	0.111091	-0.0914756	0.927115
rs149852714	chr4	94160146	PDLIM5	94451857	94668227	1438.47	0.0377649	0.0376464	1.00315	0.31579	0.01
rs149852714	chr4	94160146	BMPR1B	94757977	95158450	37.7023	-1.10865	1.25496	-0.883416	0.377011
rs149852714	chr4	94160146	SMARCAD1	94207608	94291292	766.946	-0.0216038	0.0350855	-0.615746	0.538062
rs149852714	chr4	94160146	HPGDS	94298556	94342876	11.2013	-0.0466679	0.230982	-0.202041	0.839885
rs149852714	chr4	94160146	BMPR1B-AS1	94743668	94757533	0.649543	0.0936247	1.23006	0.0761142	0.939328
rs17824177^	chr3	5903255	BHLHE40-AS1	4896809	4979961	28.8934	0.394811	0.15295	2.5813	0.00984282	0.01
rs17824177	chr3	5903255	ARL8B	5122245	5180916	1626.16	-0.0491132	0.0242701	-2.02361	0.0430102
rs17824177	chr3	5903255	GRM7	6861115	7741531	1.92303	0.501076	0.590783	0.848157	0.396351
rs17824177	chr3	5903255	EDEM1	5187674	5219965	5946.45	-0.0180905	0.031694	-0.570787	0.568144
rs17824177	chr3	5903255	BHLHE40	4979412	4985180	3258.02	0.0205757	0.0545425	0.377241	0.705994
rs36118680	chr3	17073630	RFTN1	16315845	16513715	3109.09	-0.0691658	0.0310102	-2.23042	0.0257194	0.00625
rs36118680	chr3	17073630	OXNAD1	16265160	16306087	4427.39	-0.0819959	0.0598744	-1.36947	0.170854
rs36118680	chr3	17073630	DPH3	16257061	16264989	512.113	-0.0540906	0.0412249	-1.31209	0.189491
rs36118680	chr3	17073630	TBC1D5	17157162	17740907	2636.83	-0.010544	0.0210536	-0.500817	0.6165
rs36118680	chr3	17073630	GALNT15	16174677	16229746	2.87959	-0.121861	0.563212	-0.216369	0.8287
rs36118680	chr3	17073630	PLCL2	16884959	17090606	4903.1	-0.007519	0.0414523	-0.181389	0.856062
rs36118680	chr3	17073630	LOC339862	17962572	18268918	1.24317	-0.123737	0.770448	-0.160604	0.872405
rs36118680	chr3	17073630	DAZL	16586794	16605499	2.59705	-0.0512432	0.598546	-0.0856128	0.931774
rs3847694	chr12	121887914	HCAR3	122714756	122716892	3527.09	0.242384	0.0880595	2.75251	0.00591409	0.00119048
rs3847694	chr12	121887914	HCAR2	122701293	122703357	2700.57	0.190503	0.069399	2.74504	0.00605044
rs3847694	chr12	121887914	CLIP1	122271434	122422569	3780.95	0.0738145	0.0300816	2.45381	0.0141352
rs3847694	chr12	121887914	CAMKK2	121237692	121298308	6943.85	0.0882337	0.037422	2.3578	0.0183834
rs3847694	chr12	121887914	BCL7A	122021886	122062044	430.725	0.255031	0.117871	2.16365	0.0304914
rs3847694	chr12	121887914	SETD1B	121804732	121832656	9913.77	-0.0576688	0.0271462	-2.12438	0.0336385
rs3847694	chr12	121887914	SPPL3	120762510	120904352	1588.02	0.0526756	0.0275123	1.91462	0.0555408
rs3847694	chr12	121887914	KNTC1	122527262	122626400	537.527	-0.0774553	0.0437481	-1.77049	0.0766462
rs3847694	chr12	121887914	MLXIP	122078728	122147347	6088.92	-0.0570748	0.0344414	-1.65716	0.0974877
rs3847694	chr12	121887914	HIP1R	122834715	122862960	2541.15	0.060109	0.037175	1.61692	0.105895
rs3847694	chr12	121887914	RNF34	121400083	121424352	1873.85	0.0396307	0.0262276	1.51103	0.130781
rs3847694	chr12	121887914	CCDC62	122774509	122827380	49.2101	0.151609	0.100522	1.50822	0.131498
rs3847694	chr12	121887914	HCAR1	122727606	122730582	3.33581	0.641386	0.478654	1.33998	0.180253
rs3847694	chr12	121887914	PSMD9	121888731	121917865	931.107	-0.0489368	0.0379098	-1.29087	0.196747
rs3847694	chr12	121887914	CLIP1-AS1	122395542	122399944	67.6238	0.128351	0.100253	1.28028	0.200448
rs3847694	chr12	121887914	KDM2B	121429096	121581015	2382.5	0.0285548	0.0225266	1.2676	0.204939
rs3847694	chr12	121887914	XLOC_009911	120904695	120908074	2.47395	0.625412	0.614191	1.01827	0.308551
rs3847694	chr12	121887914	LINC01089	121795267	121803484	645.323	0.0534641	0.0604878	0.883882	0.37676
rs3847694	chr12	121887914	RHOF	121777754	121793688	306.208	0.0613836	0.0773517	0.793566	0.427448
rs3847694	chr12	121887914	ZCCHC8	122471599	122501073	871.059	0.0254529	0.033078	0.769482	0.441607
rs3847694	chr12	121887914	B3GNT4	122203681	122207537	89.3449	0.067356	0.0906403	0.743113	0.457413
rs3847694	chr12	121887914	C12orf43	121002422	121016502	496.596	0.0277582	0.0381744	0.727141	0.46714
rs3847694	chr12	121887914	MIR7107	121444273	121444352	2.49668	0.331545	0.465902	0.71162	0.4767
rs3847694	chr12	121887914	HNF1A-AS1	120969838	120972292	0.456864	0.788885	1.17022	0.674136	0.500225
rs3847694	chr12	121887914	P2RX4	121209861	121234106	769.423	-0.0243118	0.0372914	-0.65194	0.51444
rs3847694	chr12	121887914	OASL	121020292	121039242	2113.98	0.0987823	0.158359	0.623787	0.532767
rs3847694	chr12	121887914	ORAI1	121626550	121642040	1898.35	0.0265549	0.043685	0.607872	0.543272
rs3847694	chr12	121887914	VPS37B	122865328	122896165	3365.35	0.0204581	0.0349235	0.585797	0.558012
rs3847694	chr12	121887914	RSRC2	122504643	122527013	1481.07	0.0218007	0.040494	0.538368	0.590323
rs3847694	chr12	121887914	VPS33A	122231547	122266521	1053.83	0.0127728	0.0262563	0.486466	0.626637
rs3847694	chr12	121887914	LOC101593348	122226442	122228792	65.5482	0.046532	0.10054	0.462819	0.643494
rs3847694	chr12	121887914	TMEM120B	121712752	121782068	1011.45	-0.0162368	0.036326	-0.446975	0.654893
rs3847694	chr12	121887914	DIABLO	122207662	122227534	876.796	-0.0120982	0.0295418	-0.409528	0.682152
rs3847694	chr12	121887914	HPD	121839527	121888611	83.8567	0.0342401	0.110333	0.310334	0.756307
rs3847694	chr12	121887914	MORN3	121651387	121669654	255.786	0.0104553	0.062371	0.167631	0.866874
rs3847694	chr12	121887914	ANAPC5	121308245	121354209	2342.36	-0.00363522	0.0264364	-0.137508	0.890629
rs3847694	chr12	121887914	HNF1A	120978568	121002511	133.102	0.00958085	0.0746177	0.128399	0.897833
rs3847694	chr12	121887914	LRRC43	122167719	122203471	48.6953	-0.019817	0.16546	-0.119769	0.904666
rs3847694	chr12	121887914	WDR66	121918557	122003926	180.188	-0.0664127	0.619606	-0.107185	0.914642
rs3847694	chr12	121887914	IL31	122172030	122174199	1.46638	-0.0484107	0.586595	-0.0825283	0.934227
rs3847694	chr12	121887914	P2RX7	121132819	121186551	802.04	-0.0047183	0.0673174	-0.0700904	0.944122
rs3847694	chr12	121887914	DENR	122752821	122771064	1224.19	-0.00204911	0.033328	-0.0614831	0.950974
rs4691371	chr4	156672465	GUCY1B3	155758973	155807642	213.807	0.129608	0.125092	1.0361	0.300155	0.0125
rs4691371	chr4	156672465	PDGFC	156761611	156971394	162.702	0.0456689	0.089969	0.507606	0.611729
rs4691371	chr4	156672465	GUCY1A3	155666710	155737062	237.904	0.0215537	0.115241	0.187032	0.851636
rs4691371	chr4	156672465	GLRB	157076125	157172090	4.06333	0.211849	2.58584	0.0819265	0.934705
rs546742115	chr2	160055938	MAR7	159712457	159768583	4659.01	-0.032056	0.019573	-1.63777	0.101469	0.00416667
rs546742115	chr2	160055938	LY75	159803356	159904756	243.298	0.0573734	0.0783625	0.732153	0.464075
rs546742115	chr2	160055938	LOC100505984	160257719	160271895	16.4881	0.128608	0.182771	0.70366	0.481644
rs546742115	chr2	160055938	LOC643072	159615294	159618042	727.739	0.0391875	0.059746	0.655901	0.511888
rs546742115	chr2	160055938	CD302	159768628	159798255	53.4783	-0.0790321	0.171196	-0.461647	0.644334
rs546742115	chr2	160055938	WDSUB1	159235793	159286799	261.138	-0.025598	0.0620855	-0.412303	0.680117
rs546742115	chr2	160055938	BAZ2B	159318979	159712435	4940.67	-0.0142275	0.0394433	-0.360708	0.718318
rs546742115	chr2	160055938	RBMS1	160272151	160493807	2519.62	0.00862671	0.0310812	0.277554	0.781355
rs546742115	chr2	160055938	TANC1	158968634	159232659	146.097	0.0975356	0.570789	0.170879	0.864319
rs546742115	chr2	160055938	PLA2R1	159940749	160062615	24.947	0.470504	3.64977	0.128913	0.897426
rs546742115	chr2	160055938	MIR4785	160407810	160407882	220.665	-0.00604721	0.0684482	-0.0883471	0.929601
rs546742115	chr2	160055938	ITGB6	160099666	160200313	61.0247	-0.12992	3.76794	-0.0344804	0.972494
rs56163120^	chr10	85177319	CDHR1	84194635	84219620	81.5396	-0.372604	0.125764	-2.96272	0.00304938	0.00833333
rs56163120	chr10	85177319	LINC00858	84279980	84294659	2.04927	-0.570318	0.72051	-0.791548	0.428625
rs56163120	chr10	85177319	GRID1	85599555	86366493	7.51643	0.201051	0.354691	0.566835	0.570826
rs56163120	chr10	85177319	CCSER2	84328589	84518521	2321.72	0.0127895	0.0490284	0.26086	0.794201
rs56163120	chr10	85177319	LRIT2	84220491	84225589	0.520499	-0.224092	1.17753	-0.190307	0.849069
rs56163120	chr10	85177319	C10orf99	84173798	84185294	2.82115	-0.108834	2.12585	-0.0511955	0.95917
rs72970243	chr2	135726662	LOC100507600	135820191	135823087	6.2458	-0.993465	0.402221	-2.46995	0.0135133	0.00333333
rs72970243	chr2	135726662	CCNT2	134918822	134959345	2331.81	-0.0403411	0.0273389	-1.47559	0.140053
rs72970243	chr2	135726662	DARS-AS1	135985176	136007542	55.5822	0.141499	0.107621	1.31478	0.188583
rs72970243	chr2	135726662	CCNT2-AS1	134866633	134918606	66.0107	0.108387	0.0995007	1.08931	0.276016
rs72970243	chr2	135726662	ACMSD	134838616	134902032	28.2003	-0.146019	0.135597	-1.07686	0.281544
rs72970243	chr2	135726662	RAB3GAP1	135052265	135170709	1769.81	-0.0345834	0.0340942	-1.01435	0.310416
rs72970243	chr2	135726662	LCT	135787845	135837180	40.5597	-0.0814629	0.110436	-0.737648	0.460728
rs72970243	chr2	135726662	R3HDM1	135531455	135725270	664.738	0.029408	0.0429558	0.68461	0.49359
rs72970243	chr2	135726662	MCM6	135839626	135876477	667.948	-0.0347013	0.0554878	-0.625386	0.531718
rs72970243	chr2	135726662	DARS	135905881	135985684	806.132	0.0260868	0.0440792	0.591817	0.553973
rs72970243	chr2	135726662	MIR128-1	135665397	135665478	3.79813	0.156398	0.297425	0.525841	0.598998
rs72970243	chr2	135726662	UBXN4	135741619	135785063	3542.95	-0.00801658	0.021863	-0.366674	0.713862
rs72970243	chr2	135726662	CXCR4	136114349	136118155	6296.08	0.017851	0.0632505	0.282227	0.77777
rs72970243	chr2	135726662	MAP3K19	134964491	135024678	92.637	0.0256426	0.672182	0.0381483	0.969569
rs72970243	chr2	135726662	ZRANB3	135196969	135531236	172.805	-0.000587647	0.064365	-0.00912992	0.992715
rs903101	chr17	73045450	SSTR2	73165021	73171923	14.3999	-0.437878	0.225838	-1.93891	0.0525129	0.00357143
rs903101	chr17	73045450	SLC39A11	72645946	73092714	1066.06	-0.0970901	0.068008	-1.42763	0.153399
rs903101	chr17	73045450	CDC42EP4	73283624	73312004	482.886	-0.0819982	0.0592751	-1.38335	0.166558
rs903101	chr17	73045450	CPSF4L	73248449	73261880	5.67426	-0.388411	0.301492	-1.2883	0.197643
rs903101	chr17	73045450	FAM104A	73207353	73232394	3582.24	-0.0436318	0.0502403	-0.868463	0.385141
rs903101	chr17	73045450	LOC100134391	73737854	73756557	17.3769	-0.126455	0.251355	-0.503095	0.614897
rs903101	chr17	73045450	LINC00511	72598041	72640472	10.1325	-0.0772971	0.226933	-0.340617	0.733392
rs903101	chr17	73045450	C17orf80	73232233	73248956	432.05	-0.0123642	0.0416004	-0.297213	0.766304
rs903101	chr17	73045450	SDK2	73334384	73644088	463.527	0.0379953	0.147236	0.258058	0.796362
rs903101	chr17	73045450	LOC400620	73786822	73800795	20.0595	-0.0506475	0.224499	-0.225603	0.82151
rs903101	chr17	73045450	COG1	73193034	73208506	1174.75	-0.00564385	0.030643	-0.18418	0.853872
rs903101	chr17	73045450	LINC00469	73749270	73828537	24.0457	0.0142353	0.219138	0.0649603	0.948206
rs903101	chr17	73045450	SOX9	72121020	72126419	39.3269	0.242339	3.76929	0.0642931	0.948737
rs903101	chr17	73045450	LINC00673	72403322	72592804	71.4569	-0.0498313	0.849785	-0.0586399	0.953239
