# Supplementary material for: Genome-wide association study provides novel insight into the genetic architecture of severe obesity
Source: PLoS Genet. 2025 Sep 12;21(9):e1011842. doi: 10.1371/journal.pgen.1011842 (PMC12443252; doi:10.1371/journal.pgen.1011842)
Supplement: S16 Table — (XLSX) [file pgen.1011842.s016.xlsx]

## Sheet: ST12
Supplementary Table 16. Literature review on functional role of genes (±250kb) or genes closest to the index variant in our validated signals.
Trait	Chr:Pos [hg19]	SNP (rsid)	Gene	Genecards	GWAS catalog	Pubmed	Summary
Obesity Class 3	3:5944942	rs17824177	BHLHE40-AS1	BHLHE40-AS1 (BHLHE40 Antisense RNA 1) is an RNA Gene, and is affiliated with the lncRNA class.	Gamma glutamyl transferase levels, Gamma glutamyl transpeptidase, Psoriasis vulgaris, Autoimmune thyroid disease, S-6-hydroxywarfarin levels, Multiple sclerosis, Corneal structure, Thrombin-activatable fibrinolysis inhibitor activation peptide.	http://www.ncbi.nlm.nih.gov/pubmed/33339817 http://www.ncbi.nlm.nih.gov/pubmed/36333282 http://www.ncbi.nlm.nih.gov/pubmed/32581359 http://www.ncbi.nlm.nih.gov/pubmed/29378355 http://www.ncbi.nlm.nih.gov/pubmed/21979947 http://www.ncbi.nlm.nih.gov/pubmed/26626624 http://www.ncbi.nlm.nih.gov/pubmed/31604244 http://www.ncbi.nlm.nih.gov/pubmed/36210801 http://www.ncbi.nlm.nih.gov/pubmed/34594039	Variants in BHLHE40-AS1 has been associated with Gamma glutamyl transferase (GGT). Gamma-glutamyltransferase, has been strongly associated with obesity related outcomes, including diabetes, hypertension, dyslipidemia, metabolic syndrome, cardiovascular diseases and cancer. Also, GGT levels correlate positively with markers of chronic inflammation, such as C-reactive protein (CRP) and fibrinogen w…
Obesity Class 3	3:17115122	rs36118680	PLCL2	PLCL2 is involved in regulating inositol triphosphate levels near the endoplasmic reticulum.	Thymus and reactivation regulated chemokine levels, Pulse pressure x low social support interaction (2df test), Pulse pressure x low social support interaction (1df test), Myocardial infarction, Multiple sclerosis and HDL levels (pleiotropy), Rheumatoid arthritis, Neuroticism, Metabolite levels, Intelligence, Anxiety, Mood instability, Cognitive ability, Educational attainment, Attention deficit …	doi: 10.3389/fneur.2021.743169 doi: 10.1038/ejhg.2014.110 http://www.ncbi.nlm.nih.gov/pubmed/19898481 http://www.ncbi.nlm.nih.gov/pubmed/17903299 http://www.ncbi.nlm.nih.gov/pubmed/24916648 http://www.ncbi.nlm.nih.gov/pubmed/31970634	Variaitons of PLCL2 is associated with the onset and short-term prognosis of ischaemic stroke with Metabolic Syndrome and myocardial infarction. Additionally, given PLCL2 was associated with many neurological and psychological attributes, its relationship with obesity may be due to changes in CNS-mediated appetite regulation.
95% Tile	5:166756351	rs13155681	TENM2	TENM2 is involved in neural development, regulating the establishment of proper connectivity within the nervous system. It promotes the formation of filopodia and enlarged growth cone in neuronal cells. Induces homophilic cell-cell adhesion.	Kidney disease (reduced eGFR and albuminuria or end stage renal disease) in diabetes, Percentage of invited food questionnaires completed, Dietary macronutrient intake, Metabolite levels, Obesity-related traits, Body mass index, Height. Uric acid levels.	DOI: 10.1016/j.jaci.2019.09.035 doi.org/10.1016/j.mce.2017.01.015 http://www.ncbi.nlm.nih.gov/pubmed/25133637 http://www.ncbi.nlm.nih.gov/pubmed/23636237 http://www.ncbi.nlm.nih.gov/pubmed/17903298 http://www.ncbi.nlm.nih.gov/pubmed/17903299 http://www.ncbi.nlm.nih.gov/pubmed/28088466	A large GWAS between Obesity-Related Traits and Asthma Subtypes in UK Biobank associated variants in TENM2 with BMI. Studies have also identified that TENM2 is enriched in white adipocyte progenitor cells and TENM2 deficiency in human adipocyte precursors leads to induction of brown adipocyte marker genes upon adipogenic differentiation. TENM2 may potentially be relevant to obesity because of its…
95% Tile	6:27449233	rs140919115	ZNF391	ZNF391 (Zinc Finger Protein 391) is a Protein Coding gene. Gene Ontology (GO) annotations related to this gene include nucleic acid binding and DNA-binding transcription factor activity. An important paralog of this gene is ZNF33B	monocyte count, neutrophil count, Hernia, COVID-19, glomerular filtration rate, creatinine measurement, liver iron measurement, bipolar disorder	doi: https://doi.org/10.1101/768515 doi: 10.1001/archpsyc.63.7.824	Several psychiatric disorders may be influenced by variations of ZNF391, through its effects on right inferior frontal orbital gyrus and working memory. Previous research suggests that obesity may be significantly associated with mood disorder including depressive symptoms, history of depression and measures of psychological distress. The role of ZNF391 with obesity traits may be mediated through…
95% Tile	6:27449233	rs140919115	POM121L2	POM121L2 (POM121 Transmembrane Nucleoporin Like 2) is a Protein Coding gene. An important paralog of this gene is POM121.	diet measurement, schizophrenia, wellbeing measurement, chronic obstructive pulmonary disease, intelligence, depressive symptom measurement, BMI-adjusted waist circumference, hemoglobin measurement, chronic obstructive pulmonary disease, smoking status measurement, BMI-adjusted waist-hip ratio, insomnia, hip circumference, body weight, suicide behaviour, suicidal ideation, triglyceride measuremen…	doi: 10.1038/s42003-018-0042-6 https://doi.org/10.1038/s41467-019-11456-7	Studies of attention-deficit hyperactivity disorder (ADHD) support the existence of an association between impulsivity and BMI. Those with ADHD are more likely to take risks, binge-eat, have disordered eating patterns and be obese. Variations in POM121L2 have been associated with autistic spectrum, schizophrenia, sucidial behaviours and depressive symptoms suggesting a multi-faceted association b…
95% Tile	6:27449233	rs140919115	PRSS16	PRSS16 (Serine Protease 16) is a Protein Coding gene. Diseases associated with PRSS16 include Capillariasis and Pulmonary Embolism And Infarction. Gene Ontology (GO) annotations related to this gene include serine-type peptidase activity. An important paralog of this gene is DPP7.	insomnia, BMI-adjusted waist circumference, diet measurement, wellbeing measurement, BMI-adjusted waist-hip ratio, BMI-adjusted hip circumference, schizophrenia, autism spectrum disorder, schizophrenia, depressive symptom measurement, gout, Alzheimer disease, polygenic risk score	doi: 10.3892/mmr.2020.11230 doi: 10.3389/fpsyt.2017.00069	Similar to POM121L2, PRSS16 has been associated with a plethora of mood-related illnesses including schizophrenia, depression and autisim. Its relationship with obesity may me mediated through eating and food-related behaviours via mood disorders.
95% Tile	6:27449233	rs140919115	ZNF184	ZNF184 protein is predicted to be a Kruppel C2H2-type zinc-finger protein family member. Sequence analysis predicts that the protein contains two Kruppel associated box (KRAB) boxes in the N-terminus and highly conserved zinc finger motifs at the C-terminus. Alternative splicing results in multiple transcript variants	Body size at age 10, Diastolic blood pressure, Triglyceride levels, Urate levels, Cognitive performances, Nerological diseases.	doi.org/10.1186/s12864-022-08827-8 doi: 10.1038/s41398-020-01127-3 DOI: 10.1161/JAHA.121.021503 doi.org/10.1136/bmj.m1203 http://www.ncbi.nlm.nih.gov/pubmed/35563538	A GWAS study in domesiticated pigs identified variants in ZNF184 associated with Carcass backfat thickness. ZNF184 is a C2H2-type zinc finger transcriptional factor. According to their structure and function, it was inferred that ZNF184 might be involved in regulating adipogenesis as C2H2-type transcriptional factor. In additon ZNF184 was associated with body size at age 10 and may indirectly inf…
