# Supplementary material for: Genome-wide association study provides novel insight into the genetic architecture of severe obesity
Source: PLoS Genet. 2025 Sep 12;21(9):e1011842. doi: 10.1371/journal.pgen.1011842 (PMC12443252; doi:10.1371/journal.pgen.1011842)
Supplement: S17 Table — Highlighted rows suggest SNPS with CADD score >10 which suggest likely to be deleterious. (XLSX) [file pgen.1011842.s017.xlsx]

## Sheet: ST13
Supplementary Table 17. Functional scoring of severe obesity validated SNPs across each strata. Highlighted rows suggest SNPS with CADD score >10 which suggest likely to be deleterious.
Trait	Strata	rsid	CHRhg19	POShg19	non_effect_allele	effect_allele	gwasP	nearestGene	func	CADD
CLASS 3	ALL	rs17824177	3	5944942	T	C	5.498e-11	BHLHE40-AS1	intergenic	15.27
CLASS 3	FEMALE	rs36118680	3	17115122	C	G	4.423e-08	PLCL2	intronic	0.2
95 TILE	ALL	rs13155681	5	166756351	C	T	1.601e-11	TENM2	intronic	0.01
CLASS 3	FEMALE	rs140919115	6	27449233	G	A	3.389e-09	ZNF184	intergenic	10.25
