# Supplementary material for: Genome-wide association study provides novel insight into the genetic architecture of severe obesity
Source: PLoS Genet. 2025 Sep 12;21(9):e1011842. doi: 10.1371/journal.pgen.1011842 (PMC12443252; doi:10.1371/journal.pgen.1011842)
Supplement: S19 Table — (XLSX) [file pgen.1011842.s019.xlsx]

## Sheet: ST19
Supplementary Table 19. Binomial concordance rates between all ancestry class 3 obesity SNP versus BMI GWAS conditional analysis by Yengo + Locke.1
P-value threshold	Variant Overlap	Expected Concordance Rate Based on Simluation	Concordance	P-value
0.05	460	0.498	0.976	1.76e-118
0.005	273	0.493	0.971	1.6032e-69
0.0005	156	0.504	0.962	7.77e-37
References:
1. Yengo, L. et al. Meta-analysis of genome-wide association studies for height and body mass index in approximately 700000 individuals of European ancestry. Hum Mol Genet 27, 3641-3649 (2018).
