# Supplementary material for: Genome-wide association study provides novel insight into the genetic architecture of severe obesity
Source: PLoS Genet. 2025 Sep 12;21(9):e1011842. doi: 10.1371/journal.pgen.1011842 (PMC12443252; doi:10.1371/journal.pgen.1011842)
Supplement: S20 Table — (XLSX) [file pgen.1011842.s020.xlsx]

## Sheet: ST20
Supplementary Table 20. Polygenic scores based on PRS-CS and significant SNP methods using top fine-mapped independent variants by trait.
Severe Obesity Definition	Testing sample by Ancestry	R2 for Base model (no PRS)	Significant independent Variants from each Severe obesity trait GWAS				PRS-CS using Hapmap 3 variants from each Severe obesity trait GWAS				PRS-CS using Hapmap 3 variants BMI GWAS				Total N for testing samples
			Sample sizes: Obesity class 3: N ~ 80K, Obesity 95% tile: N ~ 120K, Obesity class 4: N ~ 50k								N ~ 300K
			R2, PRS only	SE	L95-CI	U95-CI	R2, PRS only	SE	L95-CI	U95-CI	R2, PRS only	SE	L95-CI	U95-CI
Obesity class 3	AFR	0.1798	0.0242	0.0065	0.0114	0.037	0.0601	0.0099	0.0407	0.0795	0.016	0.001	0.015	0.018	2155
	EAS
	EUR	0.0106	0.0336	0.0009	0.0318	0.0355	0.1137	0.0016	0.1106	0.1168	0.131	0.001	0.13	0.132	141662
	HIS	0.0505	0.03719	0.0136	0.0318	0.0355	0.1379	0.0234	0.092	0.1838	0.102	0.021	0.061	0.143	742
	SAS	0.087	0.0314	0.0062	0.0193	0.0435	0.1444	0.0117	0.1214	0.1674	0.146	0.005	0.137	0.155	3063
	ALL	0.0149	0.0334	0.0009	0.0314	0.0348	0.1126	0.0016	0.1099	0.1153	0.129	0.001	0.128	0.131	147622
Obesity 95% tile	AFR	0.1219	0.0149	0.0036	0.0078	0.0219	0.0331	0.0053	0.0227	0.0434	0.01	0	0.009	0.01	4408
	EAS	0.1833	0.0074	0.0048	0.0021	0.017	0.0268	0.009	0.0091	0.0445	0.032	0.002	0.028	0.035	1233
	EUR	0.0101	0.0198	0.0006	0.0186	0.021	0.0736	0.0011	0.0714	0.0758	0.102	0	0.102	0.103	204142
	HIS	0.0321	0.01296	0.0056	0.0186	0.021	0.061	0.0116	0.0714	0.0758	0.054	0.011	0.033	0.076	1600
	SAS	0.0832	0.0148	0.0036	0.0078	0.0218	0.0677	0.0072	0.0536	0.0818	0.077	0.002	0.073	0.081	4536
	ALL	0.0151	0.0195	0.0006	0.0183	0.0206	0.0724	0.0011	0.0705	0.0743	0.1	0	0.099	0.101	215919
Obesity class 4	AFR	0.1603	0.0243	0.0072	0.0102	0.0384	0.0237	0.0071	0.0098	0.0377	0.027	0.001	0.025	0.03	1778
	EAS
	EUR	0.0169	0.0159	0.0007	0.0102	0.0384	0.0647	0.0013	0.0621	0.0672	0.092	0	0.091	0.093	134464
	HIS	0.0654	0.06322	0.0208	0.0102	0.0384	0.1354	0.0281	0.0621	0.0672	0.122	0.027	0.069	0.174	506
	SAS
	ALL	0.0189	0.0162	0.0007	0.0146	0.0172	0.0658	0.0013	0.0621	0.0672	0.091	0	0.091	0.092	136748
a GWAS for BMI PRS is from Giant: Locke et al 20151
b Testing samples were from UKBB: AFR, EAS, EUR, SAS (AFrican, East Asian, European, and South Asian, respectively. Blacked out cells do not have enough cases, <10, for analyses) and CCHC: HIS (Mexican American samples).
SE: Standard error of R2:
where R2 is the squared multiple correlation, k is the number of predictors in the model, and n is the total sample size.
95% Confidence interval (CI) = R2 +/- SER2 * 1.96
L95-CI: lower 95% CI
U95-CI: upper 95% CI
References:
1. Locke, A.E. et al. Genetic studies of body mass index yield new insights for obesity biology. Nature 518, 197-206 (2015).
