# Supplementary material for: Genome-wide association study provides novel insight into the genetic architecture of severe obesity
Source: PLoS Genet. 2025 Sep 12;21(9):e1011842. doi: 10.1371/journal.pgen.1011842 (PMC12443252; doi:10.1371/journal.pgen.1011842)
Supplement: S21 Table — (XLSX) [file pgen.1011842.s021.xlsx]

## Sheet: ST21
Supplementary Table 21. Correlations scores between BMI PRS and Obesity Class 3 PRS across unrelated individuals.
Strata	Correlation (R)
All Ancestry	0.61
AFR (African)	0.13
EAS (East Asian)	0.56
EUR (European)	0.63
HIS (Hispanic)	0.44
SAS (South Asian)	0.53
