# Supplementary material for: Genome-wide association study provides novel insight into the genetic architecture of severe obesity
Source: PLoS Genet. 2025 Sep 12;21(9):e1011842. doi: 10.1371/journal.pgen.1011842 (PMC12443252; doi:10.1371/journal.pgen.1011842)
Supplement: S22 Table — (XLSX) [file pgen.1011842.s022.xlsx]

## Sheet: ST22
Supplemental Table 22. Description of investigator-measured continuous and categorical phenotypes assessed in UK Biobank participants.
Category	Phenotype	Units	Measurement protocol	Exclusions	Additional phenotype adjustments and paramaterization
Circulatory System	Age angina diagnosed	Age	Self-reported via touch-screen "What was your age when the angina was diagnosed?"	Participants who did not self-report angina.	N/a
Circulatory System	Age deep vein thrombosis diagnosed	Age	Self-reported via touch-screen "What was your age when the blood clot in the leg (DVT) was first diagnosed?"	Participants who did not self-report deep vein thrombosis.	N/a
Circulatory System	Age pulmonary embolism diagnosed	Age	Self-reported via touch-screen "What was your age when the blood clot in the lung was first diagnosed?"	Participants who did not self-report pulmonary embolism.	N/a
Circulatory System	Angina		Used Modified Rose's questionnaire, see DA Lawlor JECH 2003. 57:537-41. Participants responding yes to ACE touchscreen question "Do you ever have any pain or discomfort in your chest" and reported chest pain or discomfort when walking normally or chest pain or discomfort when walking uphill or hurrying classified as having angina.	Participants who did not know or preferred not to answer questions querying chest pain.	N/a
Circulatory System	Angina, grade 1		Angina grade 1 - not severe - only comes on when hurrying or walking uphill. See definition for angina.	Participants who did not know or preferred not to answer questions querying chest pain.	N/a
Circulatory System	Angina, grade 2		Angina grade 2 - severe - comes on when walking on level ground. See definition for angina.	Participants who did not know or preferred not to answer questions querying chest pain.	N/a
Circulatory System	Arterial stiffness index		The time between peaks of the waveform (the peak-to-peak time) obtained at the finger with an infra-red sensor (PulseTrace PCA2, CareFusion, USA) is divided into the persons height to obtain the Stiffness Index.	Participants with type 2 diabetes or prevalent MI	N/a
Circulatory System	Cardiac index	L/min/m2	Inline VF results are fully automated without any expert quality control	Prevalent myocardial infarction at baseline	N/a
Circulatory System	Cardiac output	L/min/m2	Inline VF results are fully automated without any expert quality control	Prevalent myocardial infarction at baseline	N/a
Circulatory System	Definite claudication		Based on Edinburgh claudication questionnaire, which queries pain/discomfort when walking and amount of time until pain is gone. Participants reporting no to the ACE touchscreen question"Do you get a pain in either leg on walking." considered not to have definite claudication.	Participants reporting surgery on leg arteries or missing data used to construct questionnaire.	N/a
Circulatory System	Frontal angle P-wave	degrees	Supine 10 second, 12 lead ECG using the GE Cardiosoft program	Flags mentioning "borderline ECG" or "abnormal ECG"	N/a
Circulatory System	Frontal angle QRS	degrees	Supine 10 second, 12 lead ECG using the GE Cardiosoft program	Flags mentioning "borderline ECG" or "abnormal ECG"	N/a
Circulatory System	Frontal angle T-Wave	degrees	Supine 10 second, 12 lead ECG using the GE Cardiosoft program	Flags mentioning "borderline ECG" or "abnormal ECG"	N/a
Circulatory System	Hypertension		Participants with mean systolic blood pressure >= 140 mmHg, mean diastolic blood pressure >= 90, or self-reported use of antihypertensives, diuretics, beta blocking agents, calcium channel blockers, or agents acting on the renin-angiotensin system.	Missing measured systolic or diastolic blood pressure.	N/a
Circulatory System	Left ventricle end diastolic volume	mL	Inline VF results are fully automated without any expert quality control	Prevalent myocardial infarction at baseline	N/a
Circulatory System	Left ventricle end systolic volume	mL	Inline VF results are fully automated without any expert quality control	Prevalent myocardial infarction at baseline	N/a
Circulatory System	Left ventricle stroke volume	mL	Inline VF results are fully automated without any expert quality control	Prevalent myocardial infarction at baseline	N/a
Circulatory System	Left ventricular ejection fraction	%	Inline VF results are fully automated without any expert quality control	Prevalent myocardial infarction at baseline	N/a
Circulatory System	Maximum carotid IMT	µm	Ultrasound measurements were recorded at 2 angles on each of the left and right carotid artery with automated software recording images and measurements. For maximum IMT (IMTmax), the largest of the 4 measures was used.	Poor quality image or any missing images	N/a
Circulatory System	Mean carotid IMT	µm	Ultrasound measurements were recorded at 2 angles on each of the left and right carotid artery with automated software recording images and measurements. The average of 4 measures (2 for each of the left and right carotid arteries) was calculated as mean carotid IMT.	Poor quality image or any missing images	N/a
Circulatory System	Mean heart rate	BPM	No information provided	N/a	N/a
Circulatory System	P-duration (from P-onset to P-offset)	ms	Supine 10 second, 12 lead ECG using the GE Cardiosoft program	Flags mentioning "borderline ECG" or "abnormal ECG"	N/a
Circulatory System	PQ duration (from P-onset to QRS-onset)	ms	Supine 10 second, 12 lead ECG using the GE Cardiosoft program	Flags mentioning "borderline ECG" or "abnormal ECG"	N/a
Circulatory System	QRS duration	ms	Supine 10 second, 12 lead ECG using the GE Cardiosoft program	Flags mentioning "borderline ECG" or "abnormal ECG"	N/a
Circulatory System	QT interval (Bazett heart rate corrected)	ms	Supine 10 second, 12 lead ECG using the GE Cardiosoft program	Flags mentioning "borderline ECG" or "abnormal ECG"	N/a
Circulatory System	RR interval	ms	Supine 10 second, 12 lead ECG using the GE Cardiosoft program	Flags mentioning "borderline ECG" or "abnormal ECG"	N/a
Circulatory System	Self-reported deep vein thrombosis		Participants self-reporting deep vein thrombosis.	Particpants preferring not to answer.	N/a
Circulatory System	Self-reported pulmonary embolism		Participants self-reporting pulmonary embolism	N/a	N/a
Circulatory System	Self-reported venous thromboembolism		Participants who self-reported deep vein thrombosis or pulmonary embolism.	N/a	N/a
Endocrine/Metabolic	Alanine aminotransferace	U/L	Measured by IFCC analysis on a Beckman Coulter AU5800 (serum)	N/a	N/a
Endocrine/Metabolic	Albumin	g/L	Measured by BCG analysis on a Beckman Coulter AU5800 (serum)	N/a	N/a
Endocrine/Metabolic	Alkaline phosphatase	U/L	Measured by AMP(IFCC) analysis on a Beckman Coulter AU5800 (serum)	N/a	N/a
Endocrine/Metabolic	Apolipoprotein A	g/L	Measured by immunoturbidimetric analysis on a Beckman Coulter AU5800 (serum)	N/a	N/a
Endocrine/Metabolic	Apolipoprotein B	g/L	Measured by immunoturbidimetric analysis on a Beckman Coulter AU5800 (serum)	N/a	N/a
Endocrine/Metabolic	Asparate aminotransferase	U/L	Measured by IFCC analysis on a Beckman Coulter AU5800 (serum)	N/a	N/a
Endocrine/Metabolic	Bioavailable Testosterone, Females	nmol/L	Calculated from total testosterone (serum, measured by two step competitive analysis on a Beckman Coulter Unicel Dxl 800) and sex hormone binding globulin (PMID:15296480)	N/a	N/a
Endocrine/Metabolic	Bioavailable Testosterone, Males	nmol/L	Calculated from total testosterone (serum, measured by two step competitive analysis on a Beckman Coulter Unicel Dxl 800) and sex hormone binding globulin (PMID:15296480)	N/a	N/a
Endocrine/metabolic	High sensitivity C-reactive protein	mg/L	Measured by immunoturbidimetric - high sensitivity analysis on a Beckman Coulter AU5800 (serum)	N/a	N/a
Endocrine/Metabolic	Calcium	mmol/L	Measured by Arsenazo III analysis on a Beckman Coulter AU5800 (serum)	N/a	N/a
Endocrine/Metabolic	Total cholesterol	mmol/L	Measured by CHO-POD analysis on a Beckman Coulter AU5800 (serum)	N/a	Among participants reporting statin use, a correction of +2.8916 mmol/L was applied
Endocrine/Metabolic	Creatinine	umol/L	Measured by enzymatic analysis on a Beckman Coulter AU5800 (serum)	N/a	N/a
Endocrine/Metabolic	Cystatin C	mg/L	Measured by latex enhanced immunoturbidimetric analysis on a Siemens ADVIA 1800 (serum)	N/a	N/a
Endocrine/Metabolic	Diastolic blood pressure	mmHg	Seated blood pressure measured twice by Omron 705 IT electronic blood pressure monitor. Two measurements were taken moments apart. More information available here: biobank.ctsu.ox.ac.uk/crystal/crystal/docs/Bloodpressure.pdf	Participants with 0 or 1 diastolic blood pressure measurement	Mean diastolic blood pressure calculated among participants with two measurements. After mean diastolic blood pressure was calculated, we adjusted for medication by adding 10 mmHg for individuals taking blood pressure lowering medicationcaptured in meedicatio inventory (antihypertensives, diuretics, beta blocking agents, calcium channel blockers, and agents acting on the renin-angiotensin system.
Endocrine/metabolic	Direct billirubin	umol/L	Measured by DPD analysis on a Beckman Coulter AU5800 (serum)	N/a	N/a
Endocrine/Metabolic	Fasting glucose	mmol/L	Measured by hexokinase analysis on a Beckman Coulter AU5800 (serum)	Participants fasting <8 hours, with diabetes, or values >7 mmol/L.	N/a
Endocrine/Metabolic	Free Testosterone, Females	nmol/L	Calculated from total testosterone (serum, measured by two step competitive analysis on a Beckman Coulter Unicel Dxl 800), oestradiol, sex hormone binding globulin, and albumin (PMID:10523012)	N/a	N/a
Endocrine/Metabolic	Free Testosterone, Males	nmol/L	Calculated from total testosterone (serum, measured by two step competitive analysis on a Beckman Coulter Unicel Dxl 800), oestradiol, sex hormone binding globulin, and albumin (PMID:10523012)	N/a	N/a
Endocrine/Metabolic	Gamma glutamyltransferase	U/L	Measured by IFCC analysis on a Beckman Coulter AU5800 (serum)	N/a	N/a
Endocrine/Metabolic	Glycated hemoglobin (HbA1c)	mmol/mol	Measured by HPLC analysis on a Bio-Rad VARIANT II Turbo (packed red blood cells)	Participants with diabetes and participants with HbA1c >=48 mmol/mol.	N/a
Endocrine/Metabolic	HDL-cholesterol	mmol/L	Measured by enzyme immunoinhibition analysis on a Beckman Coulter AU5800	N/a	Among participants reporting statin use, a correction of -0.1277 mmol/L was applied
Endocrine/Metabolic	Insulin-like growth factor 1	nmol/L	Measured by CLIA analysis on a DiaSorin Ltd. LIASON XL (serum)	N/a	N/a
Endocrine/Metabolic	LDL-cholesterol	mmol/L	Measured by enzymatic protective selection analysis on a Beckman Coulter AU5800	N/a	Among participants reporting statin use, a correction of +2.7695 mmol/L was applied
Endocrine/Metabolic	Lipoprotein A	nmol/L	Measured by immunoturbidimetric analysis on a Randox AU5800 (serum)	N/a	N/a
Endocrine/Metabolic	Non-HDL cholesterol	mmol/L	Difference of already defined variables	N/a	N/a
Endocrine/Metabolic	Oestradiol	pmol/L	Measured by two step competitive analysis on a Beckman Coulter Unicel Dxl 800 (serum)	N/a	N/a
Endocrine/Metabolic	Oestradiol, Females	pmol/L	Measured by two step competitive analysis on a Beckman Coulter Unicel Dxl 800 (serum)	Males	N/a
Endocrine/Metabolic	Oestradiol, Males	pmol/L	Measured by two step competitive analysis on a Beckman Coulter Unicel Dxl 800 (serum)	Females	N/a
Endocrine/Metabolic	Phosphate	mmol/L	Measured by phophomolybdate complex analysis on a Beckman Coulter AU5800 (serum)	N/a	N/a
Endocrine/Metabolic	Pulse pressure	mmHg	Seated blood pressure measured twice by Omron 705 IT electronic blood pressure monitor. Two measurements were taken moments apart. More information available here: biobank.ctsu.ox.ac.uk/crystal/crystal/docs/Bloodpressure.pdf	Participants with 0 or 1 systolic or diastolic blood pressure measurement	Calculated as mean systolic blood pressure-mean diastolic blood pressure using medication-adjusted values
Endocrine/Metabolic	Random glucose	mmol/L	Measured by hexokinase analysis on a Beckman Coulter AU5800 (serum)	Participants with diabetes or random glucose >11.1 mmol/L.	N/a
Endocrine/Metabolic	Rheumatoid factor	IU/ml	Measured by immunoturbidimetric analysis on a Beckman Coulter AU5800 (serum)	N/a	N/a
Endocrine/Metabolic	Sex hormone binding globulin (female)	nmol/L	Measured by two step sandwich immunoassay analysis on a Beckman Coulter Unicel Dxl 800 (serum)	Females	N/a
Endocrine/Metabolic	Sex hormone binding globulin (male)	nmol/L	Measured by two step sandwich immunoassay analysis on a Beckman Coulter Unicel Dxl 800 (serum)	Males	N/a
Endocrine/Metabolic	Systolic blood pressure	mmHg	Seated blood pressure measured twice by Omron 705 IT electronic blood pressure monitor. Two measurements were taken moments apart. More information available here: biobank.ctsu.ox.ac.uk/crystal/crystal/docs/Bloodpressure.pdf	Participants with 0 or 1 systolic blood pressure measurement	Mean systolic blood pressure calculated among participants with two measurements. After mean systolic blood pressure was calculated, we adjusted for medication by adding 15 mmHg for individuals taking blood pressure lowering medicationcaptured in meedicatio inventory (antihypertensives, diuretics, beta blocking agents, calcium channel blockers, and agents acting on the renin-angiotensin system.
Endocrine/Metabolic	Total bilirubin	umol/L	Measured by photometric colour analysis on a Beckman Coulter AU5800 (serum)	N/a	N/a
Endocrine/Metabolic	Total protein	g/L	Measured by biuret analysis on a Beckman Coulter AU5800 (serum)	N/a	N/a
Endocrine/Metabolic	Triglycerides	mmol/L	Measured by GPO-POD analysis on a Beckman Coulter AU5800 (serum)	N/a	Among participants reporting statin use, a correction of +1.0212 mmol/L was applied
Endocrine/Metabolic	Triglycerides/HDL-C		Ratio of already defined variables.	See definitions for variables used to calculate ratio	N/a
Endocrine/Metabolic	Type 2 diabetes		Participants self-reporting diabetes with an age of onset >= 30 or participants self-reporting use of drugs used in diabetes	Missing self-reported diabetes or age of diabetes onset.	N/a
Endocrine/Metabolic	Urate	umol/L	Measured by uricase PAP analysis on a Beckman Coulter AU5800 (plasma)	N/a	N/a
Endocrine/Metabolic	Urea	mmol/L	Measured by GLDH, kinetic analysis on a Beckman Coulter AU5800 (serum)	N/a	N/a
Endocrine/Metabolic	Vitamin D	nmol/L	Measured by CLIA analysis on a DiaSorin Ltd. LIASON XL (plasma)	N/a	N/a
Genitourinary	Albuminuria		Participants with a urinary albumin-to-creatinine ratio > 3 mg/mol classified as having albuminuria.	N/a	N/a
Genitourinary	Chronic kidney disease		Calculated from estimated glomerular filtration rate (PMID: PMID: 34554658) using a threshold of 60.	Missing information to calculate estimated glomerular filtration rate.	N/a
Genitourinary	Estimated glomerular filtration rate (creatinine and cystatin C)	mL/min/1.73 m2	Estimated using cystatin C, creatinine, and the equation presented here: PMID: 34554658	eGFR was winsorized at 15 and 200 ml min?1 per 1.73 m2. https://www.ncbi.nlm.nih.gov/pmc/articles/PMC6698888/	N/a
Genitourinary	Urinary albumin-to-creatine ratio	mg/mmol	Ratio of already defined variables.	N/a	N/a
Genitourinary	Urinary potassium-to-creatinine ratio		Ratio of already defined variables.	N/a	N/a
Genitourinary	Urinary sodium to creatinine ratio		Ratio of already defined variables.	N/a	N/a
Genitourinary	Urinary sodium-to-potassium ratio		Ratio of already defined variables.	N/a	N/a
Genitourinary	Urine albumin	mg/L	Measured by immunoturbidimetric analysis on a Beckman Coulter AU5400.	N/a	If measure was <6.7, a value of 3.35 was assigned.
Genitourinary	Urine creatinine	mmol/L	Measured by enzymatic analysis on a Beckman Coulter AU5400	N/a	If measure outside lower range (88), creatine of 44 micromol/L assigned. Converted from micromol/L to mmol/L.
Genitourinary	Urine potassium	mmol/L	Measured by ISE (ion selective electrode) analysis on a Beckman Coulter AU5400.	N/a	If measure <2 or >200, a value of 1 or 200 was assigned, respectively.
Genitourinary	Urine sodium	mmol/L	Measured by ISE (ion selective electrode) analysis using Beckman Coulter AU5400.	N/a	If measure <10 or >400, a measure of 5 or 400 was assigned, respectively
Hematopoietic	Basophil %	%	Beckman Coulter LH750 instruments using samples collected in 4 ml EDTA vacutainers. Samples typically analyzed within 24 hours of blood draw. More information available here: http://biobank.ctsu.ox.ac.uk/crystal/crystal/docs/haematology.pdf http://biobank.ctsu.ox.ac.uk/crystal/crystal/docs/haematology.pdf	Participants who had a medical history containing a record of myelofibrosis, lymphoma, leukemia, malignant lymphoma, multiple myeloma, multiple myelofibrosis or myelodysplasia, chronic lymphocytic leukemia, chronic myeloid leukemia, acute myeloid leukemia, polycythemia vera, polycythemia, a myeloproliferative disorder, essential thrombocytosis, a hematological cancer histology report, an unspecif…	N/a
Hematopoietic	Basophil count	10^9 cells/liter	Beckman Coulter LH750 instruments using samples collected in 4 ml EDTA vacutainers. Samples typically analyzed within 24 hours of blood draw. More information available here: http://biobank.ctsu.ox.ac.uk/crystal/crystal/docs/haematology.pdf http://biobank.ctsu.ox.ac.uk/crystal/crystal/docs/haematology.pdf	Participants who had a medical history containing a record of myelofibrosis, lymphoma, leukemia, malignant lymphoma, multiple myeloma, multiple myelofibrosis or myelodysplasia, chronic lymphocytic leukemia, chronic myeloid leukemia, acute myeloid leukemia, polycythemia vera, polycythemia, a myeloproliferative disorder, essential thrombocytosis, a hematological cancer histology report, an unspecif…	N/a
Hematopoietic	Eosinophil %	%	Beckman Coulter LH750 instruments using samples collected in 4 ml EDTA vacutainers. Samples typically analyzed within 24 hours of blood draw. More information available here: http://biobank.ctsu.ox.ac.uk/crystal/crystal/docs/haematology.pdf http://biobank.ctsu.ox.ac.uk/crystal/crystal/docs/haematology.pdf	Participants who had a medical history containing a record of myelofibrosis, lymphoma, leukemia, malignant lymphoma, multiple myeloma, multiple myelofibrosis or myelodysplasia, chronic lymphocytic leukemia, chronic myeloid leukemia, acute myeloid leukemia, polycythemia vera, polycythemia, a myeloproliferative disorder, essential thrombocytosis, a hematological cancer histology report, an unspecif…	N/a
Hematopoietic	Eosinophil count	10^9 cells/liter	Beckman Coulter LH750 instruments using samples collected in 4 ml EDTA vacutainers. Samples typically analyzed within 24 hours of blood draw. More information available here: http://biobank.ctsu.ox.ac.uk/crystal/crystal/docs/haematology.pdf http://biobank.ctsu.ox.ac.uk/crystal/crystal/docs/haematology.pdf	Participants who had a medical history containing a record of myelofibrosis, lymphoma, leukemia, malignant lymphoma, multiple myeloma, multiple myelofibrosis or myelodysplasia, chronic lymphocytic leukemia, chronic myeloid leukemia, acute myeloid leukemia, polycythemia vera, polycythemia, a myeloproliferative disorder, essential thrombocytosis, a hematological cancer histology report, an unspecif…	N/a
Hematopoietic	Hematocrit %	%	Beckman Coulter LH750 instruments using samples collected in 4 ml EDTA vacutainers. Samples typically analyzed within 24 hours of blood draw. More information available here: http://biobank.ctsu.ox.ac.uk/crystal/crystal/docs/haematology.pdf http://biobank.ctsu.ox.ac.uk/crystal/crystal/docs/haematology.pdf	Participants who had a medical history containing a record of myelofibrosis, lymphoma, leukemia, malignant lymphoma, multiple myeloma, multiple myelofibrosis or myelodysplasia, chronic lymphocytic leukemia, chronic myeloid leukemia, acute myeloid leukemia, polycythemia vera, polycythemia, a myeloproliferative disorder, essential thrombocytosis, a hematological cancer histology report, an unspecif…	N/a
Hematopoietic	Hemoglobin concentration	g/dl	Beckman Coulter LH750 instruments using samples collected in 4 ml EDTA vacutainers. Samples typically analyzed within 24 hours of blood draw. More information available here: http://biobank.ctsu.ox.ac.uk/crystal/crystal/docs/haematology.pdf http://biobank.ctsu.ox.ac.uk/crystal/crystal/docs/haematology.pdf	Participants who had a medical history containing a record of myelofibrosis, lymphoma, leukemia, malignant lymphoma, multiple myeloma, multiple myelofibrosis or myelodysplasia, chronic lymphocytic leukemia, chronic myeloid leukemia, acute myeloid leukemia, polycythemia vera, polycythemia, a myeloproliferative disorder, essential thrombocytosis, a hematological cancer histology report, an unspecif…	N/a
Hematopoietic	High light scatter reticulocyte %	%	Beckman Coulter LH750 instruments using samples collected in 4 ml EDTA vacutainers. Samples typically analyzed within 24 hours of blood draw. More information available here: http://biobank.ctsu.ox.ac.uk/crystal/crystal/docs/haematology.pdf http://biobank.ctsu.ox.ac.uk/crystal/crystal/docs/haematology.pdf	Participants who had a medical history containing a record of myelofibrosis, lymphoma, leukemia, malignant lymphoma, multiple myeloma, multiple myelofibrosis or myelodysplasia, chronic lymphocytic leukemia, chronic myeloid leukemia, acute myeloid leukemia, polycythemia vera, polycythemia, a myeloproliferative disorder, essential thrombocytosis, a hematological cancer histology report, an unspecif…	N/a
Hematopoietic	High light scatter reticulocyte count	10^12 cells/Liter	Beckman Coulter LH750 instruments using samples collected in 4 ml EDTA vacutainers. Samples typically analyzed within 24 hours of blood draw. More information available here: http://biobank.ctsu.ox.ac.uk/crystal/crystal/docs/haematology.pdf http://biobank.ctsu.ox.ac.uk/crystal/crystal/docs/haematology.pdf	Participants who had a medical history containing a record of myelofibrosis, lymphoma, leukemia, malignant lymphoma, multiple myeloma, multiple myelofibrosis or myelodysplasia, chronic lymphocytic leukemia, chronic myeloid leukemia, acute myeloid leukemia, polycythemia vera, polycythemia, a myeloproliferative disorder, essential thrombocytosis, a hematological cancer histology report, an unspecif…	N/a
Hematopoietic	Immature reticulocyte fraction	Ratio	Beckman Coulter LH750 instruments using samples collected in 4 ml EDTA vacutainers. Samples typically analyzed within 24 hours of blood draw. More information available here: http://biobank.ctsu.ox.ac.uk/crystal/crystal/docs/haematology.pdf http://biobank.ctsu.ox.ac.uk/crystal/crystal/docs/haematology.pdf	Participants who had a medical history containing a record of myelofibrosis, lymphoma, leukemia, malignant lymphoma, multiple myeloma, multiple myelofibrosis or myelodysplasia, chronic lymphocytic leukemia, chronic myeloid leukemia, acute myeloid leukemia, polycythemia vera, polycythemia, a myeloproliferative disorder, essential thrombocytosis, a hematological cancer histology report, an unspecif…	N/a
Hematopoietic	Lymphoctye %	%	Beckman Coulter LH750 instruments using samples collected in 4 ml EDTA vacutainers. Samples typically analyzed within 24 hours of blood draw. More information available here: http://biobank.ctsu.ox.ac.uk/crystal/crystal/docs/haematology.pdf http://biobank.ctsu.ox.ac.uk/crystal/crystal/docs/haematology.pdf	Participants who had a medical history containing a record of myelofibrosis, lymphoma, leukemia, malignant lymphoma, multiple myeloma, multiple myelofibrosis or myelodysplasia, chronic lymphocytic leukemia, chronic myeloid leukemia, acute myeloid leukemia, polycythemia vera, polycythemia, a myeloproliferative disorder, essential thrombocytosis, a hematological cancer histology report, an unspecif…	N/a
Hematopoietic	Lymphoctye count	10^9 cells/liter	Beckman Coulter LH750 instruments using samples collected in 4 ml EDTA vacutainers. Samples typically analyzed within 24 hours of blood draw. More information available here: http://biobank.ctsu.ox.ac.uk/crystal/crystal/docs/haematology.pdf http://biobank.ctsu.ox.ac.uk/crystal/crystal/docs/haematology.pdf	Participants who had a medical history containing a record of myelofibrosis, lymphoma, leukemia, malignant lymphoma, multiple myeloma, multiple myelofibrosis or myelodysplasia, chronic lymphocytic leukemia, chronic myeloid leukemia, acute myeloid leukemia, polycythemia vera, polycythemia, a myeloproliferative disorder, essential thrombocytosis, a hematological cancer histology report, an unspecif…	N/a
Hematopoietic	Mean corpuscular hemoglobin	pg	Beckman Coulter LH750 instruments using samples collected in 4 ml EDTA vacutainers. Samples typically analyzed within 24 hours of blood draw. More information available here: http://biobank.ctsu.ox.ac.uk/crystal/crystal/docs/haematology.pdf http://biobank.ctsu.ox.ac.uk/crystal/crystal/docs/haematology.pdf	Participants who had a medical history containing a record of myelofibrosis, lymphoma, leukemia, malignant lymphoma, multiple myeloma, multiple myelofibrosis or myelodysplasia, chronic lymphocytic leukemia, chronic myeloid leukemia, acute myeloid leukemia, polycythemia vera, polycythemia, a myeloproliferative disorder, essential thrombocytosis, a hematological cancer histology report, an unspecif…	N/a
Hematopoietic	Mean corpuscular hemoglobin concentration	g/dl	Beckman Coulter LH750 instruments using samples collected in 4 ml EDTA vacutainers. Samples typically analyzed within 24 hours of blood draw. More information available here: http://biobank.ctsu.ox.ac.uk/crystal/crystal/docs/haematology.pdf http://biobank.ctsu.ox.ac.uk/crystal/crystal/docs/haematology.pdf	Participants who had a medical history containing a record of myelofibrosis, lymphoma, leukemia, malignant lymphoma, multiple myeloma, multiple myelofibrosis or myelodysplasia, chronic lymphocytic leukemia, chronic myeloid leukemia, acute myeloid leukemia, polycythemia vera, polycythemia, a myeloproliferative disorder, essential thrombocytosis, a hematological cancer histology report, an unspecif…	N/a
Hematopoietic	Mean corpuscular volume	Femtoliters	Beckman Coulter LH750 instruments using samples collected in 4 ml EDTA vacutainers. Samples typically analyzed within 24 hours of blood draw. More information available here: http://biobank.ctsu.ox.ac.uk/crystal/crystal/docs/haematology.pdf http://biobank.ctsu.ox.ac.uk/crystal/crystal/docs/haematology.pdf	Participants who had a medical history containing a record of myelofibrosis, lymphoma, leukemia, malignant lymphoma, multiple myeloma, multiple myelofibrosis or myelodysplasia, chronic lymphocytic leukemia, chronic myeloid leukemia, acute myeloid leukemia, polycythemia vera, polycythemia, a myeloproliferative disorder, essential thrombocytosis, a hematological cancer histology report, an unspecif…	N/a
Hematopoietic	Mean platelet volume	Femtoliters	Beckman Coulter LH750 instruments using samples collected in 4 ml EDTA vacutainers. Samples typically analyzed within 24 hours of blood draw. More information available here: http://biobank.ctsu.ox.ac.uk/crystal/crystal/docs/haematology.pdf http://biobank.ctsu.ox.ac.uk/crystal/crystal/docs/haematology.pdf	Participants who had a medical history containing a record of myelofibrosis, lymphoma, leukemia, malignant lymphoma, multiple myeloma, multiple myelofibrosis or myelodysplasia, chronic lymphocytic leukemia, chronic myeloid leukemia, acute myeloid leukemia, polycythemia vera, polycythemia, a myeloproliferative disorder, essential thrombocytosis, a hematological cancer histology report, an unspecif…	N/a
Hematopoietic	Mean reticulocyte volume	Femtoliters	Beckman Coulter LH750 instruments using samples collected in 4 ml EDTA vacutainers. Samples typically analyzed within 24 hours of blood draw. More information available here: http://biobank.ctsu.ox.ac.uk/crystal/crystal/docs/haematology.pdf http://biobank.ctsu.ox.ac.uk/crystal/crystal/docs/haematology.pdf	Participants who had a medical history containing a record of myelofibrosis, lymphoma, leukemia, malignant lymphoma, multiple myeloma, multiple myelofibrosis or myelodysplasia, chronic lymphocytic leukemia, chronic myeloid leukemia, acute myeloid leukemia, polycythemia vera, polycythemia, a myeloproliferative disorder, essential thrombocytosis, a hematological cancer histology report, an unspecif…	N/a
Hematopoietic	Mean sphered cell volume	Femtoliters	Beckman Coulter LH750 instruments using samples collected in 4 ml EDTA vacutainers. Samples typically analyzed within 24 hours of blood draw. More information available here: http://biobank.ctsu.ox.ac.uk/crystal/crystal/docs/haematology.pdf http://biobank.ctsu.ox.ac.uk/crystal/crystal/docs/haematology.pdf	Participants who had a medical history containing a record of myelofibrosis, lymphoma, leukemia, malignant lymphoma, multiple myeloma, multiple myelofibrosis or myelodysplasia, chronic lymphocytic leukemia, chronic myeloid leukemia, acute myeloid leukemia, polycythemia vera, polycythemia, a myeloproliferative disorder, essential thrombocytosis, a hematological cancer histology report, an unspecif…	N/a
Hematopoietic	Monocyte %	%	Beckman Coulter LH750 instruments using samples collected in 4 ml EDTA vacutainers. Samples typically analyzed within 24 hours of blood draw. More information available here: http://biobank.ctsu.ox.ac.uk/crystal/crystal/docs/haematology.pdf http://biobank.ctsu.ox.ac.uk/crystal/crystal/docs/haematology.pdf	Participants who had a medical history containing a record of myelofibrosis, lymphoma, leukemia, malignant lymphoma, multiple myeloma, multiple myelofibrosis or myelodysplasia, chronic lymphocytic leukemia, chronic myeloid leukemia, acute myeloid leukemia, polycythemia vera, polycythemia, a myeloproliferative disorder, essential thrombocytosis, a hematological cancer histology report, an unspecif…	N/a
Hematopoietic	Monocyte count	10^9 cells/liter	Beckman Coulter LH750 instruments using samples collected in 4 ml EDTA vacutainers. Samples typically analyzed within 24 hours of blood draw. More information available here: http://biobank.ctsu.ox.ac.uk/crystal/crystal/docs/haematology.pdf http://biobank.ctsu.ox.ac.uk/crystal/crystal/docs/haematology.pdf	Participants who had a medical history containing a record of myelofibrosis, lymphoma, leukemia, malignant lymphoma, multiple myeloma, multiple myelofibrosis or myelodysplasia, chronic lymphocytic leukemia, chronic myeloid leukemia, acute myeloid leukemia, polycythemia vera, polycythemia, a myeloproliferative disorder, essential thrombocytosis, a hematological cancer histology report, an unspecif…	N/a
Hematopoietic	Neutrophil %	%	Beckman Coulter LH750 instruments using samples collected in 4 ml EDTA vacutainers. Samples typically analyzed within 24 hours of blood draw. More information available here: http://biobank.ctsu.ox.ac.uk/crystal/crystal/docs/haematology.pdf http://biobank.ctsu.ox.ac.uk/crystal/crystal/docs/haematology.pdf	Participants who had a medical history containing a record of myelofibrosis, lymphoma, leukemia, malignant lymphoma, multiple myeloma, multiple myelofibrosis or myelodysplasia, chronic lymphocytic leukemia, chronic myeloid leukemia, acute myeloid leukemia, polycythemia vera, polycythemia, a myeloproliferative disorder, essential thrombocytosis, a hematological cancer histology report, an unspecif…	N/a
Hematopoietic	Neutrophil count	10^9 cells/liter	Beckman Coulter LH750 instruments using samples collected in 4 ml EDTA vacutainers. Samples typically analyzed within 24 hours of blood draw. More information available here: http://biobank.ctsu.ox.ac.uk/crystal/crystal/docs/haematology.pdf http://biobank.ctsu.ox.ac.uk/crystal/crystal/docs/haematology.pdf	Participants who had a medical history containing a record of myelofibrosis, lymphoma, leukemia, malignant lymphoma, multiple myeloma, multiple myelofibrosis or myelodysplasia, chronic lymphocytic leukemia, chronic myeloid leukemia, acute myeloid leukemia, polycythemia vera, polycythemia, a myeloproliferative disorder, essential thrombocytosis, a hematological cancer histology report, an unspecif…	N/a
Hematopoietic	Nucleated red blood cell %	10^9 cells/liter	Beckman Coulter LH750 instruments using samples collected in 4 ml EDTA vacutainers. Samples typically analyzed within 24 hours of blood draw. More information available here: http://biobank.ctsu.ox.ac.uk/crystal/crystal/docs/haematology.pdf http://biobank.ctsu.ox.ac.uk/crystal/crystal/docs/haematology.pdf	Participants who had a medical history containing a record of myelofibrosis, lymphoma, leukemia, malignant lymphoma, multiple myeloma, multiple myelofibrosis or myelodysplasia, chronic lymphocytic leukemia, chronic myeloid leukemia, acute myeloid leukemia, polycythemia vera, polycythemia, a myeloproliferative disorder, essential thrombocytosis, a hematological cancer histology report, an unspecif…	N/a
Hematopoietic	Nucleated red blood cell count	%	Beckman Coulter LH750 instruments using samples collected in 4 ml EDTA vacutainers. Samples typically analyzed within 24 hours of blood draw. More information available here: http://biobank.ctsu.ox.ac.uk/crystal/crystal/docs/haematology.pdf http://biobank.ctsu.ox.ac.uk/crystal/crystal/docs/haematology.pdf	Participants who had a medical history containing a record of myelofibrosis, lymphoma, leukemia, malignant lymphoma, multiple myeloma, multiple myelofibrosis or myelodysplasia, chronic lymphocytic leukemia, chronic myeloid leukemia, acute myeloid leukemia, polycythemia vera, polycythemia, a myeloproliferative disorder, essential thrombocytosis, a hematological cancer histology report, an unspecif…	N/a
Hematopoietic	Platelet count	10^9 cells/liter	Beckman Coulter LH750 instruments using samples collected in 4 ml EDTA vacutainers. Samples typically analyzed within 24 hours of blood draw. More information available here: http://biobank.ctsu.ox.ac.uk/crystal/crystal/docs/haematology.pdf http://biobank.ctsu.ox.ac.uk/crystal/crystal/docs/haematology.pdf	Participants who had a medical history containing a record of myelofibrosis, lymphoma, leukemia, malignant lymphoma, multiple myeloma, multiple myelofibrosis or myelodysplasia, chronic lymphocytic leukemia, chronic myeloid leukemia, acute myeloid leukemia, polycythemia vera, polycythemia, a myeloproliferative disorder, essential thrombocytosis, a hematological cancer histology report, an unspecif…	N/a
Hematopoietic	Platelet crit	%	Beckman Coulter LH750 instruments using samples collected in 4 ml EDTA vacutainers. Samples typically analyzed within 24 hours of blood draw. More information available here: http://biobank.ctsu.ox.ac.uk/crystal/crystal/docs/haematology.pdf http://biobank.ctsu.ox.ac.uk/crystal/crystal/docs/haematology.pdf	Participants who had a medical history containing a record of myelofibrosis, lymphoma, leukemia, malignant lymphoma, multiple myeloma, multiple myelofibrosis or myelodysplasia, chronic lymphocytic leukemia, chronic myeloid leukemia, acute myeloid leukemia, polycythemia vera, polycythemia, a myeloproliferative disorder, essential thrombocytosis, a hematological cancer histology report, an unspecif…	N/a
Hematopoietic	Platelet distribution width	%	Beckman Coulter LH750 instruments using samples collected in 4 ml EDTA vacutainers. Samples typically analyzed within 24 hours of blood draw. More information available here: http://biobank.ctsu.ox.ac.uk/crystal/crystal/docs/haematology.pdf http://biobank.ctsu.ox.ac.uk/crystal/crystal/docs/haematology.pdf	Participants who had a medical history containing a record of myelofibrosis, lymphoma, leukemia, malignant lymphoma, multiple myeloma, multiple myelofibrosis or myelodysplasia, chronic lymphocytic leukemia, chronic myeloid leukemia, acute myeloid leukemia, polycythemia vera, polycythemia, a myeloproliferative disorder, essential thrombocytosis, a hematological cancer histology report, an unspecif…	N/a
Hematopoietic	Red blood cell count	10^12 cells/Liter	Beckman Coulter LH750 instruments using samples collected in 4 ml EDTA vacutainers. Samples typically analyzed within 24 hours of blood draw. More information available here: http://biobank.ctsu.ox.ac.uk/crystal/crystal/docs/haematology.pdf http://biobank.ctsu.ox.ac.uk/crystal/crystal/docs/haematology.pdf	Participants who had a medical history containing a record of myelofibrosis, lymphoma, leukemia, malignant lymphoma, multiple myeloma, multiple myelofibrosis or myelodysplasia, chronic lymphocytic leukemia, chronic myeloid leukemia, acute myeloid leukemia, polycythemia vera, polycythemia, a myeloproliferative disorder, essential thrombocytosis, a hematological cancer histology report, an unspecif…	N/a
Hematopoietic	Red blood cell distribution width	%	Beckman Coulter LH750 instruments using samples collected in 4 ml EDTA vacutainers. Samples typically analyzed within 24 hours of blood draw. More information available here: http://biobank.ctsu.ox.ac.uk/crystal/crystal/docs/haematology.pdf http://biobank.ctsu.ox.ac.uk/crystal/crystal/docs/haematology.pdf	Participants who had a medical history containing a record of myelofibrosis, lymphoma, leukemia, malignant lymphoma, multiple myeloma, multiple myelofibrosis or myelodysplasia, chronic lymphocytic leukemia, chronic myeloid leukemia, acute myeloid leukemia, polycythemia vera, polycythemia, a myeloproliferative disorder, essential thrombocytosis, a hematological cancer histology report, an unspecif…	N/a
Hematopoietic	Reticulocyte %	%	Beckman Coulter LH750 instruments using samples collected in 4 ml EDTA vacutainers. Samples typically analyzed within 24 hours of blood draw. More information available here: http://biobank.ctsu.ox.ac.uk/crystal/crystal/docs/haematology.pdf http://biobank.ctsu.ox.ac.uk/crystal/crystal/docs/haematology.pdf	Participants who had a medical history containing a record of myelofibrosis, lymphoma, leukemia, malignant lymphoma, multiple myeloma, multiple myelofibrosis or myelodysplasia, chronic lymphocytic leukemia, chronic myeloid leukemia, acute myeloid leukemia, polycythemia vera, polycythemia, a myeloproliferative disorder, essential thrombocytosis, a hematological cancer histology report, an unspecif…	N/a
Hematopoietic	Reticulocyte count	10^12 cells/Liter	Beckman Coulter LH750 instruments using samples collected in 4 ml EDTA vacutainers. Samples typically analyzed within 24 hours of blood draw. More information available here: http://biobank.ctsu.ox.ac.uk/crystal/crystal/docs/haematology.pdf http://biobank.ctsu.ox.ac.uk/crystal/crystal/docs/haematology.pdf	Participants who had a medical history containing a record of myelofibrosis, lymphoma, leukemia, malignant lymphoma, multiple myeloma, multiple myelofibrosis or myelodysplasia, chronic lymphocytic leukemia, chronic myeloid leukemia, acute myeloid leukemia, polycythemia vera, polycythemia, a myeloproliferative disorder, essential thrombocytosis, a hematological cancer histology report, an unspecif…	N/a
Hematopoietic	White blood cell count	10^9 cells/liter	Beckman Coulter LH750 instruments using samples collected in 4 ml EDTA vacutainers. Samples typically analyzed within 24 hours of blood draw. More information available here: http://biobank.ctsu.ox.ac.uk/crystal/crystal/docs/haematology.pdf http://biobank.ctsu.ox.ac.uk/crystal/crystal/docs/haematology.pdf	Participants who had a medical history containing a record of myelofibrosis, lymphoma, leukemia, malignant lymphoma, multiple myeloma, multiple myelofibrosis or myelodysplasia, chronic lymphocytic leukemia, chronic myeloid leukemia, acute myeloid leukemia, polycythemia vera, polycythemia, a myeloproliferative disorder, essential thrombocytosis, a hematological cancer histology report, an unspecif…	N/a
Medications	Adrenergics, inhalant medications		Self-reported regular medication and health supplements taken weekly, monthly, or thrice monthly were recorded and coded using the ATC Classification System. Twenty-three categories were selected for analysis. For more information see PMID: 31015401	N/a	N/a
Medications	Agents acting on the renin-angiotensin system		Self-reported regular medication and health supplements taken weekly, monthly, or thrice monthly were recorded and coded using the ATC Classification System. Twenty-three categories were selected for analysis. For more information see PMID: 31015418	N/a	N/a
Medications	Anilides medications		Self-reported regular medication and health supplements taken weekly, monthly, or thrice monthly were recorded and coded using the ATC Classification System. Twenty-three categories were selected for analysis. For more information see PMID: 31015402	N/a	N/a
Medications	Anti-inflammatory and antirheumatic products, non-steroids		Self-reported regular medication and health supplements taken weekly, monthly, or thrice monthly were recorded and coded using the ATC Classification System. Twenty-three categories were selected for analysis. For more information see PMID: 31015403	N/a	N/a
Medications	Antidepressant medications		Self-reported regular medication and health supplements taken weekly, monthly, or thrice monthly were recorded and coded using the ATC Classification System. Twenty-three categories were selected for analysis. For more information see PMID: 31015404	N/a	N/a
Medications	Antiglaucoma preparations and miotics		Self-reported regular medication and health supplements taken weekly, monthly, or thrice monthly were recorded and coded using the ATC Classification System. Twenty-three categories were selected for analysis. For more information see PMID: 31015405	N/a	N/a
Medications	Antihistamines for systemic use		Self-reported regular medication and health supplements taken weekly, monthly, or thrice monthly were recorded and coded using the ATC Classification System. Twenty-three categories were selected for analysis. For more information see PMID: 31015406	N/a	N/a
Medications	Antihypertensive medications		Self-reported regular medication and health supplements taken weekly, monthly, or thrice monthly were recorded and coded using the ATC Classification System. Twenty-three categories were selected for analysis. For more information see PMID: 31015407	N/a	N/a
Medications	Antimigraine preparations		Self-reported regular medication and health supplements taken weekly, monthly, or thrice monthly were recorded and coded using the ATC Classification System. Twenty-three categories were selected for analysis. For more information see PMID: 31015408	N/a	N/a
Medications	Antithrombotic agents		Self-reported regular medication and health supplements taken weekly, monthly, or thrice monthly were recorded and coded using the ATC Classification System. Twenty-three categories were selected for analysis. For more information see PMID: 31015409	N/a	N/a
Medications	Beta blocking agents		Self-reported regular medication and health supplements taken weekly, monthly, or thrice monthly were recorded and coded using the ATC Classification System. Twenty-three categories were selected for analysis. For more information see PMID: 31015410	N/a	N/a
Medications	Calcium channel blockers		Self-reported regular medication and health supplements taken weekly, monthly, or thrice monthly were recorded and coded using the ATC Classification System. Twenty-three categories were selected for analysis. For more information see PMID: 31015412	N/a	N/a
Medications	Diuretic medications		Self-reported regular medication and health supplements taken weekly, monthly, or thrice monthly were recorded and coded using the ATC Classification System. Twenty-three categories were selected for analysis. For more information see PMID: 31015414	N/a	N/a
Medications	Drugs affecting bone structure and mineralization		Self-reported regular medication and health supplements taken weekly, monthly, or thrice monthly were recorded and coded using the ATC Classification System. Twenty-three categories were selected for analysis. For more information see PMID: 31015411	N/a	N/a
Medications	Drugs for peptic ulcer and gastro-esophageal reflux disease		Self-reported regular medication and health supplements taken weekly, monthly, or thrice monthly were recorded and coded using the ATC Classification System. Twenty-three categories were selected for analysis. For more information see PMID: 31015422	N/a	N/a
Medications	Drugs used in diabetes		Self-reported regular medication and health supplements taken weekly, monthly, or thrice monthly were recorded and coded using the ATC Classification System. Twenty-three categories were selected for analysis. For more information see PMID: 31015413	N/a	N/a
Medications	Glucocorticoid medications		Self-reported regular medication and health supplements taken weekly, monthly, or thrice monthly were recorded and coded using the ATC Classification System. Twenty-three categories were selected for analysis. For more information see PMID: 31015415	N/a	N/a
Medications	HMG CoA reductase inhibitors		Self-reported regular medication and health supplements taken weekly, monthly, or thrice monthly were recorded and coded using the ATC Classification System. Twenty-three categories were selected for analysis. For more information see PMID: 31015420	N/a	N/a
Medications	Immunosuppressant medications		Self-reported regular medication and health supplements taken weekly, monthly, or thrice monthly were recorded and coded using the ATC Classification System. Twenty-three categories were selected for analysis. For more information see PMID: 31015416	N/a	N/a
Medications	Opiod medications		Self-reported regular medication and health supplements taken weekly, monthly, or thrice monthly were recorded and coded using the ATC Classification System. Twenty-three categories were selected for analysis. For more information see PMID: 31015417	N/a	N/a
Medications	Salicylic acid and derivatives		Self-reported regular medication and health supplements taken weekly, monthly, or thrice monthly were recorded and coded using the ATC Classification System. Twenty-three categories were selected for analysis. For more information see PMID: 31015419	N/a	N/a
Medications	Thyroid preparations		Self-reported regular medication and health supplements taken weekly, monthly, or thrice monthly were recorded and coded using the ATC Classification System. Twenty-three categories were selected for analysis. For more information see PMID: 31015421	N/a	N/a
Medications	Vasodilators used in cardiac diseases		Self-reported regular medication and health supplements taken weekly, monthly, or thrice monthly were recorded and coded using the ATC Classification System. Twenty-three categories were selected for analysis. For more information see PMID: 31015422	N/a	N/a
Mental And Behavioral Disorders	Addicted to Medication		Addictions reported within the on-line mental health questionnaire.	N/a	N/a
Mental And Behavioral Disorders	Addiction behavior		Addictions reported within the on-line mental health questionnaire.	N/a	N/a
Mental And Behavioral Disorders	Alcohol addiction		Addictions reported within the on-line mental health questionnaire.	N/a	N/a
Mental And Behavioral Disorders	Anxiety		Excessive worrying about a number of issues, occurring most days for six months and difficult to control, with three or more somatic symptoms and functional impairment. (Have all 6 anxiety criteria, Derived variable from questionnaire data (PMID: 31530304)	If data was missing or prefer not to answer for extreme irritability, period mania, restless during anxiety, onedge during anxiety, tired from anxiety, difficulty concentratinf from anxiety, trouble sleeping from anxiety, tense muscles from anxiety, longest worry from anxiety, worry more than month, then coded as missing.	N/a
Mental And Behavioral Disorders	Anxiety Criteria 1		Individuals who are worried more than 6 months and worried most days; Derived variable from questionnaire data (PMID: 31530304)	See anxiety exclusion criteria	N/a
Mental And Behavioral Disorders	Anxiety Criteria 2		Do you worry more than others or stronger than others;Derived variable from questionnaire data (PMID: 31530304)	See anxiety exclusion criteria	N/a
Mental And Behavioral Disorders	Anxiety Criteria 3		Do you worry about more than one thing or worry about different things than other indivuduals; Derived variable from questionnaire data (PMID: 31530304)	See anxiety exclusion criteria	N/a
Mental And Behavioral Disorders	Anxiety Criteria 4		Difficulty to stop worrying or couldn't put it out of mind;Derived variable from questionnaire data (PMID: 31530304)	See anxiety exclusion criteria	N/a
Mental And Behavioral Disorders	Anxiety Criteria 5		Normal roles are interferred with some or a lot due to anxiety; Derived variable from questionnaire data (PMID: 31530304)	See anxiety exclusion criteria	N/a
Mental And Behavioral Disorders	Anxiety Criteria 6		3 or more of the following: restless, on edge, easily tired, difficulty concentrating, more irritable than usual, having tense, sore or aching muscles, trouble sleeping; Derived variable from questionnaire data (PMID: 31530304)	See anxiety exclusion criteria	N/a
Mental And Behavioral Disorders	Bipolar Affective Disorder Criteria 1		Period mania or extreme irritability; Derived variable from questionnaire data (PMID: 31530304)	If missing or prefer not to answer for extreme irritability, period mania then missing	N/a
Mental And Behavioral Disorders	Bipolar Affective Disorder Criteria 3		If mania lasted more than 1 week and symptoms caused problems; Derived variable from questionnaire data (PMID: 31530304)	If missing or prefer not to answer for extreme irritability, period mania then missing	N/a
Mental And Behavioral Disorders	Bipolar Affective Disorder Manifestation Criteria Score		Number of the following period mania, talkative, restless, racing, sleep less, creative, distracted, confident and active; Derived variable from questionnaire data (PMID: 31530304)	N/a	N/a
Mental And Behavioral Disorders	Current vs. ever smoking		Classified using variable 20116 (smoking status), which summarizes the participant's current/past smoking status	Participants reporting never smoking	N/a
Mental And Behavioral Disorders	Current vs. never smoking		Classified using variable 20116 (smoking status), which summarizes the participant's current/past smoking status	Participants reporting past smoking	N/a
Mental And Behavioral Disorders	Current vs. non-current alcohol drinking		Derived from variable (20117) querying alcohol drinker status.	Participant reporting never consuming alcohol	N/a
Mental And Behavioral Disorders	Depression		At least one core symptom of depression, most or all of the day on most or all days for a two week period, with at least five depressive symptoms that represent a change from usual occurring over the same time-scale, with some or a lot of impairment; Derived variable from questionnaire data (PMID: 31530304)	Individuals with missing/prefer not to answer for prolonged sadness, prolonged loss of interest, weight change during worst depression, sleep change, difficulty concentration, fraction of the days during worst depression, frequency of depressed days, thoughts of death during worth depression, tired during worst depression, and felt worthless during worst depression were coded as missing
Mental And Behavioral Disorders	Depression Criteria 1		Prolonged Sadness or Prolonged loss of interest; Derived variable from questionnaire data (PMID: 31530304)	See depression exclusion criteria	N/a
Mental And Behavioral Disorders	Depression Criteria 2		This occurred Most of the day or all day long AND felt this way almost every day or everday AND impaired daily activityies somewhat or a lot; Derived variable from questionnaire data (PMID: 31530304)	See depression exclusion criteria	N/a
Mental And Behavioral Disorders	Depression Criteria 3		5 or more of these symptoms: persistant sadness, loss of interest, tired or low energy, gain or loss of weight, sleep change, trouble concentrating, feeling worthless and thinking about death; Derived variable from questionnaire data (PMID: 31530304)	See depression exclusion criteria	N/a
Mental and behavioral disorders	Depression score		Derived variable from questionnaire data (PMID: 31530304)	N/a	N/a
Mental And Behavioral Disorders	Ever vs. never drinking alcohol		Derived from variable (20117) querying alcohol drinker status.	N/a	N/a
Mental And Behavioral Disorders	Ever vs. never smoking		Classified using variable 20116 (smoking status), which summarizes the participant's current/past smoking status	N/a	N/a
Mental And Behavioral Disorders	Mean packs of cigarettes smoked/day		Number of cigarettes currently smoked daily divided by 20.	N/a	N/a
Mental And Behavioral Disorders	Ongoing Alcohol Addiction		If answer yes to alcohol addiction, then asked if this addiction is ongoing. Addictions reported within the on-line mental health questionnaire.	N/a	N/a
Mental And Behavioral Disorders	Ongoing Behavioral or Misc Addiction		if answered yes to behavioral or misc addiction, then asked if addiction is ongoing. Addictions reported within the on-line mental health questionnaire.	N/a	N/a
Mental And Behavioral Disorders	Pack-years of smoking		Per the UK Biobank website: Pack years calculated for individuals who have ever smoked according to data field Ever smoking status=1, using appropriate data: Current cigarette (either manufactured or hand rolled) smokers who smoke most days (smoking data fields used: Field 3436 and Field 6183). Past cigarette (either manufactured or hand rolled) smokers who smoked most days (smoking data fields u…		N/a
Mental And Behavioral Disorders	Years smoked cigarettes		Difference between age stopped smoking and age started smoking -0.5, per UK Biobank definition.	N/a	N/a
Musculoskeletal	Body fat %	%	Impedence measured by Tanita BC418MA body composition analyser	BMI <=14 kg/m2 or BMI >=36 kg/m2	N/a
Musculoskeletal	Body mass index	kg/m2	Constructed from measured height and weight .	N/a	N/a
Musculoskeletal	Body surface area	m2	This body surface area of the participant is estimated using the formula: BSA = 0.20247 * (weight^0.425) * (height^0.725)	N/a	N/a
Musculoskeletal	Hand grip strength	kg	Measured using a Jamar J00105 hydraulic hand dynamometer; both hands measured	Participants missing hand grip strength or handedness.	Measured for the dominant hand. For participants self-reporting equal use of both hands, the right hand was used.
Musculoskeletal	Hand preference		ACE touchscreen question "Are you right or left handed?"	N/a	N/a
Musculoskeletal	Heel bone mineral density T-score	SD	Measured using Quantitative Ultrasound Index through the calcaneus using automated or manual entry. Early measurements only included one heel, which was expanded to both heels mid-way through the study. The T score is based on a person's bone density compared with what is normally expected in someone of the same sex.	N/a	N/a
Musculoskeletal	Height	cm	Standing height measured using a Seca 202 device	N/a	N/a
Musculoskeletal	Hip circumference	cm	Seca 200 device measuring the widest part of their hips	N/a	N/a
Musculoskeletal	Impedance of whole body	ohms	Impedence measured by Tanita BC418MA body composition analyser	BMI <=14 kg/m2 or BMI >=36 kg/m2	N/a
Musculoskeletal	Osteoporosis		Measured using heel bone mineral density t-score. If bone T score >=2.5, then participant classified as having osteoporosis.	N/a	N/a
Musculoskeletal	Waist circumference	cm	Seca 200 device. The waist wa identified the smallest part of the trunk (i.e. natural indent). If it was not possible to locate the natural indent of the trunk, the umbilicus (“belly button”) was identified and the circumference measured.	N/a	N/a
Musculoskeletal	Waist/Hip ratio	Ratio	Derived from waist and hip	N/a	N/a
Musculoskeletal	Weight	kg	Measured using variety of means	N/a	N/a
Musculoskeletal	Whole body fat mass	kg	Impedence measured by Tanita BC418MA body composition analyser	BMI <=14 kg/m2 or BMI >=36 kg/m2	N/a
Musculoskeletal	Whole body fat-free mass	kg	Impedence measured by Tanita BC418MA body composition analyser	BMI <=14 kg/m2 or BMI >=36 kg/m2	N/a
Musculoskeletal	Whole body water mass	kg	Impedence measured by Tanita BC418MA body composition analyser	BMI <=14 kg/m2 or BMI >=36 kg/m2	N/a
Neoplasms	Bladder cancer		Prevalent and incident cancer identified using ICD-9 and ICD-10 codes obtained from electronic health records, hospital episodes statistics, the National Cancer Registry, death certificate data, and self-reporting validated by nurse interview based on PMID: 34324486.	N/a	N/a
Neoplasms	Breast cancer		Prevalent and incident cancer identified using ICD-9 and ICD-10 codes obtained from electronic health records, hospital episodes statistics, the National Cancer Registry, death certificate data, and self-reporting validated by nurse interview based on PMID: 34324486.	N/a	N/a
Neoplasms	Cervical cancer		Prevalent and incident cancer identified using ICD-9 and ICD-10 codes obtained from electronic health records, hospital episodes statistics, the National Cancer Registry, death certificate data, and self-reporting validated by nurse interview based on PMID: 34324486.	N/a	N/a
Neoplasms	Colorectal cancer		Prevalent and incident cancer identified using ICD-9 and ICD-10 codes obtained from electronic health records, hospital episodes statistics, the National Cancer Registry, death certificate data, and self-reporting validated by nurse interview based on PMID: 34324486.	N/a	N/a
Neoplasms	Esophageal cancer		Prevalent and incident cancer identified using ICD-9 and ICD-10 codes obtained from electronic health records, hospital episodes statistics, the National Cancer Registry, death certificate data, and self-reporting validated by nurse interview based on PMID: 34324486.	N/a	N/a
Neoplasms	Head cancer		Prevalent and incident cancer identified using ICD-9 and ICD-10 codes obtained from electronic health records, hospital episodes statistics, the National Cancer Registry, death certificate data, and self-reporting validated by nurse interview based on PMID: 34324486.	N/a	N/a
Neoplasms	Kidney cancer		Prevalent and incident cancer identified using ICD-9 and ICD-10 codes obtained from electronic health records, hospital episodes statistics, the National Cancer Registry, death certificate data, and self-reporting validated by nurse interview based on PMID: 34324486.	N/a	N/a
Neoplasms	Leukemia cancer		Prevalent and incident cancer identified using ICD-9 and ICD-10 codes obtained from electronic health records, hospital episodes statistics, the National Cancer Registry, death certificate data, and self-reporting validated by nurse interview based on PMID: 34324486.	N/a	N/a
Neoplasms	Lung cancer		Prevalent and incident cancer identified using ICD-9 and ICD-10 codes obtained from electronic health records, hospital episodes statistics, the National Cancer Registry, death certificate data, and self-reporting validated by nurse interview based on PMID: 34324486.	N/a	N/a
Neoplasms	Melanoma cancer		Prevalent and incident cancer identified using ICD-9 and ICD-10 codes obtained from electronic health records, hospital episodes statistics, the National Cancer Registry, death certificate data, and self-reporting validated by nurse interview based on PMID: 34324486.	N/a	N/a
Neoplasms	Non Hodgkins Leukemia		Prevalent and incident cancer identified using ICD-9 and ICD-10 codes obtained from electronic health records, hospital episodes statistics, the National Cancer Registry, death certificate data, and self-reporting validated by nurse interview based on PMID: 34324486.	N/a	N/a
Neoplasms	Ovarian cancer		Prevalent and incident cancer identified using ICD-9 and ICD-10 codes obtained from electronic health records, hospital episodes statistics, the National Cancer Registry, death certificate data, and self-reporting validated by nurse interview based on PMID: 34324486.	N/a	N/a
Neoplasms	Pancreatic cancer		Prevalent and incident cancer identified using ICD-9 and ICD-10 codes obtained from electronic health records, hospital episodes statistics, the National Cancer Registry, death certificate data, and self-reporting validated by nurse interview based on PMID: 34324486.	N/a	N/a
Neoplasms	Prostate cancer		Prevalent and incident cancer identified using ICD-9 and ICD-10 codes obtained from electronic health records, hospital episodes statistics, the National Cancer Registry, death certificate data, and self-reporting validated by nurse interview based on PMID: 34324486.	N/a	N/a
Neoplasms	Uterine cancer		Prevalent and incident cancer identified using ICD-9 and ICD-10 codes obtained from electronic health records, hospital episodes statistics, the National Cancer Registry, death certificate data, and self-reporting validated by nurse interview based on PMID: 34324486.	N/a	N/a
Neurological	Back Pain		ACE touchscreen question "Have you had back pains for more than 3 months?	If paintype was missing then pain is missing.	N/a
Neurological	Facial Pain		ACE touchscreen question "Have you had facial pains for more than 3 months?"	if missing or prefer not to answer then coded as missing	N/a
Neurological	Fluid intelligence	# correct	Simple unweighted sum of the number of correct answers given to the 13 logic/reasoning-type questions.	N/a	N/a
Neurological	General Pain		ACE touchscreen question "Have you had pains all over the body for more than 3 months?"	if missing or prefer not to answer then coded as missing	N/a
Neurological	Headache		ACE touchscreen question "Have you had headaches for more than 3 months?"	if missing or prefer not to answer then coded as missing	N/a
Neurological	Hip Pain		ACE touchscreen question "Have you had hip pains for more than 3 months?"	if missing or prefer not to answer then coded as missing	N/a
Neurological	Knee Pain		ACE touchscreen question "Have you had knee pains for more than 3 months?"	if missing or prefer not to answer then coded as missing	N/a
Neurological	Neck and Shoulder Pain		ACE touchscreen question "Have you had neck or shoulder pains for more than 3 months?"	if missing or prefer not to answer then coded as missing	N/a
Neurological	Numeric memory	Largest # correct	Participants were shown a two-digit number which they were asked to recall after a brief pause. This increased by one until the participant made an error, or they reached the maximum of twelve digits.	N/a	N/a
Neurological	Prospective memory		participants were asked to engage in a specific behaviour later in the assessment: ‘At the end of the games we will show you four coloured symbols and ask you to touch the blue square. However, to test your memory, we want you to actually touch the Orange Circle instead. Participants scored 0 or 1 depending on whether they completed the task on the first attempt or not.		N/a
Neurological	Reaction time	ms	Participants completed a timed test of symbol matching, similar to the common card game ‘Snap’ . Measure gives a crude measure of the raw processing+reaction speed of a participant.	N/a	N/a
Neurological	Stomach Pain		ACE touchscreen question "Have you had stomach or abdominal pains for more than 3 months?"	if missing or prefer not to answer then coded as missing	N/a
Neurological	Visual memory	Number incorrect	Participants were asked to memorize the positions of six card pairs, and then match them from memory while making as few errors as possible	N/a	N/a
Reproductive	Age at menarche	Age	Response in years to the question "How old were you when your periods started?"	Male participants	N/a
Reproductive	Age at menopause	Age	Response in years to the question "How old were you when your periods stopped?"	Male participants and females who indicated that their periods have not stopped as defined by their answers to field 2724	N/a
Reproductive	Age at first live birth	Age	Positive response in years to the question "How old were you when you had your FIRST child?"	Male participants, particpants who indicated that they had not given birth, and participants with ages that did not pass error checks (e.g., age <8 or >65 years)	N/a
Reproductive	Age at last live birth	Age	Positive response in years to the question "How old were you when you had your LAST child?"	Male participants, particpants who indicated that they had not given birth, and participants with ages that did not pass error checks (e.g., age <8 or >65 years)	N/a
Reproductive	Bilateral oophorectomy		ACE touchscreen question " Have you had BOTH ovaries removed?"	Male participants	N/a
Reproductive	Ever had hysterectomy		ACE touchscreen question "Have you had a hysterectomy (womb removed)?"	Male participants	N/a
Reproductive	Ever had stillbirth		ACE touchscreen question "Have you ever had any stillbirths, spontaneous miscarriages or terminations?"	Male participants	N/a
Reproductive	Maternal smoking		ACE touchscreen question "Did your mother smoke regularly around the time when you were born?"	Participants who indicated they were adopted, as defined by their answers to field 1767	N/a
Reproductive	Number of children fathered		ACE touchscreen question "How many children have you fathered?"	Female participants and particiapnts with numbers that did not pass error checks (e.g., <0, >200; if >15, participant asked to confirm)	N/a
Pulmonary	Asthma		Lung Health Questionnaire; "Has a doctor ever told you that you have had any of the conditions below?" option in drop down menu	N/a	N/a
Pulmonary	Bronchiectasis		Lung Health Questionnaire; "Has a doctor ever told you that you have had any of the conditions below?" option in drop down menu	N/a	N/a
Respiratory	Chronic bronchitis		Lung Health Questionnaire; "Has a doctor ever told you that you have had any of the conditions below?" option in drop down menu	N/a	N/a
Respiratory	Chronic obstructive pulmonary disease		Lung Health Questionnaire; "Has a doctor ever told you that you have had any of the conditions below?" option in drop down menu	N/a	N/a
Respiratory	Forced expiratory volume Z score	Z	Spirometry was performed using handheld pneumotachograph spirometers (Vitalograph Escort) with the best results of FEV1 and FVC recorded from three technically satisfactory blows. Method of Z score estimation reported in PMID: 28706094.	White, lifelong non-smokers, 40-69 years at baseline	N/a
Respiratory	Forced expiratory volume/forced vital capacity Z-score	Z	Calculated from FEV and FVC Z-scores	White, lifelong non-smokers, 40-69 years at baseline	N/a
Respiratory	Forced vital capacity Z-score	Z	Spirometry was performed using handheld pneumotachograph spirometers (Vitalograph Escort) with the best results of FEV1 and FVC recorded from three technically satisfactory blows. Method of Z score estimation reported in PMID: 28706094.	White, lifelong non-smokers, 40-69 years at baseline	N/a
Respiratory	Shortness of breath		Positive response to the ACE touchscreen question "Do you get short of breath walking with people of your own age on level ground?"	N/a	N/a
Sense Organs	Amblyopia		ACE touchscreen question restricted to participants who reported wearing glasses. Question was "why were you prescribed glasses/contacts?"	N/a	N/a
Sense Organs	Astigmatism		ACE touchscreen question restricted to participants who reported wearing glasses. Question was "why were you prescribed glasses/contacts?"	N/a	N/a
Sense Organs	Average mean spherical equivalent refractive error	diopters	Mean spherical equivalent refractive error, averaged between the fellow eyes. See doi:10.1001/jamaophthalmol.2015.3556 for more information.	Corneal graft surgery, laser eye surgery, cataract surgery, cataracts, or other serious eye condition	N/a
Sense Organs	Cataract		Positive response to the ACE touchscreen question "has a doctor told you that you have any of the following problems with your eyes?"	N/a	N/a
Sense Organs	Cataract surgery		If the participant stated they had eye surgery (Field 5181), they were asked if they had cataract surgery.	N/a	N/a
Sense Organs	Corneal hysteresis, left eye		Measure of viscuous damping in the cornea based on intraoccular pressure	Laser eye surgery, glaucoma eye surgery, glaucoma laser treatment, or self-reported diabetes related eye disease, macular degeneration, injury or trauma resulting in loss of vision, or other serious eye condition	N/a
Sense Organs	Corneal hysteresis, right eye		Measure of viscuous damping in the cornea based on intraoccular pressure	Laser eye surgery, glaucoma eye surgery, glaucoma laser treatment, or self-reported diabetes related eye disease, macular degeneration, injury or trauma resulting in loss of vision, or other serious eye condition	N/a
Sense Organs	Diabetic eye disease		Positive response to the ACE touchscreen question "has a doctor told you that you have any of the following problems with your eyes?"	N/a	N/a
Sense Organs	Eye surgery		Participant asked "Ever had eye surgery?"	N/a	N/a
Sense Organs	Glaucoma		Positive response to the ACE touchscreen question "has a doctor told you that you have any of the following problems with your eyes?"	N/a	N/a
Sense Organs	Hearing aid		Participant response to the ACE touchscreen question "Do you use a hearing aid most of the time?"	Participants preferring not to answer or missing data.	N/a
Sense Organs	Hypermetropia		ACE touchscreen question restricted to participants who reported wearing glasses. Question was "why were you prescribed glasses/contacts?"	N/a	N/a
Sense Organs	Laser eye surgery		If the participant stated they had eye surgery (Field 5181), they were asked if they had refractive laser eye surgery.	N/a	N/a
Sense Organs	Macular degeneration		Positive response to the ACE touchscreen question "has a doctor told you that you have any of the following problems with your eyes?"	N/a	N/a
Sense Organs	Mean intraoccular pressure, Goldmann-correlated	mmHg	Goldman-correlated intraocular pressure measured in both eyes using the Reichert Ocular Response Analyser.	Corneal graft surgery or laser eye surgery	N/a
Sense Organs	Mean intraoccular pressure, corneal-compensated	mmHg	Corneal-compensated intraocular pressure measured in both eyes using the Reichert Ocular Response Analyser.	Corneal graft surgery or laser eye surgery	N/a
Sense Organs	Myopia		ACE touchscreen question restricted to participants who reported wearing glasses. Question was "why were you prescribed glasses/contacts?"	N/a	N/a
Sense Organs	Presbyopia		ACE touchscreen question restricted to participants who reported wearing glasses. Question was "why were you prescribed glasses/contacts?"	N/a	N/a
Sense Organs	Speech-reception-threshold estimate (left)		The signal-to-noise ratio at which half of the presented speech can be understood correctly. This was estimated as the value of the last round of the signal-to-noise ratio measurement for participants who completed all 15 rounds of the test (left-ear)	N/a	N/a
Sense Organs	Speech-reception-threshold estimate (right)		The signal-to-noise ratio at which half of the presented speech can be understood correctly. This was estimated as the value of the last round of the signal-to-noise ratio measurement for participants who completed all 15 rounds of the test (right-ear)	N/a	N/a
Sense Organs	Tinnitus		If participants self-report tinnitus and describe it as the noises severely or moderately worry, annoy, or upset participant when at their worst.	Participants preferring not to answer question.	N/a
Sense Organs	Visual acuity, left eye		Visual acuity (left eye) is the most common clinical measurement of visual function and measures the smallest size letters that can be reliably identified at a specified distance. The UK Biobank system is based on a traditional LogMar chart specified distance.	N/a	N/a
Sense Organs	Visual acuity, right eye		Visual acuity (right eye) is the most common clinical measurement of visual function and measures the smallest size letters that can be reliably identified at a specified distance. The UK Biobank system is based on a traditional LogMar chart specified distance.	N/a	N/a
