# Supplementary material for: Genome-wide association study provides novel insight into the genetic architecture of severe obesity
Source: PLoS Genet. 2025 Sep 12;21(9):e1011842. doi: 10.1371/journal.pgen.1011842 (PMC12443252; doi:10.1371/journal.pgen.1011842)
Supplement: S24 Table — (XLSX) [file pgen.1011842.s024.xlsx]

## Sheet: ST24
Supplementary Table 24. Summary total FDR adjusted significant phenome-wide associations by trait category and population
Category	Category detail	Total count				Total FDR significant
		AFR	EAS	EUR	SAS	AFR	EAS	EUR	SAS
Total traits		840	393	1668	860	16	10	619	46
Trait type	Inv_Pheno_cont	105	101	126	111	9	10	99	27
	Inv_Pheno_bin	51	55	86	55	1	0	37	5
	ICD10	684	237	1456	694	6	0	483	14
Trait group	Circulatory System	97	33	168	104	1	0	100	4
	Congenital Anomalies	8	0	52	6	0	0	6	0
	Dermatologic	35	11	81	36	0	0	20	0
	Digestive	89	38	142	93	0	0	60	0
	Endocrine/Metabolic	87	56	149	87	5	0	75	15
	Genitourinary	104	44	158	102	0	0	58	6
	Hematopoietic	45	28	74	45	2	1	37	8
	Infectious Diseases	21	8	52	20	0	0	15	0
	Injuries & Poisonings	21	9	67	25	0	0	15	0
	Mental And Behavioral Disorders	20	16	30	21	0	0	16	0
	Mental Disorders	30	6	63	28	0	0	17	0
	Musculoskeletal	51	27	128	54	7	9	56	7
	Neoplasms	62	21	145	62	0	0	28	0
	Neurological	33	14	84	33	1	0	25	3
	Pregnancy Complications	13	4	27	11	0	0	6	0
	Reproductive	9	9	9	9	0	0	8	0
	Respiratory	46	15	80	46	0	0	40	2
	Sense Organs	56	31	129	64	0	0	24	1
	Symptoms	13	5	30	14	0	0	13	0
