# Supplementary material for: Genome-wide association study provides novel insight into the genetic architecture of severe obesity
Source: PLoS Genet. 2025 Sep 12;21(9):e1011842. doi: 10.1371/journal.pgen.1011842 (PMC12443252; doi:10.1371/journal.pgen.1011842)
Supplement: S25 Table — (XLSX) [file pgen.1011842.s025.xlsx]

## Sheet: ST25
Supplementary Table 25. Phenome-wide association test in self-identified European ancestry, with PRS-CS for severe obesity as predictors.
Group	Description	Beta	SE	P	N_total	Type	N_cases	N_controls	OR	FDRsig	FDR adj.p-value
Musculoskeletal	Body mass index (kg/m2)*	0.226	0.00177	1e-305	312885	Inv_Pheno_cont				TRUE	3.34e-303
Musculoskeletal	Hip circumference (cm)*	0.192	0.00178	1e-304	317880	Inv_Pheno_cont				TRUE	2.38571e-302
Musculoskeletal	Waist circumference (cm)	2.27	0.0213	5e-304	319080	Inv_Pheno_cont				TRUE	1.04375e-301
Musculoskeletal	Body fat %	0.847	0.0109	1e-303	296243	Inv_Pheno_cont				TRUE	2.78333e-301
Musculoskeletal	Waist/hip ratio	0.00691	0.000121	5e-303	319197	Inv_Pheno_cont				TRUE	9.27778e-301
Endocrine/Metabolic	Overweight, obesity and other hyperalimentation	0.364232	0.00668796	1e-302	357011	ICD10	26428	330583	1.43941	TRUE	1.67e-299
Endocrine/Metabolic	Obesity	0.364982	0.00670429	5e-302	356872	ICD10	26289	330583	1.44049	TRUE	4.175e-299
Endocrine/Metabolic	C-reactive protein (mg/L)*	0.0851	0.0018	1e-301	312893	Inv_Pheno_cont				TRUE	5.56667e-299
Reproductive	Age at menarche (Years)	-0.162	0.004	5e-301	168469	Inv_Pheno_cont				TRUE	1.67e-298
Hematopoietic	High light scatter reticulocyte count (10^12 cells/Liter)*	0.0709	0.00184	1e-300	303061	Inv_Pheno_cont				TRUE	2.0875e-298
Endocrine/Metabolic	HDL-cholesterol (mmol/L)*	-0.0653	0.00172	5e-300	290249	Inv_Pheno_cont				TRUE	7.59091e-298
Endocrine/Metabolic	Type 2 diabetes	0.228185	0.00636696	2.74183e-281	354712	ICD10				TRUE	3.81571e-279
Endocrine/Metabolic	Cystatin C (mg/L)*	0.057	0.00165	3.34e-261	315528	Inv_Pheno_cont	30306	325402	1.24613	TRUE	4.29062e-259
Hematopoietic	Reticulocyte count (10^12 cells/Liter)*	0.0613	0.00183	1.61e-245	303173	Inv_Pheno_cont				TRUE	1.9205e-243
Endocrine/Metabolic	Urate (umol/L)	4.05	0.125	3.54e-232	316601	Inv_Pheno_cont				TRUE	3.9412e-230
Circulatory System	Hypertension	0.124003	0.003856	6.72398e-227	357011	ICD10				TRUE	7.01815e-225
Circulatory System	Essential hypertension	0.124055	0.00385792	7.33431e-227	356845	ICD10	117187	239824	1.13202	TRUE	7.20488e-225
Hematopoietic	Immature reticulocyte fraction	0.00353	0.00011	3.13e-226	303210	Inv_Pheno_cont	117021	239824	1.13208	TRUE	2.90394e-224
Endocrine/Metabolic	Triglycerides/HDL-C*	0.0565	0.00177	2.14e-223	288297	Inv_Pheno_cont				TRUE	1.88095e-221
Endocrine/Metabolic	Diastolic blood pressure (mmHg)	0.647	0.0206	1.81e-216	291883	Inv_Pheno_cont				TRUE	1.51135e-214
Endocrine/Metabolic	Sex hormone binding globulin (nmol/L)*	-0.0505	0.00175	1.41e-183	285964	Inv_Pheno_cont				TRUE	1.12129e-181
Endocrine/Metabolic	Apolipoprotein A (g/L)	-0.0136	0.000476	3.64e-180	289061	Inv_Pheno_cont				TRUE	2.76309e-178
Musculoskeletal	Osteoarthrosis	0.121775	0.00451055	1.57163e-160	357011	ICD10	48125	223567	1.15607	TRUE	1.14114e-158
Hematopoietic	Red blood cell distribution width (%)*	0.0486	0.00184	4.58e-154	306148	Inv_Pheno_cont	66885	290126	1.1295	TRUE	3.18692e-152
Musculoskeletal	Osteoarthritis; localized	0.127706	0.00494699	6.02537e-147	343253	ICD10	11881	296055	1.29032	TRUE	4.02495e-145
Endocrine/Metabolic	Triglycerides (mmol/L)*	0.0434	0.00173	2.13e-138	315299	Inv_Pheno_cont	53127	290126	1.13622	TRUE	1.36812e-136
Circulatory System	Hypertension	0.102033	0.00409	1.72e-136	299178	Inv_Pheno_bin				TRUE	1.06385e-134
Endocrine/Metabolic	Alanine aminotransferace (U/L)*	0.0425	0.00171	7.86e-136	314651	Inv_Pheno_cont	128703	170475	1.10742	TRUE	4.68793e-134
Genitourinary	Estimated glomerular filtration rate (creatinine and cystatin C) (mL/min/1.73 m2)*	-0.0385	0.00158	5.14e-131	319261	Inv_Pheno_cont	26771	266275	1.17786	TRUE	2.95993e-129
Endocrine/Metabolic	Sex hormone binding globulin (female) (nmol/L)*	-0.063	0.0026	8.48e-130	153914	Inv_Pheno_cont				TRUE	4.72053e-128
Endocrine/Metabolic	Albumin (g/L)	-0.112	0.00484	2.41e-119	290490	Inv_Pheno_cont				TRUE	1.29829e-117
Respiratory	Forced vital capacity Z-score (Z)	0.0479	0.00211	5.42e-114	254082	Inv_Pheno_cont	56161	207495	1.12233	TRUE	2.82856e-112
Neurological	Knee pain	0.107585	0.00479	3.65e-112	262645	Inv_Pheno_bin				TRUE	1.84712e-110
Endocrine/Metabolic	Systolic blood pressure (mmHg)	0.772	0.0356	3.27e-104	291800	Inv_Pheno_cont	56636	206009	1.11359	TRUE	1.60615e-102
Hematopoietic	White blood cell count (10^9 cells/liter)*	0.0379	0.00184	2.76e-94	308083	Inv_Pheno_cont				TRUE	1.31691e-92
Neurological	Sleep apnea	0.242533	0.0118747	1.01672e-92	355758	ICD10				TRUE	4.71646e-91
Reproductive	Age first birth (Years)*	-0.055	0.0029	1.76e-80	118949	Inv_Pheno_cont	24924	290126	1.1434	TRUE	7.94378e-79
Endocrine/Metabolic	Free Testosterone Females (nmol/L)*	0.054	0.00286	1.72e-79	128161	Inv_Pheno_cont				TRUE	7.55895e-78
Musculoskeletal	Heel bone mineral density T-score (SD)	0.0357	0.00195	6.4e-75	309529	Inv_Pheno_cont	52607	214603	1.0989	TRUE	2.74051e-73
Circulatory System	Ischemic Heart Disease	0.0963386	0.00532537	3.78785e-73	355223	ICD10				TRUE	1.58143e-71
Musculoskeletal	Osteoarthrosis, localized, primary	0.150542	0.00837215	2.72881e-72	306454	ICD10	44660	310563	1.10113	TRUE	1.11149e-70
Genitourinary	Renal failure	0.120673	0.00673416	8.29879e-72	350367	ICD10	16328	290126	1.16246	TRUE	3.29976e-70
Genitourinary	Urine sodium (mmol/L)*	0.0316	0.00177	1.36e-71	310546	Inv_Pheno_cont	26162	324205	1.12826	TRUE	5.28186e-70
Endocrine/Metabolic	Gamma glutamyltransferase (U/L)*	0.0299	0.00169	5.22e-70	314119	Inv_Pheno_cont				TRUE	1.98123e-68
Neurological	Hip pain	0.109815	0.00627	1.04e-68	289148	Inv_Pheno_bin				TRUE	3.85956e-67
Hematopoietic	Neutrophil count (10^9 cells/liter)*	0.0319	0.00184	8.14e-67	306998	Inv_Pheno_cont	30133	259015	1.11607	TRUE	2.95517e-65
Endocrine/Metabolic	Disorders of lipoid metabolism	0.0824978	0.00478556	1.35604e-66	357011	ICD10				TRUE	4.81827e-65
Respiratory	ShortBreath	0.173164	0.01	2.14e-66	92248	Inv_Pheno_bin	58348	298663	1.086	TRUE	7.44542e-65
Endocrine/Metabolic	Hyperlipidemia	0.0825082	0.0047941	2.22014e-66	356756	ICD10	12094	80154	1.18906	TRUE	7.56659e-65
Circulatory System	Other chronic ischemic heart disease, unspecified	0.120101	0.0070785	1.44135e-64	334274	ICD10	58093	298663	1.08601	TRUE	4.8141e-63
Endocrine/Metabolic	Hypercholesterolemia	0.0827087	0.00494768	9.91225e-63	352458	ICD10				TRUE	3.24578e-61
Genitourinary	Acute renal failure	0.139332	0.00849193	1.68769e-60	339986	ICD10	53795	298663	1.08623	TRUE	5.42007e-59
Endocrine/Metabolic	Insulin-like growth factor 1 (nmol/L)*	-0.0289	0.00176	1.87e-60	314894	Inv_Pheno_cont	15781	324205	1.14951	TRUE	5.89226e-59
Musculoskeletal	Height (cm)	-0.184	0.0115	1.08e-57	319125	Inv_Pheno_cont	24246	271325	1.12108	TRUE	3.34e-56
Endocrine/Metabolic	Type 2 diabetes with ophthalmic manifestations	0.338045	0.0214927	9.6672e-56	327746	ICD10	47725	224367	1.08814	TRUE	2.93531e-54
Mental And Behavioral Disorders	Pack-years of smoking*	0.0488	0.00311	1.47e-55	101573	Inv_Pheno_cont	2344	325402	1.4022	TRUE	4.38375e-54
Neurological	Other peripheral nerve disorders	0.128553	0.00831461	6.35535e-54	353941	ICD10				TRUE	1.86201e-52
Endocrine/Metabolic	Sex hormone binding globulin (male) (nmol/L)*	-0.0414	0.0027	3.98e-53	132542	Inv_Pheno_cont	16119	337822	1.13718	TRUE	1.14597e-51
Hematopoietic	Lymphoctye count (10^9 cells/liter)*	0.0281	0.00184	5.23e-53	307808	Inv_Pheno_cont				TRUE	1.48036e-51
Reproductive	Age last birth (Years)	-0.214	0.0142	9.03e-51	118782	Inv_Pheno_cont				TRUE	2.51335e-49
Circulatory System	Congestive heart failure; nonhypertensive	0.159029	0.0106121	9.1264e-51	356079	ICD10				TRUE	2.49854e-49
Respiratory	Forced expiratory volume Z score (Z)	0.0339	0.00227	1.21e-50	254302	Inv_Pheno_cont	9850	346229	1.17237	TRUE	3.25919e-49
Musculoskeletal	Osteoarthrosis, generalized	0.145376	0.00975001	2.82484e-50	301937	ICD10				TRUE	7.48806e-49
Genitourinary	Urine albumin (mg/L)*	0.0222	0.0015	9.65e-50	309707	Inv_Pheno_cont	11811	290126	1.15647	TRUE	2.51805e-48
Hematopoietic	Mean corpuscular hemoglobin (pg)*	-0.027	0.00182	1.25e-49	307290	Inv_Pheno_cont				TRUE	3.21154e-48
Genitourinary	Urine creatinine (mmol/L)*	0.0255	0.00172	1.8e-49	309765	Inv_Pheno_cont				TRUE	4.55455e-48
Endocrine/Metabolic	Non-HDL cholesterol (mmol/L)*	0.027	0.00182	1.83e-49	290415	Inv_Pheno_cont				TRUE	4.56134e-48
Respiratory	Chronic airway obstruction	0.109108	0.00745142	1.50388e-48	356380	ICD10	41769	236279	1.08342	TRUE	3.69336e-47
Endocrine/Metabolic	Glycated hemoglobin (HbA1c) (mmol/mol)	0.0989	0.00678	3.29e-48	287601	Inv_Pheno_cont	20759	335621	1.11528	TRUE	7.96275e-47
Genitourinary	Chronic renal failure [CKD]	0.132858	0.00912129	4.6452e-48	337876	ICD10				TRUE	1.10821e-46
Digestive	Cholelithiasis and cholecystitis	0.103747	0.00721272	6.53313e-47	354001	ICD10				TRUE	1.53667e-45
Circulatory System	Angina pectoris	0.10286	0.00716387	9.4775e-47	333493	ICD10	21798	332203	1.10932	TRUE	2.19825e-45
Circulatory System	Other disorders of Circulatory System	0.0890339	0.0062014	9.62144e-47	346452	ICD10	22930	310563	1.10834	TRUE	2.20107e-45
Circulatory System	Circulatory disease NEC	0.0886121	0.00622486	5.54078e-46	346195	ICD10	30982	315470	1.09312	TRUE	1.25042e-44
Circulatory System	Coronary atherosclerosis	0.0895291	0.0063746	8.30537e-45	340080	ICD10	30725	315470	1.09266	TRUE	1.84933e-43
Hematopoietic	Red blood cell count (10^12 cells/Liter)*	0.0222	0.00159	3.67e-44	308432	Inv_Pheno_cont	29517	310563	1.09366	TRUE	8.06434e-43
Digestive	Cholelithiasis	0.105771	0.00760361	5.46068e-44	351686	ICD10				TRUE	1.18433e-42
Endocrine/Metabolic	Vitamin D (nmol/L)*	-0.0256	0.00184	1.05e-43	303045	Inv_Pheno_cont	19483	332203	1.11157	TRUE	2.24808e-42
Endocrine/Metabolic	LDL-cholesterol (mmol/L)*	0.0241	0.00174	2.7e-43	316474	Inv_Pheno_cont				TRUE	5.70759e-42
Hematopoietic	Mean corpuscular volume (Femtoliters)*	-0.0251	0.00182	3.39e-43	307529	Inv_Pheno_cont				TRUE	7.07662e-42
Endocrine/Metabolic	Alkaline phosphatase (U/L)*	0.0242	0.00178	3.97e-42	316043	Inv_Pheno_cont				TRUE	8.18506e-41
Endocrine/Metabolic	Total bilirubin (umol/L)*	-0.0235	0.00174	1.16e-41	313027	Inv_Pheno_cont				TRUE	2.36244e-40
Circulatory System	Myocardial infarction	0.112617	0.00836677	2.68831e-41	326885	ICD10				TRUE	5.409e-40
Circulatory System	Angina	0.0954102	0.00736	3.79e-38	263190	Inv_Pheno_bin	16322	310563	1.1192	TRUE	7.53488e-37
Endocrine/Metabolic	Free Testosterone Males (nmol/L)*	-0.0339	0.00268	1.31e-36	131864	Inv_Pheno_cont	21303	241887	1.10011	TRUE	2.57376e-35
Genitourinary	Urinary potassium-to-creatinine ratio*	-0.0217	0.00172	1.33e-36	310240	Inv_Pheno_cont				TRUE	2.58267e-35
Mental And Behavioral Disorders	Current vs. never smoking	0.0758017	0.00619	7.64e-35	168197	Inv_Pheno_bin	22374	275069	1.0929	TRUE	1.46653e-33
Mental And Behavioral Disorders	Ever vs. never smoking	0.0449974	0.00369	3.24e-34	168197	Inv_Pheno_bin	34102	134095	1.07875	TRUE	6.14864e-33
Circulatory System	Cardiac dysrhythmias	0.0684913	0.00563521	5.45057e-34	351104	ICD10	150333	17864	1.04603	TRUE	1.02275e-32
Circulatory System	Heart failure NOS	0.153681	0.0126765	7.95131e-34	353037	ICD10	38547	312557	1.07089	TRUE	1.47541e-32
Genitourinary	Chronic kidney disease	0.162519	0.0135	2.61e-33	313894	Inv_Pheno_bin	58590	202101	1.0582	TRUE	4.78978e-32
Digestive	Abdominal hernia	0.0594512	0.00496267	4.54156e-33	357011	ICD10	6006	307888	1.17647	TRUE	8.24392e-32
Circulatory System	Angina, grade 2	0.127833	0.0107	4.91e-33	263190	Inv_Pheno_bin	50832	306179	1.06125	TRUE	8.81688e-32
Respiratory	Chronic bronchitis	0.15319	0.0128811	1.29348e-32	342224	ICD10	9704	253486	1.13636	TRUE	2.29799e-31
Mental Disorders	Tobacco use disorder	0.112628	0.0095028	2.09849e-32	350097	ICD10	6603	335621	1.16555	TRUE	3.68892e-31
Dermatologic	Chronic ulcer of leg or foot	0.24422	0.0207516	5.65522e-32	353923	ICD10	12209	337888	1.11922	TRUE	9.83773e-31
Genitourinary	Chronic Kidney Disease, Stage III	0.134306	0.0114982	1.60164e-31	332626	ICD10	2498	351425	1.27663	TRUE	2.75747e-30
Respiratory	Obstructive chronic bronchitis	0.154597	0.0133085	3.40272e-31	341798	ICD10	8421	324205	1.14374	TRUE	5.79851e-30
Sense Organs	Diabetic eye disease	0.261365	0.0227	1.09e-30	80744	Inv_Pheno_bin	24641	270535	1.08342	TRUE	1.83869e-29
Circulatory System	Congestive heart failure (CHF) NOS	0.175771	0.0153947	3.41501e-30	350813	ICD10	2204	78540	1.2987	TRUE	5.70307e-29
Circulatory System	Atrial fibrillation and flutter	0.0844477	0.00744614	8.20665e-30	333709	ICD10	4584	346229	1.19217	TRUE	1.35694e-28
Hematopoietic	Eosinophil count (10^9 cells/liter)*	0.0201	0.00183	4.05e-28	306340	Inv_Pheno_cont	4983	309851	1.18203	TRUE	6.63088e-27
Respiratory	Forced expiratory volume/forced vital capacity Z-score (Z)	-0.0194	0.00177	4.74e-28	253741	Inv_Pheno_cont				TRUE	7.68524e-27
Symptoms	Edema	0.166795	0.015225	6.26212e-28	356681	ICD10				TRUE	1.00555e-26
Endocrine/Metabolic	Urea (mmol/L)*	0.019	0.00174	9.27e-28	316007	Inv_Pheno_cont	4662	352019	1.18151	TRUE	1.47437e-26
Genitourinary	Urinary sodium-to-potassium ratio*	0.0196	0.00182	3.69e-27	309022	Inv_Pheno_cont				TRUE	5.81349e-26
Endocrine/Metabolic	Type 1 diabetes	0.18967	0.0175863	4.04769e-27	328890	ICD10				TRUE	6.31743e-26
Hematopoietic	Monocyte count (10^9 cells/liter)*	0.0191	0.00179	7.78e-27	307417	Inv_Pheno_cont	4528	310761	1.18203	TRUE	1.20302e-25
Infectious Diseases	Bacterial infection NOS	0.0910795	0.00856822	2.16283e-26	349862	ICD10				TRUE	3.3137e-25
Dermatologic	Chronic ulcer of skin	0.147587	0.0139411	3.44305e-26	357011	ICD10	15209	334653	1.09536	TRUE	5.22718e-25
Digestive	Cholelithiasis with other cholecystitis	0.123643	0.0117262	5.40728e-26	340116	ICD10	5586	351425	1.15903	TRUE	8.13528e-25
Endocrine/Metabolic	Gout	0.147424	0.0140715	1.10463e-25	356385	ICD10	7913	332203	1.13161	TRUE	1.64708e-24
Respiratory	Respiratory failure, insufficiency, arrest	0.132368	0.0126523	1.29103e-25	338161	ICD10	5471	350914	1.15885	TRUE	1.90798e-24
Endocrine/Metabolic	Gout and other crystal arthropathies	0.139493	0.0133435	1.40421e-25	357011	ICD10	6817	331344	1.14153	TRUE	2.05705e-24
Endocrine/Metabolic	Hypoglycemia	0.22603	0.0218101	3.63117e-25	323488	ICD10	6097	350914	1.14969	TRUE	5.27309e-24
Musculoskeletal	Pain in joint	0.103417	0.010042	7.15667e-25	357011	ICD10	2265	321223	1.25361	TRUE	1.03031e-23
Respiratory	Other diseases of Respiratory system, not elsewhere classified	0.0824864	0.00801658	7.86066e-25	356914	ICD10	10870	346141	1.10895	TRUE	1.12199e-23
Circulatory System	Cardiomegaly	0.129019	0.012542	8.07189e-25	355603	ICD10	17491	339423	1.08598	TRUE	1.14238e-23
Respiratory	Shortness of breath	0.100634	0.00985294	1.72274e-24	352494	ICD10	6935	348668	1.13771	TRUE	2.41763e-23
Hematopoietic	Iron deficiency anemias, unspecified or not due to blood loss	0.0871314	0.00855244	2.24552e-24	338307	ICD10	11344	341150	1.10587	TRUE	3.12501e-23
Respiratory	Other diseases of Respiratory system, NEC	0.082731	0.00812789	2.46954e-24	356415	ICD10	15283	323024	1.09104	TRUE	3.40837e-23
Hematopoietic	Iron deficiency anemias	0.0853733	0.00841445	3.45074e-24	338834	ICD10	16992	339423	1.08625	TRUE	4.72355e-23
Digestive	Esophagitis, GERD and related diseases	0.0488432	0.00485335	7.98439e-24	352499	ICD10	61473	196871	1.04822	TRUE	1.08406e-22
Mental And Behavioral Disorders	Years smoked cigarettes	0.403	0.0402	1.24e-23	103758	Inv_Pheno_cont	53620	298879	1.05006	TRUE	1.67e-22
Mental Disorders	Major depressive disorder	0.0690104	0.00704057	1.10577e-22	345289	ICD10				TRUE	1.47731e-21
Mental Disorders	Depression	0.0686419	0.00703064	1.61883e-22	345358	ICD10	22941	322348	1.07145	TRUE	2.1456e-21
Respiratory	Respiratory failure	0.135743	0.0139385	2.06216e-22	336943	ICD10	23010	322348	1.07105	TRUE	2.71167e-21
Respiratory	Other Symptoms of Respiratory system	0.0815224	0.00838498	2.41945e-22	357011	ICD10	5599	331344	1.14539	TRUE	3.15662e-21
Endocrine/Metabolic	Asparate aminotransferase (U/L)*	0.017	0.00175	2.7e-22	313944	Inv_Pheno_cont	15861	341150	1.08494	TRUE	3.49535e-21
Digestive	Umbilical hernia	0.135229	0.0139292	2.77893e-22	311752	ICD10				TRUE	3.56985e-21
Hematopoietic	Other anemias	0.0698164	0.00722485	4.31443e-22	344913	ICD10	5573	306179	1.1448	TRUE	5.50007e-21
Digestive	Chronic liver disease and cirrhosis	0.108006	0.0113554	1.88057e-21	347004	ICD10	21889	323024	1.07231	TRUE	2.3792e-20
Circulatory System	Self-reported venous thromboembolism	0.10425	0.011	2.17e-21	310771	Inv_Pheno_bin	8449	338555	1.11405	TRUE	2.72474e-20
Musculoskeletal	Peripheral enthesopathies and allied syndromes	0.0720426	0.0075919	2.32357e-21	345420	ICD10	9129	301642	1.10988	TRUE	2.89579e-20
Circulatory System	Unstable angina (intermediate coronary syndrome)	0.125011	0.0131832	2.48024e-21	316861	ICD10	19532	325888	1.0747	TRUE	3.06815e-20
Digestive	Diseases of esophagus	0.0448266	0.00474571	3.53008e-21	355460	ICD10	6298	310563	1.13316	TRUE	4.33473e-20
Musculoskeletal	Spondylosis and allied disorders	0.147175	0.0156977	6.88041e-21	349228	ICD10	56581	298879	1.04585	TRUE	8.38706e-20
Mental Disorders	Mood disorders	0.064744	0.00692303	8.60234e-21	346130	ICD10	4372	344856	1.15856	TRUE	1.04101e-19
Endocrine/Metabolic	Hypothyroidism NOS	0.0662268	0.00709104	9.67768e-21	352222	ICD10	23782	322348	1.06689	TRUE	1.16271e-19
Circulatory System	Cardiac conduction disorders	0.087021	0.00939104	1.92575e-20	325376	ICD10	22657	329565	1.06847	TRUE	2.29714e-19
Endocrine/Metabolic	Hypothyroidism	0.064054	0.00692958	2.38432e-20	353365	ICD10	12819	312557	1.09092	TRUE	2.82398e-19
Circulatory System	Self-reported deep vein thrombosis	0.113169	0.0123	5.47e-20	312713	Inv_Pheno_bin	23800	329565	1.06615	TRUE	6.43303e-19
Symptoms	Back pain	0.0893016	0.00988598	1.66785e-19	357011	ICD10	7187	305526	1.11982	TRUE	1.94776e-18
Respiratory	Pneumonia	0.0656984	0.00728684	1.95029e-19	356056	ICD10	11220	345791	1.09341	TRUE	2.26179e-18
Circulatory System	Cardiac output (L/min/m2)*	0.0543	0.00604	2.31e-19	24511	Inv_Pheno_cont	21578	334478	1.0679	TRUE	2.66048e-18
Circulatory System	Other forms of chronic heart disease	0.121571	0.0135635	3.15756e-19	316506	ICD10				TRUE	3.61173e-18
Circulatory System	Left ventricle end diastolic volume (mL)*	0.049	0.00549	4.19e-19	24471	Inv_Pheno_cont	5943	310563	1.12927	TRUE	4.76007e-18
Digestive	Ventral hernia	0.132117	0.0148175	4.82235e-19	311101	ICD10				TRUE	5.44143e-18
Digestive	Diaphragmatic hernia	0.0482676	0.00541447	4.898e-19	347877	ICD10	4922	306179	1.14124	TRUE	5.48971e-18
Digestive	Other chronic nonalcoholic liver disease	0.113322	0.0127531	6.34494e-19	345217	ICD10	41698	306179	1.04945	TRUE	7.06403e-18
Injuries & Poisonings	Internal derangement of knee	0.0724516	0.00816184	6.87711e-19	356324	ICD10	6662	338555	1.11999	TRUE	7.60581e-18
Digestive	GERD	0.0546883	0.00618702	9.6401e-19	329663	ICD10	16711	339613	1.07514	TRUE	1.05914e-17
Reproductive	Maternal smoking	0.0377019	0.00429	1.1e-18	188533	Inv_Pheno_bin	30784	298879	1.05621	TRUE	1.20065e-17
Circulatory System	Nonrheumatic aortic valve disorders	0.121015	0.0137437	1.30725e-18	345481	ICD10	85314	103219	1.03842	TRUE	1.4176e-17
Infectious Diseases	Postoperative infection	0.115398	0.013116	1.3888e-18	353782	ICD10	5780	339701	1.12864	TRUE	1.49632e-17
Circulatory System	Peripheral vascular disease, unspecified	0.129846	0.0149245	3.31318e-18	346876	ICD10	6287	347495	1.12232	TRUE	3.5468e-17
Injuries & Poisonings	Allergy/adverse effect of penicillin	0.0576263	0.00664707	4.34273e-18	335801	ICD10	4884	341992	1.13865	TRUE	4.61933e-17
Musculoskeletal	Enthesopathy	0.0806374	0.00931248	4.75641e-18	338634	ICD10	26107	309694	1.05932	TRUE	5.02734e-17
Injuries & Poisonings	Poisoning by antibiotics	0.0531432	0.00613742	4.76451e-18	340817	ICD10	12746	325888	1.08398	TRUE	5.00423e-17
Circulatory System	Left ventricle stroke volume (mL)*	0.0498	0.00579	6.93e-18	24509	Inv_Pheno_cont	31123	309694	1.05458	TRUE	7.23319e-17
Hematopoietic	Mean sphered cell volume (Femtoliters)	-0.0795	0.00932	1.39e-17	303183	Inv_Pheno_cont				TRUE	1.4418e-16
Circulatory System	Hypertensive heart and/or renal disease	0.202152	0.0238667	2.45286e-17	241732	ICD10				TRUE	2.52856e-16
Musculoskeletal	Spondylosis without myelopathy	0.146183	0.0174757	6.01559e-17	348373	ICD10	1908	239824	1.22403	TRUE	6.16322e-16
Injuries & Poisonings	Personal history of allergy to medicinal agents	0.0751897	0.00899958	6.55476e-17	323504	ICD10	3517	344856	1.15741	TRUE	6.67466e-16
Genitourinary	Albuminuria	0.0672087	0.0081	1.25e-16	293728	Inv_Pheno_bin	13810	309694	1.07809	TRUE	1.26515e-15
Dermatologic	Psoriasis	0.128842	0.016005	8.27369e-16	340674	ICD10	17170	276558	1.06952	TRUE	8.32353e-15
Genitourinary	Urinary tract infection	0.0584524	0.00727475	9.36075e-16	338050	ICD10	4200	336474	1.13751	TRUE	9.36075e-15
Endocrine/Metabolic	Disorders of fluid, electrolyte, and acid-base balance	0.0615518	0.00772584	1.6257e-15	355257	ICD10	21746	316304	1.06019	TRUE	1.61603e-14
Digestive	Other disorders of peritoneum	0.101208	0.0127113	1.692e-15	329411	ICD10	19098	336159	1.06349	TRUE	1.67198e-14
Infectious Diseases	Septicemia	0.0827422	0.010458	2.53628e-15	344712	ICD10	6707	322704	1.10651	TRUE	2.49152e-14
Dermatologic	Psoriasis and related disorders	0.123683	0.0158217	5.39661e-15	340773	ICD10	10059	334653	1.08626	TRUE	5.27037e-14
Circulatory System	Hypertensive chronic kidney disease	0.201269	0.0258866	7.54234e-15	241443	ICD10	4299	336474	1.13166	TRUE	7.32309e-14
Infectious Diseases	Staphylococcus infections	0.113468	0.0146286	8.72665e-15	339697	ICD10	1619	239824	1.22295	TRUE	8.42399e-14
Respiratory	Respiratory insufficiency	0.163	0.0210468	9.58561e-15	333772	ICD10	5044	334653	1.12016	TRUE	9.19998e-14
Neurological	General pain	0.118784	0.0154	1.06e-14	314714	Inv_Pheno_bin	2428	331344	1.17704	TRUE	1.01154e-13
Injuries & Poisonings	Complication of internal orthopedic device	0.143293	0.018539	1.08155e-14	354831	ICD10	4567	310147	1.12613	TRUE	1.02624e-13
Digestive	Peritoneal adhesions (postoperative) (postinfection)	0.101243	0.013099	1.08357e-14	329011	ICD10	3125	351706	1.15407	TRUE	1.02235e-13
Circulatory System	Heart valve disorders	0.075727	0.00990045	2.02782e-14	351053	ICD10	6307	322704	1.10655	TRUE	1.9025e-13
Circulatory System	Hypotension	0.0666592	0.00872376	2.15362e-14	330286	ICD10	11352	339701	1.07867	TRUE	2.00924e-13
Digestive	Gastritis and duodenitis	0.0401463	0.0053391	5.50741e-14	345022	ICD10	5978	307861	0.900901	TRUE	5.10966e-13
Dermatologic	Psoriasis vulgaris	0.134604	0.017903	5.53983e-14	339823	ICD10	42984	302038	1.04096	TRUE	5.11133e-13
Musculoskeletal	Other disorders of synovium, tendon, and bursa	0.0705975	0.00939768	5.81284e-14	338394	ICD10	3349	336474	1.14408	TRUE	5.33376e-13
Digestive	Other biliary tract disease	0.0927651	0.0123736	6.52934e-14	339295	ICD10	12506	325888	1.07315	TRUE	5.95847e-13
Circulatory System	Hypotension NOS	0.0824662	0.0110125	6.97155e-14	324553	ICD10	7092	332203	1.0972	TRUE	6.32744e-13
Injuries & Poisonings	Sepsis and SIRS	0.0803032	0.0107286	7.15601e-14	357011	ICD10	9083	315470	1.08596	TRUE	6.45975e-13
Injuries & Poisonings	Sepsis	0.0803032	0.0107286	7.15601e-14	357011	ICD10	9521	347490	1.08362	TRUE	6.42502e-13
Genitourinary	Chronic Kidney Disease, Stage IV	0.22802	0.0304895	7.5101e-14	325359	ICD10	9521	347490	1.08362	TRUE	6.70688e-13
Circulatory System	Maximum carotid IMT (µm)*	0.0416	0.0056	1.05e-13	28589	Inv_Pheno_cont	1154	324205	1.25611	TRUE	9.32713e-13
Symptoms	Symptoms involving nervous and Musculoskeletal systems	0.0845894	0.0114283	1.34411e-13	357007	ICD10				TRUE	1.18765e-12
Respiratory	Hypoventilation	0.500492	0.0680138	1.85731e-13	356376	ICD10	8455	348552	1.08827	TRUE	1.63248e-12
Hematopoietic	Mean platelet volume (Femtoliters)*	0.0136	0.00185	1.87e-13	308176	Inv_Pheno_cont	232	356144	1.64953	TRUE	1.63503e-12
Mental And Behavioral Disorders	Ever vs. never drinking alcohol	-0.076961	0.0104	2.93e-13	319374	Inv_Pheno_bin				TRUE	2.54849e-12
Respiratory	Bacterial pneumonia	0.0633424	0.00876772	5.02957e-13	349034	ICD10	10308	309066	0.925926	TRUE	4.35201e-12
Circulatory System	Cardiac pacemaker/device in situ	0.101449	0.0141222	6.78793e-13	318053	ICD10	14556	334478	1.06539	TRUE	5.84322e-12
Circulatory System	Peripheral vascular disease	0.0879989	0.0123869	1.21024e-12	349105	ICD10	5496	312557	1.10677	TRUE	1.03646e-11
Respiratory	Pneumococcal pneumonia	0.0636655	0.00900811	1.5766e-12	348236	ICD10	7113	341992	1.09199	TRUE	1.34333e-11
Mental And Behavioral Disorders	Current vs. non-current alcohol drinking	-0.0676586	0.00965	1.59e-12	309066	Inv_Pheno_bin	13758	334478	1.06574	TRUE	1.34787e-11
Musculoskeletal	Rheumatoid arthritis and other inflammatory polyarthropathies	0.0945257	0.0135942	3.56619e-12	349919	ICD10	11864	297202	0.934579	TRUE	3.00784e-11
Circulatory System	Cardiac pacemaker in situ	0.101325	0.0145743	3.59342e-12	317711	ICD10	5853	344066	1.09914	TRUE	3.01559e-11
Infectious Diseases	Methicillin sensitive Staphylococcus aureus	0.119517	0.0172363	4.0911e-12	338270	ICD10	5154	312557	1.10664	TRUE	3.41607e-11
Circulatory System	Angina, grade 1	0.0682788	0.00979	4.19e-12	263190	Inv_Pheno_bin	3617	334653	1.12695	TRUE	3.48124e-11
Dermatologic	Decubitus ulcer	0.122544	0.0177372	4.88532e-12	354851	ICD10	11599	251591	1.07066	TRUE	4.03885e-11
Endocrine/Metabolic	Fluid overload	0.155679	0.0227031	7.02497e-12	338244	ICD10	3426	351425	1.13037	TRUE	5.77916e-11
Endocrine/Metabolic	Calcium (mmol/L)	-0.00118	0.000173	8.38e-12	290046	Inv_Pheno_cont	2085	336159	1.16845	TRUE	6.8601e-11
Circulatory System	Precordial pain	0.0877047	0.0128846	9.96836e-12	357011	ICD10				TRUE	8.12057e-11
Circulatory System	Other specified cardiac dysrhythmias	0.0890466	0.0132041	1.54246e-11	318824	ICD10	6510	350501	1.09167	TRUE	1.25044e-10
Mental And Behavioral Disorders	Anxiety Criteria 2	-0.0487902	0.00688	1.7e-11	295408	Inv_Pheno_bin	6267	312557	1.09313	TRUE	1.3715e-10
Genitourinary	Other Symptoms/disorders or the urinary system	0.0557168	0.00829419	1.84776e-11	345742	ICD10	24492	270916	0.952381	TRUE	1.48354e-10
Genitourinary	Urine potassium (mmol/L)*	0.0122	0.00182	2.06e-11	310909	Inv_Pheno_cont	16307	329435	1.0573	TRUE	1.64603e-10
Reproductive	Number of children fathered*	0.0168	0.00251	2.15e-11	144810	Inv_Pheno_cont				TRUE	1.70976e-10
Musculoskeletal	Rupture of tendon, nontraumatic	0.0910473	0.0136663	2.69765e-11	331688	ICD10	18897	282023	1.05374	TRUE	2.1351e-10
Circulatory System	Bundle branch block	0.101599	0.0152523	2.71622e-11	317246	ICD10	5800	325888	1.09532	TRUE	2.13966e-10
Musculoskeletal	Rheumatoid arthritis	0.0956173	0.0144265	3.40506e-11	349251	ICD10	13364	293089	1.0627	TRUE	2.6697e-10
Digestive	Ulcer of esophagus	0.0849853	0.0128764	4.10871e-11	305448	ICD10	5185	344066	1.10034	TRUE	3.20633e-10
Mental And Behavioral Disorders	Anxiety Criteria 4	-0.0392207	0.00623	4.45e-11	289299	Inv_Pheno_bin	6569	298879	1.0887	TRUE	3.45651e-10
Endocrine/Metabolic	Acidosis	0.123865	0.0188661	5.18696e-11	339178	ICD10	30601	258698	0.961538	TRUE	4.01028e-10
Infectious Diseases	Infection/inflammation of internal prosthetic device; implant; and graft	0.110828	0.0169151	5.67782e-11	351249	ICD10	3019	336159	1.13186	TRUE	4.36956e-10
Circulatory System	Left ventricle end systolic volume (mL)*	0.0366	0.00561	6.76e-11	24446	Inv_Pheno_cont	3754	347495	1.1172	TRUE	5.17853e-10
Circulatory System	Varicose veins of lower extremity	0.0587788	0.00901374	6.98316e-11	336597	ICD10				TRUE	5.32506e-10
Infectious Diseases	Streptococcus infection	0.122362	0.0187685	7.05195e-11	337696	ICD10	13628	322969	1.06054	TRUE	5.35307e-10
Mental And Behavioral Disorders	Current vs. ever smoking	0.0418642	0.00646	7.17e-11	116231	Inv_Pheno_bin	3043	334653	1.13016	TRUE	5.41805e-10
Digestive	Personal history of diseases of Digestive system	0.0416246	0.00640607	8.15674e-11	308199	ICD10	34102	82129	1.04275	TRUE	6.13593e-10
Circulatory System	Atrioventricular [AV] block	0.0914964	0.0141157	9.05786e-11	318058	ICD10	28882	279317	1.0425	TRUE	6.78324e-10
Circulatory System	Varicose veins	0.0567349	0.00880356	1.15954e-10	337280	ICD10	5501	312557	1.09581	TRUE	8.64481e-10
Musculoskeletal	Spinal stenosis	0.0787077	0.0122432	1.28712e-10	352113	ICD10	14311	322969	1.05838	TRUE	9.55329e-10
Digestive	Peptic ulcer (excl. esophageal)	0.0647084	0.0100919	1.43728e-10	357011	ICD10	7257	344856	1.08189	TRUE	1.06206e-09
Endocrine/Metabolic	Random glucose (mmol/L)*	0.0126	0.00196	1.47e-10	262767	Inv_Pheno_cont	10792	346219	1.06685	TRUE	1.08145e-09
Neurological	Visual memory (Number incorrect)*	-0.0114	0.00178	1.52e-10	317957	Inv_Pheno_cont				TRUE	1.11333e-09
Musculoskeletal	Symptoms and disorders of the joints	0.0903988	0.0141948	1.90927e-10	354937	ICD10				TRUE	1.39235e-09
Circulatory System	Noninfectious disorders of lymphatic channels	0.154332	0.0243356	2.27032e-10	357011	ICD10	5347	349590	1.09461	TRUE	1.64845e-09
Symptoms	Abdominal pain	0.0423442	0.00671449	2.85632e-10	357011	ICD10	1802	355209	1.16688	TRUE	2.06496e-09
Musculoskeletal	Joint effusions	0.132431	0.0210628	3.22798e-10	351999	ICD10	25315	331696	1.04325	TRUE	2.32359e-09
Mental And Behavioral Disorders	Depression score	0.0582	0.00927	3.42e-10	100937	Inv_Pheno_cont	2409	349590	1.1416	TRUE	2.45124e-09
Digestive	Cholecystitis without cholelithiasis	0.103859	0.0165831	3.7769e-10	336110	ICD10				TRUE	2.69548e-09
Neurological	Neck and shoulder pain	0.0304592	0.00491	4.73e-10	266460	Inv_Pheno_bin	3907	332203	1.10944	TRUE	3.36132e-09
Circulatory System	Varicose veins of lower extremity, symptomtic	0.170261	0.0275614	6.51124e-10	324375	ICD10	52821	213639	1.03093	TRUE	4.60753e-09
Hematopoietic	Hematocrit %	0.0323	0.00524	7.24e-10	308413	Inv_Pheno_cont	1406	322969	1.18561	TRUE	5.1016e-09
Endocrine/Metabolic	Hyperpotassemia	0.123057	0.02002	7.91101e-10	338840	ICD10				TRUE	5.551e-09
Circulatory System	Chronic pulmonary heart disease	0.142265	0.0233755	1.15708e-09	350632	ICD10	2681	336159	1.13095	TRUE	8.08506e-09
Endocrine/Metabolic	Acid-base balance disorder	0.107261	0.0176292	1.16991e-09	339622	ICD10	1964	348668	1.15288	TRUE	8.14066e-09
Digestive	Noninfectious gastroenteritis	0.0471502	0.00775971	1.23002e-09	298191	ICD10	3463	336159	1.11323	TRUE	8.52335e-09
Digestive	Functional Digestive disorders	0.0334235	0.00553558	1.56091e-09	319259	ICD10	26533	266751	1.04058	TRUE	1.07716e-08
Neurological	Fluid intelligence (# correct)*	-0.0187	0.00312	2.09e-09	103406	Inv_Pheno_cont	39942	279317	1.03399	TRUE	1.43634e-08
Genitourinary	Renal failure NOS	0.137873	0.0230343	2.15637e-09	326228	ICD10				TRUE	1.47587e-08
Circulatory System	Pulmonary heart disease	0.137463	0.0229799	2.20594e-09	350700	ICD10	2023	324205	1.14783	TRUE	1.50364e-08
Respiratory	Pleurisy; pleural effusion	0.0537044	0.0090001	2.41529e-09	345165	ICD10	2032	348668	1.14736	TRUE	1.63965e-08
Endocrine/Metabolic	Abnormal glucose	0.138402	0.0234927	3.83252e-09	327346	ICD10	13821	331344	1.05517	TRUE	2.59122e-08
Symptoms	Nausea and vomiting	0.0447738	0.0076087	3.99126e-09	357011	ICD10	1944	325402	1.14844	TRUE	2.68766e-08
Circulatory System	Definite claudication	0.168419	0.0287	4.49e-09	80305	Inv_Pheno_bin	19409	337602	1.04579	TRUE	3.01137e-08
Infectious Diseases	E. coli	0.0789203	0.0134862	4.85919e-09	340621	ICD10	1314	78991	1.18343	TRUE	3.24594e-08
Circulatory System	Frontal angle QRS (degrees)	-1.88	0.321	5e-09	7783	Inv_Pheno_cont	5968	334653	1.08212	TRUE	3.32669e-08
Circulatory System	Left bundle branch block	0.0946155	0.0162004	5.21049e-09	316701	ICD10				TRUE	3.45298e-08
Endocrine/Metabolic	Electrolyte imbalance	0.0537149	0.00924687	6.2854e-09	349212	ICD10	4144	312557	1.09924	TRUE	4.14886e-08
Symptoms	Syncope and collapse	0.049183	0.00852245	7.88039e-09	357011	ICD10	13053	336159	1.05518	TRUE	5.1812e-08
Hematopoietic	Mean corpuscular hemoglobin concentration (g/dl)*	-0.0104	0.00182	1.01e-08	308164	Inv_Pheno_cont	15347	341664	1.05041	TRUE	6.61451e-08
Endocrine/Metabolic	Hypovolemia	0.0682776	0.0119218	1.02151e-08	343855	ICD10				TRUE	6.66377e-08
Respiratory	Postinflammatory pulmonary fibrosis	0.124881	0.0220253	1.42902e-08	333565	ICD10	7696	336159	1.07066	TRUE	9.28583e-08
Neoplasms	Breast cancer	-0.0528283	0.00932228	1.45415e-08	341497	ICD10	2221	331344	1.13301	TRUE	9.41254e-08
Musculoskeletal	Hammer toe (acquired)	0.111785	0.0197271	1.45699e-08	341105	ICD10	12702	328795	0.948543	TRUE	9.3945e-08
Circulatory System	Other acute and subacute forms of ischemic heart disease	0.11161	0.0197354	1.55562e-08	313326	ICD10	2751	338354	1.11827	TRUE	9.99185e-08
Dermatologic	Other local infections of skin and subcutaneous tissue	0.115756	0.0205273	1.70929e-08	355320	ICD10	2763	310563	1.11808	TRUE	1.09368e-07
Injuries & Poisonings	Poisoning by analgesics, antipyretics, and antirheumatics	0.0624567	0.0111454	2.09667e-08	318509	ICD10	2537	352783	1.12272	TRUE	1.33643e-07
Genitourinary	stress incontinence, female	0.0730407	0.0130889	2.40022e-08	191037	ICD10	8815	309694	1.06445	TRUE	1.52409e-07
Circulatory System	Mean carotid IMT (µm)*	0.0305	0.00547	2.51e-08	28559	Inv_Pheno_cont	6439	184598	1.07577	TRUE	1.58777e-07
Digestive	Other disorders of biliary tract	0.125352	0.0228495	4.11187e-08	334253	ICD10	64417	190983	1.02564	TRUE	2.59125e-07
Musculoskeletal	Spinal stenosis of lumbar region	0.0788318	0.0143852	4.25152e-08	350081	ICD10	2050	332203	1.13355	TRUE	2.66919e-07
Digestive	Liver abscess and sequelae of chronic liver disease	0.126615	0.023283	5.3858e-08	340527	ICD10	5225	344856	1.08202	TRUE	3.36865e-07
Sense Organs	Blindness and low vision	0.153401	0.0282611	5.69992e-08	350750	ICD10	1972	338555	1.13498	TRUE	3.55182e-07
Respiratory	Dependence on respirator [Ventilator] or supplemental oxygen	0.162024	0.0298575	5.7448e-08	332543	ICD10	1335	349415	1.16579	TRUE	3.56648e-07
Circulatory System	Phlebitis and thrombophlebitis	0.122962	0.0226965	6.03844e-08	325045	ICD10	1199	331344	1.17589	TRUE	3.73489e-07
Endocrine/Metabolic	Direct bilirubin (umol/L)*	-0.0103	0.0019	6.05e-08	267417	Inv_Pheno_cont	2076	322969	1.13084	TRUE	3.72823e-07
Mental And Behavioral Disorders	Mean packs of cigarettes smoked/day*	0.0351	0.00648	6.09e-08	23524	Inv_Pheno_cont				TRUE	3.73908e-07
Hematopoietic	Basophil count (10^9 cells/liter)*	0.00889	0.00165	6.81e-08	306632	Inv_Pheno_cont				TRUE	4.16582e-07
Genitourinary	Glomerulonephritis	0.166611	0.0309012	6.97808e-08	325327	ICD10				TRUE	4.25306e-07
Endocrine/Metabolic	Hypopotassemia	0.0788376	0.0147203	8.52214e-08	341155	ICD10	1122	324205	1.18129	TRUE	5.17526e-07
Circulatory System	First degree AV block	0.102018	0.0190915	9.10944e-08	315533	ICD10	4996	336159	1.08203	TRUE	5.51187e-07
Circulatory System	Rheumatic disease of the heart valves	0.0680989	0.012842	1.1401e-07	346325	ICD10	2976	312557	1.1074	TRUE	6.87353e-07
Respiratory	Respiratory abnormalities	0.185574	0.0350443	1.18741e-07	357011	ICD10	6624	339701	1.07047	TRUE	7.13302e-07
Neurological	Peripheral autonomic neuropathy	0.308609	0.0582838	1.19057e-07	336774	ICD10	867	356144	1.20391	TRUE	7.12633e-07
Neoplasms	Benign neoplasm of colon	0.0301187	0.00571948	1.39441e-07	352864	ICD10	315	336459	1.36153	TRUE	8.31667e-07
Neurological	Inflammatory and toxic neuropathy	0.101058	0.0192975	1.63369e-07	356123	ICD10	36472	316392	1.03058	TRUE	9.70911e-07
Genitourinary	Hematuria	0.0393265	0.00761668	2.42761e-07	335865	ICD10	2874	353249	1.10634	TRUE	1.43763e-06
Mental Disorders	Symptoms involving head and neck	0.109138	0.0212249	2.71844e-07	355668	ICD10	19561	316304	1.04011	TRUE	1.60417e-06
Musculoskeletal	Acquired toe deformities	0.0649826	0.01264	2.73216e-07	345136	ICD10	2371	353297	1.11532	TRUE	1.60659e-06
Neoplasms	Malignant neoplasm of uterus	0.120197	0.0234146	2.84503e-07	166732	ICD10	6782	338354	1.06714	TRUE	1.66709e-06
Digestive	Cholelithiasis with acute cholecystitis	0.103691	0.0202743	3.14711e-07	334808	ICD10	1976	164756	1.12772	TRUE	1.83765e-06
Musculoskeletal	Hand grip strength (kg)	-0.0701	0.0138	3.54e-07	318364	Inv_Pheno_cont	2605	332203	1.10926	TRUE	2.05986e-06
Digestive	Duodenal ulcer	0.0838388	0.0164701	3.57392e-07	350184	ICD10				TRUE	2.07238e-06
Musculoskeletal	Contracture of palmar fascia [Dupuytren's disease]	-0.0820798	0.0161303	3.60827e-07	330034	ICD10	3965	346219	1.08745	TRUE	2.08505e-06
Circulatory System	Arterial embolism and thrombosis of lower extremity artery	0.171375	0.033724	3.74121e-07	342932	ICD10	4146	325888	0.921198	TRUE	2.15442e-06
Genitourinary	Nephritis; nephrosis; renal sclerosis	0.107565	0.0211737	3.77173e-07	326602	ICD10	940	341992	1.18694	TRUE	2.16453e-06
Genitourinary	Excessive or frequent menstruation	0.0582291	0.0114652	3.7989e-07	171198	ICD10	2397	324205	1.11356	TRUE	2.17266e-06
Digestive	Reflux esophagitis	0.0431891	0.00851431	3.92552e-07	314319	ICD10	8903	162295	1.05996	TRUE	2.23741e-06
Digestive	Other specified gastritis	0.0442366	0.00872975	4.03418e-07	316750	ICD10	15440	298879	1.04414	TRUE	2.29153e-06
Circulatory System	Chronic venous insufficiency [CVI]	0.217516	0.0429723	4.15385e-07	323546	ICD10	14712	302038	1.04523	TRUE	2.3515e-06
Circulatory System	Paroxysmal ventricular tachycardia	0.12611	0.0249356	4.2492e-07	314283	ICD10	577	322969	1.24299	TRUE	2.39735e-06
Hematopoietic	Lymphadenitis	0.0781787	0.0155181	4.70691e-07	348550	ICD10	13110	139911	0.952381	TRUE	2.64664e-06
Musculoskeletal	Genu valgum or varum (acquired)	0.174395	0.0346654	4.88403e-07	339240	ICD10	4463	344087	1.08132	TRUE	2.73702e-06
Neoplasms	Breast cancer [female]	-0.0482478	0.00959392	4.93044e-07	184466	ICD10	886	338354	1.19053	TRUE	2.75379e-06
Infectious Diseases	Intestinal infection	0.0689931	0.0137758	5.4915e-07	357011	ICD10	12486	171980	0.952898	TRUE	3.05693e-06
Respiratory	Epistaxis or throat hemorrhage	0.0833237	0.0167087	6.13688e-07	337574	ICD10	5688	351323	1.07143	TRUE	3.40485e-06
Circulatory System	Arterial embolism and thrombosis	0.133272	0.0268446	6.88488e-07	343477	ICD10	3851	333723	1.08689	TRUE	3.8072e-06
Endocrine/Metabolic	Pulse pressure (mmHg)*	0.00832	0.00168	7.71e-07	291504	Inv_Pheno_cont				TRUE	4.24941e-06
Neoplasms	Uterine cancer	0.11991	0.0244	9.2e-07	163023	Inv_Pheno_bin				TRUE	5.05395e-06
Circulatory System	Phlebitis and thrombophlebitis of lower extremities	0.131415	0.026779	9.22998e-07	324458	ICD10	1816	161207	1.1274	TRUE	5.05379e-06
Dermatologic	Ingrowing nail	0.159046	0.0325093	9.96601e-07	355895	ICD10	1489	322969	1.14044	TRUE	5.43896e-06
Circulatory System	Heart valve replaced	0.0946399	0.0193946	1.06251e-06	342561	ICD10	1007	354888	1.17239	TRUE	5.77977e-06
Digestive	Diseases of pancreas	0.0728935	0.0150125	1.20077e-06	357011	ICD10	2860	339701	1.09926	TRUE	6.51068e-06
Endocrine/Metabolic	Phosphate (mmol/L)	-0.00142	0.000293	1.27e-06	290185	Inv_Pheno_cont	4774	352237	1.07562	TRUE	6.86375e-06
Infectious Diseases	Bacterial enteritis	0.0809188	0.0167299	1.31959e-06	355160	ICD10				TRUE	7.10878e-06
Neoplasms	Cancer of esophagus	0.134519	0.0278671	1.38487e-06	333311	ICD10	3837	351323	1.08428	TRUE	7.43642e-06
Genitourinary	Disorders of menstruation and other abnormal bleeding from female genital tract	0.0409652	0.0085063	1.46561e-06	179405	ICD10	1376	331935	1.14399	TRUE	7.84475e-06
Symptoms	Sciatica	0.0925588	0.0193375	1.69712e-06	355363	ICD10	17110	162295	1.04182	TRUE	9.05494e-06
Reproductive	Bilateral oophorectomy	0.0418642	0.00888	2.01e-06	155804	Inv_Pheno_bin	2859	352504	1.09698	TRUE	1.06901e-05
Genitourinary	Chronic glomerulonephritis, NOS	0.16955	0.0357442	2.10127e-06	325043	ICD10	15054	140750	1.04275	TRUE	1.11401e-05
Genitourinary	Renal dialysis	0.178058	0.0376363	2.23403e-06	324959	ICD10	838	324205	1.18477	TRUE	1.18064e-05
Mental And Behavioral Disorders	Depression Criteria 1	-0.0198026	0.00477	2.27e-06	261744	Inv_Pheno_bin	754	324205	1.19489	TRUE	1.19587e-05
Respiratory	Abnormal sputum	0.0869843	0.0184121	2.30923e-06	357011	ICD10	58156	203588	0.980392	TRUE	1.21271e-05
Endocrine/Metabolic	Polycystic ovaries	0.275856	0.0584522	2.36612e-06	190724	ICD10	3163	353848	1.09088	TRUE	1.23869e-05
Neurological	Facial nerve disorders [CN7]	0.130857	0.0278429	2.60378e-06	339198	ICD10	312	190412	1.31766	TRUE	1.35885e-05
Respiratory	Hemoptysis	0.088672	0.0188709	2.61603e-06	356858	ICD10	1376	337822	1.1398	TRUE	1.36099e-05
Musculoskeletal	Acquired deformities of knee	0.203909	0.0436138	2.93484e-06	338913	ICD10	3010	353848	1.09272	TRUE	1.5221e-05
Digestive	Incisional hernia	0.151621	0.0325438	3.17777e-06	307187	ICD10	559	338354	1.22619	TRUE	1.643e-05
Circulatory System	Carditis	0.080274	0.0172352	3.19998e-06	354805	ICD10	1008	306179	1.16372	TRUE	1.64937e-05
Digestive	Duodenitis	0.0464982	0.0100062	3.36921e-06	313076	ICD10	3614	351191	1.08358	TRUE	1.73125e-05
Digestive	Acute pancreatitis	0.0870042	0.0187472	3.4685e-06	355280	ICD10	11038	302038	1.0476	TRUE	1.77681e-05
Circulatory System	Cerebrovascular disease	0.0402725	0.00868439	3.52909e-06	355305	ICD10	3043	352237	1.0909	TRUE	1.80232e-05
Endocrine/Metabolic	Disorders of magnesium metabolism	0.110909	0.0239607	3.67793e-06	353440	ICD10	14936	340369	1.04109	TRUE	1.87261e-05
Endocrine/Metabolic	Cholesterol (mmol/L)	0.00975	0.00211	3.83e-06	316953	Inv_Pheno_cont	1861	351579	1.11729	TRUE	1.9441e-05
Circulatory System	Frontal angle T-Wave (degrees)	-1.11	0.242	4.05e-06	7777	Inv_Pheno_cont				TRUE	2.04955e-05
Endocrine/Metabolic	Other abnormal glucose	0.17756	0.0386707	4.39863e-06	326117	ICD10				TRUE	2.21925e-05
Genitourinary	End stage renal disease	0.156444	0.0342476	4.92321e-06	325116	ICD10	715	325402	1.1943	TRUE	2.47643e-05
Circulatory System	Vascular insufficiency of intestine	0.129982	0.0285881	5.4493e-06	343301	ICD10	911	324205	1.16935	TRUE	2.73283e-05
Symptoms	Myalgia and myositis unspecified	0.0919957	0.0204852	7.09431e-06	357011	ICD10	1309	341992	1.13881	TRUE	3.54715e-05
Hematopoietic	Other deficiency anemia	0.100969	0.022642	8.21966e-06	325115	ICD10	2544	354467	1.09636	TRUE	4.09756e-05
Endocrine/Metabolic	Disorders of calcium/phosphorus metabolism	0.0854959	0.0191827	8.31455e-06	354490	ICD10	2091	323024	1.10624	TRUE	4.13253e-05
Endocrine/Metabolic	Ovarian dysfunction	0.255007	0.0574412	9.0193e-06	190735	ICD10	2911	351579	1.08926	TRUE	4.4695e-05
Digestive	Anal and rectal conditions	0.031589	0.00712371	9.23526e-06	345076	ICD10	323	190412	1.29047	TRUE	4.56298e-05
Genitourinary	Other disorders of the kidney and ureters	0.0557817	0.0125803	9.24819e-06	331098	ICD10	22372	322704	1.03209	TRUE	4.55589e-05
Circulatory System	Atherosclerosis of the extremities	0.117599	0.0265675	9.58127e-06	343510	ICD10	6893	324205	1.05737	TRUE	4.7061e-05
Genitourinary	Urinary incontinence	0.0644593	0.0145832	9.86565e-06	334526	ICD10	1518	341992	1.12479	TRUE	4.83157e-05
Genitourinary	Urinary calculus	0.0484317	0.0109845	1.038e-05	356177	ICD10	5091	329435	1.06658	TRUE	5.0686e-05
Genitourinary	Irregular menstrual cycle/bleeding	0.0400587	0.00910742	1.09014e-05	176907	ICD10	9018	347159	1.04962	TRUE	5.30768e-05
Genitourinary	Genital prolapse	0.0392891	0.00896214	1.16574e-05	194114	ICD10	14612	162295	1.04087	TRUE	5.65925e-05
Circulatory System	Atrial fibrillation	0.0631612	0.0144187	1.18412e-05	317800	ICD10	14439	179675	1.04007	TRUE	5.73182e-05
Sense Organs	Average mean spherical equivalent refractive error (diopters)*	0.0174	0.00399	1.21e-05	62521	Inv_Pheno_cont	5243	312557	1.0652	TRUE	5.84017e-05
Circulatory System	Tachycardia NOS	0.0658182	0.0151106	1.32596e-05	317298	ICD10				TRUE	6.3814e-05
Digestive	Barrett's esophagus	0.0601906	0.0138408	1.36902e-05	304539	ICD10	4741	312557	1.06803	TRUE	6.56973e-05
Respiratory	Pulmonary collapse; interstitial and compensatory emphysema	0.0576893	0.0132866	1.41251e-05	337497	ICD10	5660	298879	1.06204	TRUE	6.75902e-05
Neurological	Degenerative disease of the spinal cord	0.0838154	0.0193117	1.42394e-05	339334	ICD10	6153	331344	1.05939	TRUE	6.79421e-05
Respiratory	Asthma	0.0470916	0.0109	1.51e-05	67908	Inv_Pheno_bin	2875	336459	1.08743	TRUE	7.18433e-05
Mental And Behavioral Disorders	Anxiety Criteria 3	-0.0295588	0.00692	1.57e-05	295646	Inv_Pheno_bin	10268	57640	1.04822	TRUE	7.44858e-05
Congenital Anomalies	Congenital Anomalies of muscle, tendon, fascia, and connective tissue	0.171564	0.0397357	1.57711e-05	355571	ICD10	24254	271392	0.970874	TRUE	7.4611e-05
Endocrine/Metabolic	Vitamin B-complex deficiencies	0.0910109	0.0211044	1.61488e-05	351212	ICD10	673	354898	1.18716	TRUE	7.61824e-05
Mental Disorders	Alteration of consciousness	0.151538	0.0353608	1.82343e-05	344175	ICD10	2402	348810	1.09528	TRUE	8.57783e-05
Endocrine/Metabolic	Vitamin deficiency	0.0607511	0.0141829	1.84052e-05	354174	ICD10	853	343322	1.16362	TRUE	8.63391e-05
Mental Disorders	Delirium dementia and amnestic and other cognitive disorders	0.0595742	0.013942	1.92847e-05	348984	ICD10	5364	348810	1.06263	TRUE	9.02113e-05
Mental Disorders	Other specified nonpsychotic and/or transient Mental Disorders	0.147002	0.0344422	1.97155e-05	344221	ICD10	5662	343322	1.06138	TRUE	9.1969e-05
Dermatologic	Psoriatic arthropathy	0.130111	0.0305239	2.02058e-05	337618	ICD10	899	343322	1.15836	TRUE	9.39937e-05
Digestive	Cholangitis	0.124299	0.0291697	2.03303e-05	333456	ICD10	1144	336474	1.13896	TRUE	9.43099e-05
Circulatory System	Abdominal aortic aneurysm	0.0988873	0.0232512	2.10926e-05	343984	ICD10	1253	332203	1.13235	TRUE	9.7575e-05
Circulatory System	Paroxysmal tachycardia, unspecified	0.0597399	0.0141005	2.26803e-05	318020	ICD10	1992	341992	1.10394	TRUE	0.00010463
Musculoskeletal	Fasciitis	-0.0651518	0.01539	2.30195e-05	330445	ICD10	5463	312557	1.06156	TRUE	0.000105902
Dermatologic	Disturbance of skin sensation	0.0660571	0.0156701	2.49234e-05	351929	ICD10	4557	325888	0.936925	TRUE	0.000114346
Musculoskeletal	Other acquired Musculoskeletal deformity	0.0786438	0.0186578	2.49713e-05	341431	ICD10	4374	347555	1.06829	TRUE	0.000114252
Endocrine/Metabolic	Unspecified disorder of lipoid metabolism	0.164761	0.0392537	2.70068e-05	299355	ICD10	3077	338354	1.08182	TRUE	0.000123228
Digestive	Gastric ulcer	0.0545395	0.0130134	2.77708e-05	352616	ICD10	692	298663	1.17911	TRUE	0.000126368
Sense Organs	Other disorders of middle ear and mastoid	0.141993	0.0339255	2.84622e-05	353283	ICD10	6397	346219	1.05605	TRUE	0.000129163
Circulatory System	Cardiac arrest and ventricular fibrillation	0.115183	0.0276417	3.08643e-05	313962	ICD10				TRUE	0.000139684
Sense Organs	Cataract	0.0234032	0.00561646	3.08779e-05	357011	ICD10	1405	312557	1.12208	TRUE	0.000139368
Neoplasms	Malignant neoplasm of female breast	-0.0420247	0.0101268	3.32694e-05	183102	ICD10	40786	316225	1.02368	TRUE	0.000149757
Musculoskeletal	Other inflammatory spondylopathies	0.0769432	0.0186729	3.7792e-05	347139	ICD10	11122	171980	0.958846	TRUE	0.000169657
Symptoms	Malaise and fatigue	0.050562	0.0123411	4.18457e-05	357011	ICD10	3073	344066	1.07998	TRUE	0.000187352
Circulatory System	Atherosclerosis	0.0950605	0.0235613	5.46929e-05	343925	ICD10	7109	349902	1.05186	TRUE	0.000244217
Hematopoietic	Hemoglobin concentration (g/dl)	0.00719	0.00179	5.76e-05	308383	Inv_Pheno_cont	1933	341992	1.09973	TRUE	0.000256512
Circulatory System	Abnormal heart sounds	0.0782108	0.0194534	5.80973e-05	342534	ICD10				TRUE	0.000258039
Circulatory System	QRS duration (ms)*	0.034	0.00849	6.27e-05	12895	Inv_Pheno_cont	2833	339701	1.08135	TRUE	0.000277743
Musculoskeletal	Osteomyelitis	0.197932	0.0496264	6.65096e-05	347423	ICD10				TRUE	0.000293839
Dermatologic	Atopic/contact dermatitis due to other or unspecified	0.0611207	0.0153355	6.732e-05	354489	ICD10	432	346991	1.21888	TRUE	0.000296634
Digestive	Portal hypertension	0.122904	0.031028	7.46149e-05	339663	ICD10	4568	349921	1.06303	TRUE	0.000327913
Congenital Anomalies	Congenital osteodystrophies	0.141891	0.0358256	7.47599e-05	355726	ICD10	1108	338555	1.13078	TRUE	0.000327688
Hematopoietic	Megaloblastic anemia	0.0916831	0.0232213	7.87286e-05	325011	ICD10	828	354898	1.15245	TRUE	0.00034418
Digestive	Other disorders of intestine	0.0468783	0.0120767	0.00010372	330157	ICD10	1987	323024	1.09602	TRUE	0.000452253
Circulatory System	Cardiomyopathy	0.0818658	0.0211862	0.000111491	353573	ICD10	7453	322704	1.04799	TRUE	0.00048487
Neoplasms	Benign neoplasm of uterus	0.0380336	0.00984899	0.000112612	186026	ICD10	2382	351191	1.08531	TRUE	0.000488472
Circulatory System	Primary/intrinsic cardiomyopathies	0.0826149	0.021423	0.000115084	353520	ICD10	11748	174278	1.03877	TRUE	0.000497904
Neurological	Hemiplegia	0.0710972	0.0184642	0.000117855	339610	ICD10	2329	351191	1.08612	TRUE	0.000508573
Circulatory System	Pericarditis	0.0795894	0.0207324	0.00012359	353680	ICD10	3151	336459	1.07369	TRUE	0.000531948
Digestive	Blood in stool	0.062792	0.0163879	0.000127308	326050	ICD10	2489	351191	1.08284	TRUE	0.000546542
Neurological	Disorders of the autonomic nervous system	0.162641	0.0424682	0.000128289	337050	ICD10	4017	322033	1.06481	TRUE	0.000549341
Digestive	Cholesterolosis of gallbladder	0.150227	0.0397105	0.000154915	332878	ICD10	591	336459	1.17661	TRUE	0.000661656
Genitourinary	Prolapse of vaginal walls	0.0416517	0.01102	0.000157045	188948	ICD10	675	332203	1.1621	TRUE	0.000669045
Sense Organs	Cholesteatoma	0.148764	0.0393796	0.000158293	353044	ICD10	9273	179675	1.04253	TRUE	0.000672642
Musculoskeletal	Derangement of joint, non-traumatic	0.0803884	0.0213183	0.00016268	351938	ICD10	686	352358	1.1604	TRUE	0.000689534
Digestive	Obstruction of bile duct	0.0988864	0.0263564	0.000175501	333739	ICD10	2348	349590	1.08371	TRUE	0.000741993
Injuries & Poisonings	Complications of cardiac/vascular device, implant, and graft	0.309628	0.082651	0.00017953	351862	ICD10	1536	332203	1.10394	TRUE	0.000757107
Neoplasms	Uterine leiomyoma	0.0372529	0.00996761	0.000185936	185730	ICD10	156	351706	1.36292	TRUE	0.000782147
Respiratory	Lung disease due to external agents	0.129885	0.0348678	0.000195267	332224	ICD10	3231	313355	1.07066	TRUE	0.000819337
Hematopoietic	Anemia of chronic disease	0.106794	0.0287102	0.000199436	324321	ICD10	880	331344	1.1387	TRUE	0.000834732
Hematopoietic	Purpura and other hemorrhagic conditions	0.0640865	0.0174564	0.000241386	355407	ICD10	1297	323024	1.11271	TRUE	0.00100779
Musculoskeletal	Chronic osteomyelitis	0.272162	0.0742608	0.000247389	347184	ICD10	3519	351888	1.06618	TRUE	0.00103027
Musculoskeletal	Synovitis and tenosynovitis	0.0811723	0.0221528	0.000248115	328068	ICD10	193	346991	1.3128	TRUE	0.00103073
Pregnancy Complications	Miscarriage; stillbirth	-0.0747407	0.0204004	0.000248608	191001	ICD10	2180	325888	1.08456	TRUE	0.00103021
Circulatory System	Aortic aneurysm	0.0681667	0.0186101	0.000249379	345107	ICD10	2749	188252	0.927984	TRUE	0.00103085
Circulatory System	Mitral valve stenosis and aortic valve stenosis	0.0903454	0.0246729	0.000250522	341463	ICD10	3115	341992	1.07054	TRUE	0.00103301
Musculoskeletal	Other acquired deformities of limbs	0.0891826	0.0243565	0.000250686	340150	ICD10	1762	339701	1.09455	TRUE	0.00103115
Circulatory System	Nonrheumatic tricuspid valve disorders	0.196815	0.0538345	0.00025626	340069	ICD10	1796	338354	1.09328	TRUE	0.00105149
Pregnancy Complications	Early or threatened labor; hemorrhage in early pregnancy	-0.0794086	0.0218298	0.000275158	190679	ICD10	368	339701	1.21752	TRUE	0.00112626
Mental And Behavioral Disorders	Anxiety Criteria 6	-0.0198026	0.00673	0.000276	294072	Inv_Pheno_bin	2427	188252	0.923662	TRUE	0.00112694
Digestive	Ileostomy status	0.0750677	0.0207249	0.000292214	281821	ICD10	25828	268244	0.980392	TRUE	0.00119024
Dermatologic	Rash and other nonspecific skin eruption	0.065041	0.017969	0.00029503	350872	ICD10	2504	279317	1.07796	TRUE	0.00119878
Musculoskeletal	Acquired spondylolisthesis	0.0737754	0.0203886	0.000296357	340928	ICD10	3317	347555	1.0672	TRUE	0.00120125
Pregnancy Complications	Placenta previa and abruptio placenta	-0.106513	0.0294502	0.000298371	189537	ICD10	2574	338354	1.07656	TRUE	0.00120649
Injuries & Poisonings	Opiates and related narcotics causing adverse effects in therapeutic use	0.0615157	0.0170138	0.000299605	313411	ICD10	1285	188252	0.898963	TRUE	0.00120855
Circulatory System	Other disorders of arteries and arterioles	0.0787178	0.0217909	0.000303351	344252	ICD10	3717	309694	1.06345	TRUE	0.00122071
Reproductive	Ever had hysterectomy	0.0345914	0.00948	0.00031	138199	Inv_Pheno_bin	2260	341992	1.0819	TRUE	0.00124447
Circulatory System	Atrioventricular block, complete	0.0984154	0.0273493	0.000320099	313994	ICD10	13649	124550	1.0352	TRUE	0.00128193
Digestive	Other disorders of stomach and duodenum	0.0486848	0.0136301	0.000354444	307882	ICD10	1437	312557	1.10342	TRUE	0.00141608
Injuries & Poisonings	Fracture of radius and ulna	-0.0405429	0.0113514	0.000354782	342524	ICD10	5844	302038	1.04989	TRUE	0.00141405
Genitourinary	Other disorders of bladder	0.0316454	0.00886674	0.000358347	351908	ICD10	8434	334090	0.960268	TRUE	0.00142485
Circulatory System	Occlusion of cerebral arteries	0.0495101	0.0138867	0.000363438	346003	ICD10	14163	337745	1.03215	TRUE	0.00144167
Circulatory System	Cerebral artery occlusion, with cerebral infarction	0.0497593	0.0140059	0.000381234	345906	ICD10	5634	340369	1.05076	TRUE	0.00150868
Musculoskeletal	Osteomyelitis, periostitis, and other infections involving bone	0.165054	0.046733	0.000412657	347478	ICD10	5537	340369	1.05102	TRUE	0.00162917
Infectious Diseases	Gram positive septicemia	0.115637	0.0328146	0.000425177	335643	ICD10	487	346991	1.17946	TRUE	0.00167463
Musculoskeletal	Osteoarthrosis, localized, secondary	0.0785741	0.0223174	0.000430317	292278	ICD10	990	334653	1.12259	TRUE	0.00169089
Reproductive	Age at menopause (Years)*	-0.011	0.00313	0.000446	99428	Inv_Pheno_cont	2152	290126	1.08174	TRUE	0.0017484
Pregnancy Complications	Hemorrhage during pregnancy; childbirth and postpartum	-0.0825519	0.023731	0.000503951	190285	ICD10				TRUE	0.00197096
Circulatory System	Frontal angle P-wave (degrees)*	-0.0412	0.0118	0.000505	7730	Inv_Pheno_cont	2033	188252	0.920764	TRUE	0.00197044
Musculoskeletal	Spondylosis with myelopathy	0.189989	0.0548424	0.000531674	345210	ICD10				TRUE	0.00206969
Musculoskeletal	Other allied disorders of spine	0.140825	0.0406994	0.000539913	345498	ICD10	354	344856	1.20924	TRUE	0.00209687
Respiratory	Emphysema	0.057954	0.0168209	0.000570317	339437	ICD10	642	344856	1.15122	TRUE	0.00220981
Genitourinary	Inflammatory diseases of female pelvic organs	0.0431984	0.0125537	0.000579378	190945	ICD10	3816	335621	1.05967	TRUE	0.00223973
Respiratory	Other alveolar and parietoalveolar pneumonopathy	0.123782	0.036081	0.000602087	332164	ICD10	7041	183904	1.04415	TRUE	0.00232214
Sense Organs	Otitis media and Eustachian tube disorders	0.0694222	0.0203553	0.000648394	354935	ICD10	820	331344	1.13177	TRUE	0.00249497
Digestive	Hemorrhage of gastrointestinal tract	0.0338492	0.00992864	0.000651421	333178	ICD10	2577	352358	1.07189	TRUE	0.00250086
Congenital Anomalies	Other congenital Musculoskeletal anomalies	0.106045	0.0311344	0.000659092	355994	ICD10	11145	322033	1.03443	TRUE	0.0025245
Dermatologic	Erythematous conditions	0.0542878	0.016049	0.000717955	345747	ICD10	3778	302184	0.943396	TRUE	0.00274367
Respiratory	Diseases of the larynx and vocal cords	0.0578736	0.0171867	0.000758949	337354	ICD10	4174	341573	1.05579	TRUE	0.00289371
Digestive	Regional enteritis	0.0729408	0.0217244	0.000786348	281588	ICD10	3631	333723	1.05958	TRUE	0.00299135
Neurological	Sleep disorders	0.0785585	0.0234547	0.000809938	349974	ICD10	2271	279317	1.07567	TRUE	0.00307408
Hematopoietic	Pernicious anemia	0.0987201	0.0294868	0.000814145	324253	ICD10	1943	348031	1.08173	TRUE	0.00308304
Dermatologic	Disorders of sweat glands	0.205961	0.0615398	0.000817543	346844	ICD10	1229	323024	1.10376	TRUE	0.00308891
Digestive	Gastrointestinal hemorrhage	0.0208178	0.00623662	0.000843863	351875	ICD10	281	346563	1.2287	TRUE	0.00318115
Neurological	Disorders of other cranial nerves	0.0725778	0.0217677	0.000855442	340078	ICD10	29842	322033	1.02104	TRUE	0.00321754
Dermatologic	Hidradenitis	0.230143	0.0690943	0.000865782	346786	ICD10	2256	337822	1.07528	TRUE	0.00324912
Genitourinary	Cyst of kidney, acquired	0.0600108	0.0181627	0.000952952	327475	ICD10	223	346563	1.25878	TRUE	0.00356823
Respiratory	Cough	0.0456214	0.0138204	0.000963326	346803	ICD10	3270	324205	1.06185	TRUE	0.003599
Sense Organs	Dizziness and giddiness (Light-headedness and vertigo)	0.0365611	0.0111175	0.00100681	354299	ICD10	5653	341150	1.04668	TRUE	0.00375306
Mental Disorders	Altered mental status	0.0454143	0.0138224	0.00101784	349011	ICD10	8819	345480	1.03724	TRUE	0.00378572
Digestive	Toxic gastroenteritis and colitis	0.135436	0.041397	0.00106927	323325	ICD10	5689	343322	1.04646	TRUE	0.00396818
Mental Disorders	Neurological disorders	0.0362161	0.0111027	0.00110662	352218	ICD10	621	322704	1.14504	TRUE	0.00409768
Sense Organs	Hearing loss	0.0327316	0.0100449	0.00111992	356968	ICD10	8896	343322	1.03688	TRUE	0.00413776
Neoplasms	Esophageal cancer	0.110932	0.0341	0.00115	297303	Inv_Pheno_bin	10929	346039	1.03327	TRUE	0.00423951
Endocrine/Metabolic	Disorders of mineral metabolism	0.045815	0.0140971	0.0011542	357011	ICD10	917	296386	1.11732	TRUE	0.00424562
Neoplasms	Cancer within the Respiratory system	0.0455477	0.0140659	0.00120306	356956	ICD10	5432	351579	1.04688	TRUE	0.00441562
Neurological	Other paralytic syndromes	0.103946	0.0322061	0.00124859	337486	ICD10	5484	351472	1.0466	TRUE	0.0045727
Digestive	Hematemesis	0.0617753	0.0191419	0.00124993	324959	ICD10	1027	336459	1.10954	TRUE	0.00456757
Digestive	Diseases of the oral soft tissues, excluding lesions specific for gingiva and tongue	0.063612	0.019715	0.00125282	354360	ICD10	2926	322033	1.06372	TRUE	0.00456815
Mental Disorders	Aphasia/speech disturbance	0.0740899	0.0230116	0.00128333	345341	ICD10	2749	351611	1.06568	TRUE	0.00466921
Neurological	Stomach pain	0.026344	0.00832	0.0013	303071	Inv_Pheno_bin	2019	343322	1.0769	TRUE	0.00471957
Dermatologic	Superficial cellulitis and abscess	0.0958511	0.0300137	0.00140521	353965	ICD10	16210	286861	1.02669	TRUE	0.00509046
Sense Organs	Myopia	-0.0610541	0.0191356	0.00141974	352337	ICD10	1182	352783	1.1006	TRUE	0.00513197
Genitourinary	Calculus of kidney	0.0467652	0.0146787	0.00144293	352151	ICD10	2922	349415	0.940772	TRUE	0.00520453
Genitourinary	Uterine/Uterovaginal prolapse	0.0410685	0.0129166	0.00147527	186322	ICD10	4992	347159	1.04788	TRUE	0.00530969
Neurological	Other conditions of brain	0.0944393	0.0298596	0.00156273	337655	ICD10	6647	179675	1.04192	TRUE	0.00561237
Musculoskeletal	Other derangement of joint	0.110355	0.0349193	0.00157615	350461	ICD10	1196	336459	1.09904	TRUE	0.00564842
Genitourinary	Balanoposthitis	0.153527	0.0486678	0.00160719	131273	ICD10	871	349590	1.11667	TRUE	0.00574733
Endocrine/Metabolic	Localized adiposity	0.351911	0.111719	0.00163297	330669	ICD10	449	130824	1.16594	TRUE	0.00582705
Neurological	Myoneural disorders	0.176263	0.056624	0.00185276	353581	ICD10	86	330583	1.42178	TRUE	0.00659725
Respiratory	Wheezing	0.145065	0.0468505	0.00195934	341635	ICD10	332	353249	1.19275	TRUE	0.00696192
Endocrine/Metabolic	Secondary hypothyroidism	0.0701232	0.022737	0.00204166	331633	ICD10	485	341150	1.15611	TRUE	0.007239
Digestive	Other disorders of liver	0.0529907	0.017211	0.00207771	342181	ICD10	2068	329565	1.07264	TRUE	0.00735121
Injuries & Poisonings	Fracture of upper limb	-0.0291945	0.00948737	0.00208956	346309	ICD10	3626	338555	1.05442	TRUE	0.00737751
Genitourinary	Frequency of urination and polyuria	0.0452677	0.0147148	0.00209557	334423	ICD10	12219	334090	0.971228	TRUE	0.00738312
Circulatory System	Cardiac arrest	0.1123	0.0365082	0.00209775	313361	ICD10	4988	329435	1.04631	TRUE	0.00737526
Musculoskeletal	Acquired foot deformities	0.0283894	0.00924974	0.00214626	351246	ICD10	804	312557	1.11885	TRUE	0.00752994
Neoplasms	Leukemia	0.0583638	0.0190407	0.00217521	353038	ICD10	12892	338354	1.0288	TRUE	0.00761552
Mental Disorders	Dementias	0.0506061	0.0165531	0.00223412	347306	ICD10	2956	350082	1.0601	TRUE	0.0078054
Neurological	Cerebral edema and compression of brain	0.127992	0.042025	0.00232211	337062	ICD10	3984	343322	1.05191	TRUE	0.00809589
Mental Disorders	Personality disorders	0.139768	0.0460089	0.00238283	322851	ICD10	603	336459	1.13654	TRUE	0.00829025
Respiratory	Abnormal findings examination of lungs	0.0442893	0.0145922	0.00240427	356954	ICD10	503	322348	1.15001	TRUE	0.00834747
Genitourinary	Urinary sodium to creatinine ratio*	0.00553	0.00182	0.00242	310704	Inv_Pheno_cont	5075	351879	1.04528	TRUE	0.00838465
Endocrine/Metabolic	Gouty arthropathy	0.200106	0.0660684	0.0024555	351158	ICD10	25523	12935	0.970874	TRUE	0.00849004
Genitourinary	Hypertrophy of female genital organs	0.0841624	0.0278073	0.00247293	181487	ICD10	244	350914	1.22153	TRUE	0.00853262
Musculoskeletal	Calcaneal spur; Exostosis NOS	0.095042	0.0316713	0.0026919	326951	ICD10	1390	180097	1.08781	TRUE	0.00926902
Hematopoietic	Platelet crit (%)*	0.00521	0.00174	0.00271	307978	Inv_Pheno_cont	1063	325888	1.09971	TRUE	0.00931214
Symptoms	Fever of unknown origin	0.0380614	0.0126967	0.00272001	357011	ICD10				TRUE	0.00932735
Dermatologic	Corns and callosities	0.144204	0.0484242	0.00290192	349915	ICD10	6703	350308	1.03879	TRUE	0.00993076
Mental And Behavioral Disorders	Anxiety Criteria 5	-0.0198026	0.00734	0.003	298664	Inv_Pheno_bin	453	349462	1.15512	TRUE	0.0102454
Hematopoietic	Mean reticulocyte volume (Femtoliters)	0.0406	0.0137	0.00305	302735	Inv_Pheno_cont	21236	277428	0.980392	TRUE	0.0103949
Infectious Diseases	Candidiasis	0.0526797	0.0179002	0.00325084	356042	ICD10				TRUE	0.0110568
Musculoskeletal	Synoviopathy	0.104369	0.0355726	0.00334654	326729	ICD10	3346	352696	1.05409	TRUE	0.0113592
Digestive	Anal and rectal polyp	0.0275032	0.00939811	0.00342842	335196	ICD10	841	325888	1.11001	TRUE	0.0116135
Infectious Diseases	Dermatophytosis / Dermatomycosis	0.125802	0.043039	0.00346703	353270	ICD10	12492	322704	1.02788	TRUE	0.0117205
Neoplasms	Neoplasm of uncertain behavior	0.0701316	0.0240096	0.00348934	326272	ICD10	574	352696	1.13406	TRUE	0.0117721
Endocrine/Metabolic	Total protein (g/L)	-0.0221	0.00759	0.00352	290184	Inv_Pheno_cont	1851	324421	1.07265	TRUE	0.0118516
Mental And Behavioral Disorders	Bipolar Affective Disorder Manifestation Criteria Score*	0.00266	0.000912	0.00359	315660	Inv_Pheno_cont				TRUE	0.012063
Neoplasms	Cancer of urinary organs (incl. kidney and bladder)	0.0402026	0.0138415	0.00367839	357011	ICD10				TRUE	0.0123351
Digestive	Peptic ulcer, site unspecified	0.124109	0.0428055	0.00373903	346800	ICD10	5656	351355	1.04102	TRUE	0.0125134
Digestive	Abnormal results of function study of liver	0.0358728	0.0123831	0.00376841	345628	ICD10	581	346219	1.13214	TRUE	0.0125865
Neurological	Insomnia	-0.143654	0.0496711	0.00382668	348462	ICD10	7073	338555	1.03652	TRUE	0.0127556
Genitourinary	Dystrophy of female genital tract	-0.136067	0.0470984	0.00386474	185080	ICD10	431	348031	0.866187	TRUE	0.0128568
Musculoskeletal	Ankylosing spondylitis	0.114815	0.0397595	0.00388014	344738	ICD10	482	184598	0.872784	TRUE	0.0128824
Endocrine/Metabolic	Testicular hypofunction	0.179472	0.0621886	0.00390256	160051	ICD10	672	344066	1.12167	TRUE	0.0129311
Circulatory System	Self-reported pulmonary embolism	0.0672087	0.0234	0.00391	317958	Inv_Pheno_bin	274	159777	1.19659	TRUE	0.0129301
Musculoskeletal	Costochondritis	0.158445	0.0549774	0.00395158	335432	ICD10	1942	316016	1.06952	TRUE	0.0130418
Musculoskeletal	Other and unspecified disc disorder	0.0818305	0.0284164	0.00398069	346174	ICD10	351	335081	1.17169	TRUE	0.0131119
Circulatory System	Ventricular fibrillation and flutter	0.116205	0.0405538	0.00416429	313207	ICD10	1318	344856	1.08527	TRUE	0.0136897
Respiratory	Bronchitis	0.0919485	0.0321654	0.00425493	336650	ICD10	650	312557	1.12323	TRUE	0.0139602
Hematopoietic	Thrombocytopenia	0.0517957	0.0181649	0.00435248	355136	ICD10	1029	335621	1.09631	TRUE	0.0142522
Dermatologic	Symptoms affecting skin	0.0647673	0.0227499	0.00441427	349618	ICD10	3248	351888	1.05316	TRUE	0.0144263
Musculoskeletal	Bursitis	0.096056	0.0337518	0.00442795	326823	ICD10	2063	347555	1.06691	TRUE	0.0144427
Circulatory System	Other aneurysm	0.0470099	0.0166131	0.00465922	345907	ICD10	935	325888	1.10082	TRUE	0.0151674
Symptoms	Musculoskeletal Symptoms referable to limbs	0.086141	0.0305637	0.00482618	356784	ICD10	3915	341992	1.04813	TRUE	0.0156804
Digestive	Inflammatory bowel disease and other gastroenteritis and colitis	0.0383788	0.0136187	0.00483104	285169	ICD10	1139	355645	1.08996	TRUE	0.0156657
Genitourinary	Inflammatory disease of cervix, vagina, and vulva	0.0523587	0.0185936	0.00486333	187037	ICD10	5852	279317	1.03912	TRUE	0.0157399
Sense Organs	Optic neuritis/neuropathy	0.175817	0.0626504	0.00501108	347591	ICD10	3133	183904	1.05375	TRUE	0.0161866
Circulatory System	Arterial stiffness index*	0.00927	0.0033	0.00503	82718	Inv_Pheno_cont	270	347321	1.19222	TRUE	0.0162164
Congenital Anomalies	Congenital Anomalies of limbs	0.114792	0.0409506	0.00505997	355531	ICD10				TRUE	0.0162816
Endocrine/Metabolic	Testicular dysfunction	0.17007	0.0607664	0.0051302	160064	ICD10	633	354898	1.12164	TRUE	0.0164758
Sense Organs	Other disorders of tympanic membrane	0.0762627	0.0273059	0.0052238	353786	ICD10	287	159777	1.18539	TRUE	0.0167442
Sense Organs	Hearing aid	0.0294288	0.0105	0.00531	185836	Inv_Pheno_bin	1428	352358	1.07925	TRUE	0.0169879
Musculoskeletal	Flat foot	0.169411	0.0609166	0.00541866	338640	ICD10	10458	175378	1.02987	TRUE	0.0173024
Pregnancy Complications	Hyperemesis gravidarum	-0.243322	0.0876399	0.00549666	194032	ICD10	286	338354	1.18461	TRUE	0.017518
Mental Disorders	Polyneuropathy due to drugs	0.200476	0.0723921	0.0056176	338091	ICD10	139	193893	0.784019	TRUE	0.0178693
Digestive	Other disorders of gallbladder	0.0588015	0.0212456	0.00564524	334570	ICD10	203	337888	1.22198	TRUE	0.0179231
Genitourinary	Disorders of penis	0.0614415	0.0222079	0.00566344	137161	ICD10	2367	332203	1.06056	TRUE	0.0179468
Respiratory	Lung transplant	0.360205	0.130367	0.00572726	354515	ICD10	2175	134986	1.06337	TRUE	0.0181146
Sense Organs	Tympanosclerosis and middle ear disease related to otitis media	0.175708	0.0636984	0.0058078	352620	ICD10	63	354452	1.43362	TRUE	0.0183346
Circulatory System	Endocarditis	0.0884046	0.032099	0.00588503	352225	ICD10	262	352358	1.19209	TRUE	0.0185434
Digestive	Acute gastritis	0.11485	0.0417989	0.00600193	302649	ICD10	1034	351191	1.09243	TRUE	0.0188761
Neoplasms	Lymphoid leukemia, chronic	0.0955188	0.0347694	0.00601049	350963	ICD10	611	302038	1.1217	TRUE	0.0188675
Neoplasms	Cancer of bronchus; lung	0.0430834	0.0156988	0.00606265	355859	ICD10	881	350082	1.10023	TRUE	0.0189955
Circulatory System	Stricture of artery	0.0748775	0.0273297	0.00614792	343426	ICD10	4387	351472	1.04402	TRUE	0.0192266
Neoplasms	Cervical cancer	0.0539583	0.0197023	0.00616855	167553	ICD10	1434	341992	1.07775	TRUE	0.0192551
Digestive	Gastrojejunal ulcer	0.35344	0.12916	0.00621052	346283	ICD10	2797	164756	1.05544	TRUE	0.0193499
Injuries & Poisonings	Complication of amputation stump	0.227183	0.0831117	0.00626713	354357	ICD10	64	346219	1.42396	TRUE	0.0194899
Sense Organs	Perforation of tympanic membrane	0.0863666	0.0316076	0.00628635	353423	ICD10	154	354203	1.25506	TRUE	0.0195134
Symptoms	Symptoms of the muscles	0.217716	0.0798102	0.00637348	356661	ICD10	1065	352358	1.09021	TRUE	0.0197471
Sense Organs	Suppurative and unspecified otitis media	0.0879853	0.0323194	0.00648162	353376	ICD10	167	356494	1.24323	TRUE	0.020045
Sense Organs	Otitis media	0.0615753	0.0226313	0.00651243	354440	ICD10	1018	352358	1.09197	TRUE	0.0201031
Mental Disorders	Alzheimer's disease	0.0617733	0.0227066	0.00651829	345418	ICD10	2082	352358	1.06351	TRUE	0.020084
Hematopoietic	Disorders of iron metabolism	-0.083096	0.0305509	0.00652983	352722	ICD10	2096	343322	1.06372	TRUE	0.0200825
Neoplasms	Prostate cancer	-0.0295588	0.0108	0.0066	124191	Inv_Pheno_bin	1143	351579	0.920263	TRUE	0.020261
Respiratory	Acute laryngitis and tracheitis	0.18373	0.0676883	0.00664046	353602	ICD10	10229	113962	0.970874	TRUE	0.0203478
Respiratory	Acute upper Respiratory infections of multiple or unspecified sites	0.0481735	0.0177558	0.00666536	356764	ICD10	232	353370	1.20169	TRUE	0.0203867
Digestive	Calculus of bile duct	0.121276	0.0447344	0.00670775	332735	ICD10	3394	353370	1.04935	TRUE	0.0204789
Genitourinary	Endometriosis	0.0430959	0.0159188	0.00678483	188243	ICD10	532	332203	1.12894	TRUE	0.0206764
Sense Organs	Other disorders of eyelids	0.0363114	0.0135113	0.00719918	351856	ICD10	4339	183904	1.04404	TRUE	0.0218991
Genitourinary	Urethral stricture (not specified as infectious)	0.0408856	0.0152368	0.00728897	342385	ICD10	5938	345918	1.03698	TRUE	0.022132
Endocrine/Metabolic	Apolipoprotein B (g/L)	-0.00116	0.000434	0.00742	315634	Inv_Pheno_cont	4640	337745	1.04173	TRUE	0.0224889
Endocrine/Metabolic	Fasting glucose (mmol/L)	0.0137	0.00512	0.00743	10703	Inv_Pheno_cont				TRUE	0.0224784
Genitourinary	Kidney replaced by transpant	0.121872	0.0455273	0.00743065	324719	ICD10				TRUE	0.0224397
Neoplasms	Benign neoplasm of other parts of Digestive system	0.027517	0.0103127	0.00762449	345035	ICD10	514	324205	1.12961	TRUE	0.0229836
Dermatologic	Cellulitis and abscess of fingers/toes	0.0910748	0.0341338	0.00762647	353696	ICD10	10306	334729	1.0279	TRUE	0.0229481
Neoplasms	Malignant neoplasm of liver, primary	0.145974	0.0547405	0.00766098	332290	ICD10	913	352783	1.09535	TRUE	0.0230105
Neurological	Other headache syndromes	0.0259455	0.00974983	0.007788	352680	ICD10	355	331935	1.15717	TRUE	0.02335
Genitourinary	Chronic kidney disease, Stage I or II	0.0782809	0.029428	0.00781204	325439	ICD10	11523	341157	1.02629	TRUE	0.0233801
Mental Disorders	Antisocial/borderline personality disorder	0.185869	0.0700461	0.00796574	322565	ICD10	1234	324205	1.08143	TRUE	0.0237975
Genitourinary	Endometrial hyperplasia	0.0824429	0.0310774	0.00798217	181206	ICD10	217	322348	1.20426	TRUE	0.023804
Genitourinary	Other inflammatory disorders of male genital organs	0.129893	0.0490272	0.00806307	131266	ICD10	1109	180097	1.08594	TRUE	0.0240024
Circulatory System	Atherosclerosis of native arteries of the extremities with intermittent claudication	0.208505	0.0792148	0.00848466	342162	ICD10	442	130824	1.13871	TRUE	0.0252124
Circulatory System	Hypertensive heart disease	0.16516	0.0628314	0.00857312	240096	ICD10	170	341992	1.23184	TRUE	0.02543
Hematopoietic	Acute posthemorrhagic anemia	0.140954	0.0536741	0.00863675	323393	ICD10	272	239824	1.17958	TRUE	0.0255734
Digestive	Ascites (non malignant)	0.0490047	0.0186628	0.00864482	341630	ICD10	369	323024	1.15137	TRUE	0.0255519
Respiratory	Pneumoconiosis	0.117874	0.0449121	0.00867663	331874	ICD10	3075	338555	1.05023	TRUE	0.0256007
Injuries & Poisonings	Fracture of clavicle or scapula	-0.0672605	0.0256306	0.00868474	335711	ICD10	530	331344	1.1251	TRUE	0.0255794
Dermatologic	Unspecified erythematous condition	0.0882917	0.0336892	0.00877303	342512	ICD10	1621	334090	0.934952	TRUE	0.025794
Sense Organs	Conductive hearing loss	0.11067	0.042238	0.00878874	346634	ICD10	939	341573	1.09231	TRUE	0.0257947
Genitourinary	Other disorders of urethra and urinary tract	0.0368195	0.0141108	0.00907271	343168	ICD10	595	346039	1.11703	TRUE	0.0265814
Sense Organs	Amblyopia	0.0744664	0.0285572	0.00911722	351615	ICD10	5423	337745	1.03751	TRUE	0.0266651
Musculoskeletal	Intervertebral disc disorders	0.0691673	0.0265709	0.00923787	346364	ICD10	1308	350307	1.07731	TRUE	0.0269707
Circulatory System	Primary pulmonary hypertension	0.108888	0.0419375	0.00941949	349274	ICD10	1508	344856	1.07162	TRUE	0.027453
Pregnancy Complications	Excessive vomiting in pregnancy	-0.180471	0.0695449	0.00945844	194114	ICD10	606	348668	1.11504	TRUE	0.0275184
Infectious Diseases	Dermatophytosis	0.1226	0.0475037	0.00985555	353167	ICD10	221	193893	0.834877	TRUE	0.0286239
Genitourinary	Urethral discharge	0.355288	0.13784	0.0099505	329491	ICD10	471	352696	1.13043	TRUE	0.0288495
Sense Organs	Otitis externa	0.0969901	0.0376562	0.0100046	355849	ICD10	56	329435	1.42659	TRUE	0.028956
Neoplasms	Secondary malignant neoplasm	0.0204905	0.00799913	0.0104194	342074	ICD10	749	355100	1.10185	TRUE	0.0301044
Musculoskeletal	Unspecified osteomyelitis	0.17412	0.0680042	0.0104545	347221	ICD10	17653	324421	1.0207	TRUE	0.0301537
Neurological	Extrapyramidal disease and abnormal movement disorders	0.0641205	0.0251359	0.0107428	338150	ICD10	230	346991	1.1902	TRUE	0.0309319
Infectious Diseases	Althete's foot	0.173397	0.0679826	0.0107534	352926	ICD10	1691	336459	1.06622	TRUE	0.0309091
Sense Organs	Ptosis of eyelid	0.049832	0.0195376	0.0107547	348726	ICD10	230	352696	1.18934	TRUE	0.0308596
Neoplasms	Cancer of stomach	0.0821508	0.0322685	0.0109012	332959	ICD10	2808	345918	1.05109	TRUE	0.0312265
Genitourinary	Renal colic	0.0567258	0.0223378	0.0111028	349296	ICD10	1024	331935	1.08562	TRUE	0.0317495
Circulatory System	Second degree AV block	0.0789947	0.0311148	0.0111228	313665	ICD10	2137	347159	1.05837	TRUE	0.0317523
Musculoskeletal	Arthropathy associated with Neurological disorders	0.227578	0.0897017	0.0111791	347123	ICD10	1108	312557	1.0822	TRUE	0.0318586
Neoplasms	Lymphoid leukemia	0.0835165	0.0330145	0.0114163	351059	ICD10	132	346991	1.25555	TRUE	0.032479
Sense Organs	Paralytic strabismus	0.117105	0.0463338	0.0114901	347816	ICD10	977	350082	1.0871	TRUE	0.0326335
Hematopoietic	Iron deficiency anemia secondary to blood loss (chronic)	0.0957221	0.0381626	0.0121323	323755	ICD10				TRUE	0.0343989
Musculoskeletal	Other disorders of soft tissues	0.0953805	0.0382292	0.012597	326617	ICD10				TRUE	0.0356559
Respiratory	Chronic tonsillitis and adenoiditis	0.0743075	0.0298613	0.0128311	334917	ICD10	729	325888	1.10008	TRUE	0.036257
Digestive	Peritonitis and retroperitoneal infections	0.0655683	0.0263745	0.012917	324237	ICD10	1194	333723	1.07714	TRUE	0.0364382
Endocrine/Metabolic	Other endocrine disorders	0.168605	0.0679497	0.0130897	350419	ICD10	1533	322704	1.06777	TRUE	0.036863
Injuries & Poisonings	Fracture of pelvis	-0.0687362	0.0277133	0.0131287	335477	ICD10	230	350189	1.18365	TRUE	0.0369106
Congenital Anomalies	Neural tube defects	0.0947119	0.0382197	0.0132089	356650	ICD10	1387	334090	0.933573	TRUE	0.0370736
Hematopoietic	Diseases of white blood cells	0.0842335	0.0340423	0.0133468	345004	ICD10	727	355923	1.09934	TRUE	0.0373979
Circulatory System	Cerebral ischemia	0.0319731	0.012927	0.0133847	346908	ICD10	917	344087	1.08788	TRUE	0.0374413
Mental Disorders	Phobia	0.0651624	0.0264993	0.0139315	323868	ICD10	834	62313	1.0929	TRUE	0.0389056
Neoplasms	Cancer of bladder	0.0409952	0.0166828	0.0139974	355227	ICD10	1520	322348	1.06733	TRUE	0.0390245
Hematopoietic	Acquired coagulation factor deficiency	0.540995	0.220271	0.0140477	351910	ICD10	3872	351355	1.04185	TRUE	0.0390994
Hematopoietic	Nucleated red blood cell % (10^9 cells/liter)*	-0.00114	0.000465	0.0141	305545	Inv_Pheno_cont	22	351888	1.71771	TRUE	0.0391797
Genitourinary	Ovarian cyst	0.0345534	0.0141339	0.0144964	167845	ICD10				TRUE	0.0402142
Hematopoietic	Deficiency anemias	0.244222	0.100289	0.0148845	323130	ICD10	5550	162295	1.03516	TRUE	0.0412225
Neoplasms	Acquired absence of breast	-0.0356656	0.01465	0.0149117	175949	ICD10	106	323024	1.27663	TRUE	0.0412295
Neoplasms	Lipoma of skin and subcutaneous tissue	0.0342031	0.0141147	0.0153836	353880	ICD10	5118	170831	0.964963	TRUE	0.0424638
Sense Organs	Open-angle glaucoma	-0.0495224	0.020468	0.0155419	339948	ICD10	5399	348481	1.03479	TRUE	0.0428299
Endocrine/Metabolic	Proteinuria	0.116051	0.0481365	0.0159146	355816	ICD10	2562	337386	0.951684	TRUE	0.0437849
Genitourinary	Retention of urine	0.0211404	0.00877525	0.0159922	344040	ICD10	458	355358	1.12305	TRUE	0.0439259
Neoplasms	Other benign neoplasm of connective and other soft tissue	-0.0912895	0.0378969	0.0160013	349219	ICD10	14605	329435	1.02137	TRUE	0.0438787
Circulatory System	Sinoatrial node dysfunction (Bradycardia)	0.078938	0.0327944	0.0160817	313552	ICD10	738	348481	0.912753	TRUE	0.0440269
Neurological	Prospective memory	-0.0198026	0.00783	0.0161	105917	Inv_Pheno_bin	995	312557	1.08214	TRUE	0.0440049
Endocrine/Metabolic	severe protein-calorie malnutrition	-0.479634	0.199622	0.0162742	348837	ICD10	22557	83360	0.980392	TRUE	0.0444085
Endocrine/Metabolic	Disorders of adrenal glands	0.0777396	0.0325233	0.0168357	351195	ICD10	27	348810	0.61901	TRUE	0.0458657
Congenital Anomalies	Congenital Musculoskeletal deformities of spine	0.119782	0.0501595	0.0169391	355320	ICD10	1006	350189	1.08084	TRUE	0.0460723
Genitourinary	Calculus of ureter	0.0434945	0.0182901	0.017405	350359	ICD10	422	354898	1.12725	TRUE	0.0472625
Genitourinary	Functional disorders of bladder	0.056644	0.0238371	0.0174875	339626	ICD10	3200	347159	1.04445	TRUE	0.0474094
Neoplasms	Malignant neoplasm of bladder	0.0419186	0.0176431	0.0175052	354813	ICD10	1881	337745	1.05828	TRUE	0.0473803
Symptoms	Other abnormal blood chemistry	0.0820249	0.034571	0.0176608	356397	ICD10	3458	351355	1.04281	TRUE	0.0477243
Genitourinary	Urethral syndrome	-0.376797	0.159229	0.0179629	316346	ICD10	889	355508	1.08548	TRUE	0.0484621
Circulatory System	Acute vascular insufficiency of intestine	0.101306	0.0429533	0.0183482	342570	ICD10	42	316304	0.686055	TRUE	0.0494217
Mental Disorders	Tension headache	0.106494	0.0452867	0.0186954	322867	ICD10	578	341992	1.10662	FALSE	0.0502757
Dermatologic	Bullous dermatoses	0.146173	0.0623414	0.0190418	341847	ICD10	519	322348	1.11237	FALSE	0.0511251
Genitourinary	Inflammatory diseases of prostate	0.04371	0.018664	0.0191839	133947	ICD10	274	341573	1.1574	FALSE	0.0514239
Genitourinary	Pelvic peritoneal adhesions, female (postoperative) (postinfection)	0.0438925	0.0187592	0.0192946	186988	ICD10	3123	130824	1.04468	FALSE	0.0516379
Neurological	Myasthenia gravis	0.142258	0.0608908	0.0194769	353536	ICD10	3084	183904	1.04487	FALSE	0.0520423
Circulatory System	Paroxysmal supraventricular tachycardia	0.0387558	0.0166202	0.0197087	316465	ICD10	287	353249	1.15287	FALSE	0.0525775
Symptoms	Rhabdomyolysis	0.375068	0.161387	0.0201239	356535	ICD10	3908	312557	1.03952	FALSE	0.0535995
Neoplasms	Thyroid cancer	0.10279	0.0443235	0.020391	355008	ICD10	41	356494	1.45509	FALSE	0.0542244
Genitourinary	Postmenopausal bleeding	0.0241135	0.0104071	0.0205021	172815	ICD10	541	354467	1.10826	FALSE	0.0544333
Respiratory	Pseudomonal pneumonia	0.169284	0.0730718	0.0205209	334678	ICD10	10520	162295	1.02441	FALSE	0.0543967
Neurological	Numeric memory (Largest # correct)	-0.0171	0.00739	0.0206	33043	Inv_Pheno_cont	200	334478	1.18446	FALSE	0.0545198
Infectious Diseases	Viremia, NOS	0.047752	0.0206357	0.0206648	352059	ICD10				FALSE	0.0546047
Digestive	Splenomegaly	0.0815804	0.0354067	0.0212172	322882	ICD10	2506	349553	1.04891	FALSE	0.0559759
Circulatory System	Transient cerebral ischemia	0.0403112	0.0175056	0.0212925	343885	ICD10	849	322033	1.085	FALSE	0.0560858
Hematopoietic	Aplastic anemia	0.0765427	0.0332517	0.0213399	323989	ICD10	3516	340369	1.04113	FALSE	0.0561223
Neoplasms	Large cell lymphoma	0.0731181	0.0318284	0.0216039	351134	ICD10	965	323024	1.07955	FALSE	0.0567273
Digestive	Gastrointestinal complications	0.0817287	0.035637	0.0218269	323541	ICD10	1052	350082	1.07586	FALSE	0.0572227
Hematopoietic	Other hereditary hemolytic anemias	0.185807	0.0813423	0.0223559	323185	ICD10	837	322704	1.08516	FALSE	0.0585177
Hematopoietic	Coagulation defects	0.0599486	0.0262661	0.022468	353430	ICD10	161	323024	1.20419	FALSE	0.0587192
Injuries & Poisonings	Poisoning/allergy of sulfonamides	0.0634331	0.0278114	0.0225584	311072	ICD10	1542	351888	1.06178	FALSE	0.0588633
Neurological	Coma	0.092142	0.0404084	0.0225918	337112	ICD10	1378	309694	1.06549	FALSE	0.0588585
Endocrine/Metabolic	Polyclonal hypergammaglobulinemia	0.42877	0.188809	0.0231518	355388	ICD10	653	336459	1.09652	FALSE	0.0602236
Neoplasms	Cancer of prostate	-0.0222702	0.00982135	0.023358	143300	ICD10	30	355358	1.53537	FALSE	0.0606655
Genitourinary	Oliguria and anuria	0.151634	0.066997	0.0236176	329673	ICD10	12476	130824	0.977976	FALSE	0.0612443
Genitourinary	Calculus of lower urinary tract	0.0639825	0.0282839	0.0236877	348493	ICD10	238	329435	1.16373	FALSE	0.061331
Neoplasms	Malignant neoplasm of ovary	0.0398545	0.0176293	0.0237781	176344	ICD10	1334	347159	1.06607	FALSE	0.0614697
Digestive	Cyst and pseudocyst of pancreas	0.0837816	0.0370603	0.0237789	353011	ICD10	3507	172837	1.04066	FALSE	0.0613767
Injuries & Poisonings	Dislocation	0.0873193	0.0387228	0.0241344	340322	ICD10	774	352237	1.08739	FALSE	0.0621982
Injuries & Poisonings	Fracture of neck of femur	-0.0375276	0.0167165	0.0247716	337947	ICD10	709	339613	1.09125	FALSE	0.0637421
Neoplasms	Leukemia cancer	0.0629398	0.0281	0.0249	296759	Inv_Pheno_bin	3857	334090	0.963168	FALSE	0.0639738
Musculoskeletal	Rupture of synovium	0.0851576	0.038081	0.0253374	326623	ICD10	1348	295411	1.06496	FALSE	0.0649977
Mental Disorders	Hallucinations	0.083488	0.0373994	0.025593	344083	ICD10	735	325888	1.08889	FALSE	0.0655527
Congenital Anomalies	Pectus excavatum	-0.339014	0.151903	0.025629	354944	ICD10	761	343322	1.08707	FALSE	0.0655442
Digestive	Jaundice (not of newborn)	0.0601466	0.0269606	0.0256875	340021	ICD10	46	354898	0.712472	FALSE	0.0655933
Digestive	Stomatitis and mucositis (ulcerative)	0.0860851	0.0386158	0.0257959	352324	ICD10	1466	338555	1.06199	FALSE	0.0657696
Congenital Anomalies	Congenital deformities of feet	0.128661	0.0577436	0.0258712	355216	ICD10	713	351611	1.0899	FALSE	0.0658611
Infectious Diseases	Diseases due to other mycobacteria	0.364147	0.163593	0.0260186	334693	ICD10	318	354898	1.1373	FALSE	0.0661356
Neoplasms	Benign neoplasm of brain, cranial nerves, meninges	0.0637976	0.0286664	0.0260464	355402	ICD10	40	334653	1.43929	FALSE	0.0661056
Musculoskeletal	Articular cartilage disorder	0.100192	0.045053	0.0261566	350113	ICD10	1294	354108	1.06588	FALSE	0.0662846
Digestive	Other intestinal obstruction	0.0336494	0.0151339	0.0261861	284045	ICD10	523	349590	1.10538	FALSE	0.0662588
Endocrine/Metabolic	Congenital hypothyroidism	0.284553	0.128019	0.0262329	329630	ICD10	4728	279317	1.03422	FALSE	0.0662767
Digestive	Gastritis and duodenitis, NOS	0.0763086	0.0343382	0.0262656	302942	ICD10	65	329565	1.32917	FALSE	0.0662591
Circulatory System	Arterial dissection	-0.287027	0.129821	0.0270401	342055	ICD10	904	302038	1.0793	FALSE	0.06811
Injuries & Poisonings	Adverse drug events and drug allergies	0.11075	0.0501207	0.0271283	310117	ICD10	63	341992	0.750492	FALSE	0.0682293
Endocrine/Metabolic	Abnormal weight gain	0.219775	0.0995677	0.0272937	330691	ICD10	423	309694	1.11712	FALSE	0.0685421
Neoplasms	Cervical cancer and dysplasia	0.0333605	0.0151483	0.0276475	169527	ICD10	108	330583	1.2458	FALSE	0.0693264
Endocrine/Metabolic	Crystal arthropathies	0.084943	0.0386232	0.0278584	351628	ICD10	4771	164756	1.03392	FALSE	0.0697504
Digestive	Intestinal obstruction without mention of hernia	0.0269591	0.0122654	0.0279513	286592	ICD10	714	350914	1.08865	FALSE	0.0698783
Mental Disorders	Generalized anxiety disorder	-0.128567	0.0585148	0.0280088	322659	ICD10	7275	279317	1.02733	FALSE	0.0699173
Infectious Diseases	Intestinal infection due to C. difficile	0.066369	0.0302718	0.0283478	352485	ICD10	311	322348	0.879355	FALSE	0.070658
Respiratory	Septal Deviations/Turbinate Hypertrophy	0.0312676	0.0142832	0.0285878	339002	ICD10	1162	351323	1.06862	FALSE	0.0711498
Musculoskeletal	Osteitis deformans [Paget's disease of bone]	0.207471	0.0949034	0.0288059	335199	ICD10	5279	333723	1.03176	FALSE	0.0715862
Genitourinary	Menopausal and postmenopausal disorders	0.0210113	0.00962659	0.0290629	174728	ICD10	118	335081	1.23056	FALSE	0.0721174
Pregnancy Complications	Venous/cerebrovascular complications embolism in pregnancy and the puerperium	-0.175054	0.0802339	0.0291244	193942	ICD10	12433	162295	1.02123	FALSE	0.0721629
Neoplasms	Malignant neoplasm of kidney, except pelvis	0.0533694	0.0245083	0.0294354	353131	ICD10	165	193777	0.839412	FALSE	0.0728253
Sense Organs	Laser eye surgery	-0.0582689	0.0273	0.0299	64921	Inv_Pheno_bin	1776	351355	1.05482	FALSE	0.0738654
Respiratory	Chronic obstructive pulmonary disease	0.0618754	0.0288	0.0303	76871	Inv_Pheno_bin	1456	63465	0.943396	FALSE	0.074743
Hematopoietic	Von willebrand's disease	0.181045	0.0835871	0.030315	352040	ICD10	1305	75566	1.06383	FALSE	0.0746698
Circulatory System	Age angina diagnosed (Years)	-0.214	0.0992	0.0307	4925	Inv_Pheno_cont	152	351888	1.19847	FALSE	0.0755066
Circulatory System	Other venous embolism and thrombosis	0.104479	0.0485978	0.0315656	323419	ICD10				FALSE	0.0775214
Mental And Behavioral Disorders	Bipolar Affective Disorder Criteria 3	0.040822	0.0188	0.0322	316889	Inv_Pheno_bin	450	322969	1.11013	FALSE	0.0789633
Genitourinary	Hydronephrosis	0.0522657	0.0244596	0.0326127	348941	ICD10	3011	313878	1.04167	FALSE	0.0798582
Genitourinary	Non-proliferative glomerulonephritis	0.150323	0.0707186	0.0335326	324418	ICD10	1782	347159	1.05366	FALSE	0.0819903
Musculoskeletal	Rheumatism, unspecified and fibrositis	0.107674	0.0506973	0.033682	326302	ICD10	213	324205	1.16221	FALSE	0.0822353
Infectious Diseases	Viral infection	0.0378802	0.0178572	0.0338976	352908	ICD10	414	325888	1.11368	FALSE	0.0826409
Neurological	Acute (transverse) myelitis	-0.219699	0.103579	0.0339151	355572	ICD10	3355	349553	1.03861	FALSE	0.082563
Musculoskeletal	Infective connective tissue disorders	0.177131	0.0836711	0.0342603	347143	ICD10	99	355473	0.80276	FALSE	0.083282
Hematopoietic	Other diseases of blood and blood-forming organs	0.052658	0.0248885	0.0343659	345808	ICD10	152	346991	1.19379	FALSE	0.0834173
Congenital Anomalies	Digestive Congenital Anomalies	0.0630976	0.0298239	0.0343724	355175	ICD10	1721	344087	1.05407	FALSE	0.083312
Mental Disorders	Senile dementia	0.0435067	0.0205945	0.0346402	345876	ICD10	1197	353978	1.06513	FALSE	0.0838392
Neoplasms	Multiple myeloma	0.0664166	0.0314431	0.0346627	351159	ICD10	2554	343322	1.04447	FALSE	0.0837723
Genitourinary	Urinary albumin-to-creatine ratio (mg/mmol)*	0.00375	0.00178	0.0349	309668	Inv_Pheno_cont	1077	350082	1.06867	FALSE	0.084224
Circulatory System	Disease of capillaries	0.159157	0.0754605	0.034932	342179	ICD10				FALSE	0.0841795
Sense Organs	Visual disturbances	0.0282626	0.0134261	0.0352865	356295	ICD10	187	341992	1.17252	FALSE	0.0849113
Digestive	Irritable Bowel Syndrome	0.0221639	0.0105498	0.0356521	289208	ICD10	13613	36755	1.02145	FALSE	0.0856676
Injuries & Poisonings	Complication due to other implant and internal device	0.103415	0.0492545	0.0357639	352144	ICD10	9891	279317	1.02241	FALSE	0.0858128
Circulatory System	Other specified peripheral vascular diseases	0.247146	0.117746	0.0358193	342069	ICD10	438	351706	1.10895	FALSE	0.0858224
Endocrine/Metabolic	Vitamin D deficiency	0.0384362	0.0183537	0.0362423	351990	ICD10	77	341992	1.28037	FALSE	0.0867115
Neoplasms	Myeloma cancer	0.0812101	0.0388	0.0366	297210	Inv_Pheno_bin	3180	348810	1.03918	FALSE	0.0874421
Endocrine/Metabolic	Disorders of parathyroid gland	0.0508159	0.0243534	0.0369238	351987	ICD10	708	296502	1.0846	FALSE	0.0880897
Endocrine/Metabolic	Disorders of protein plasma/amino-acid transport and metabolism	0.0706165	0.0338719	0.0370867	356286	ICD10	1798	350189	1.05213	FALSE	0.0883521
Neoplasms	Benign neoplasm of other endocrine glands and related structures	0.0539001	0.0259267	0.0376226	356051	ICD10	928	355358	1.07317	FALSE	0.0895011
Neoplasms	Cancer of kidney and renal pelvis	0.0498695	0.0240304	0.0379616	353203	ICD10	1584	354467	1.05538	FALSE	0.0901791
Endocrine/Metabolic	Hyperparathyroidism	0.053173	0.0258825	0.0399372	351780	ICD10	1848	351355	1.05113	FALSE	0.0947375
Neoplasms	Cancer of liver and intrahepatic bile duct	0.074836	0.0364667	0.0401532	332735	ICD10	1591	350189	1.05461	FALSE	0.0951146
Injuries & Poisonings	Traumatic amputation	0.0946257	0.0461325	0.0402499	354702	ICD10	800	331935	1.07771	FALSE	0.0952088
Mental And Behavioral Disorders	Addicted to Medication	0.0693501	0.0338	0.0404	98860	Inv_Pheno_bin	499	354203	1.09925	FALSE	0.0954286
Digestive	Other Symptoms involving abdomen and pelvis	0.0424233	0.0207076	0.0404932	324527	ICD10	935	97925	1.07181	FALSE	0.0955136
Hematopoietic	Spontaneous ecchymoses	0.137984	0.0675261	0.0410115	352121	ICD10	2494	322033	1.04334	FALSE	0.0965998
Neurological	Torsion dystonia	0.0994283	0.0487159	0.0412528	336907	ICD10	955	76266	1.07066	FALSE	0.0970312
Circulatory System	Arrhythmia (cardiac) NOS	0.0494952	0.0243002	0.041668	314374	ICD10	448	336459	1.10454	FALSE	0.0978699
Dermatologic	Sarcoidosis	0.0728142	0.0357799	0.0418451	342404	ICD10	1817	312557	1.05074	FALSE	0.0981478
Injuries & Poisonings	Skull and face fracture and other intercranial injury	-0.0679647	0.0333994	0.04186	356942	ICD10	831	341573	1.07553	FALSE	0.0980451
Endocrine/Metabolic	Disorders of plasma protein metabolism	0.0715198	0.035186	0.0420909	356218	ICD10	953	355989	0.934293	FALSE	0.0984479
Circulatory System	Occlusion and stenosis of precerebral arteries	0.0420418	0.0206903	0.0421584	342880	ICD10	860	355358	1.07414	FALSE	0.0984678
Sense Organs	Deaf	-0.231112	0.114	0.0425	223933	Inv_Pheno_bin	2511	340369	1.04294	FALSE	0.0991271
Musculoskeletal	Lordosis (acquired)	0.25525	0.125953	0.0427086	338421	ICD10	81	223852	0.793651	FALSE	0.0994747
Musculoskeletal	Disorders of muscle, ligament, and fascia	0.0937569	0.0463113	0.0429196	326384	ICD10	67	338354	1.29078	FALSE	0.0998268
Musculoskeletal	Spinal enthesopathy	0.304798	0.150814	0.0432778	344113	ICD10	496	325888	1.09829	FALSE	0.10052
Respiratory	Bronchiectasis	0.0318951	0.0158099	0.0436527	339948	ICD10	47	344066	1.35635	FALSE	0.10125
Neoplasms	Malignant neoplasm of ovary and other uterine adnexa	0.0352461	0.0175049	0.0440624	176395	ICD10	4327	335621	1.03241	FALSE	0.102058
Sense Organs	Otosclerosis	-0.109667	0.0547042	0.0449924	352713	ICD10	3558	172837	1.03587	FALSE	0.104068
Sense Organs	Disorders of the globe	0.0894341	0.0447682	0.0457476	337916	ICD10	604	296487	1.08696	FALSE	0.105669
Dermatologic	Hirsutism	0.363466	0.182593	0.0465267	354920	ICD10	530	337386	1.09356	FALSE	0.10732
Circulatory System	Chronic vascular insufficiency of intestine	0.188052	0.0947916	0.0472734	342111	ICD10	32	354888	1.43831	FALSE	0.108892
Mental Disorders	Other mental disorder	0.0850434	0.0431451	0.048712	322920	ICD10				FALSE	0.112051
Congenital Anomalies	Cystic kidney disease	0.0847802	0.0430555	0.048943	354551	ICD10	572	322348	1.08876	FALSE	0.112427
Neurological	Generalized convulsive epilepsy	0.0785674	0.0399861	0.0494293	337125	ICD10	573	353978	1.08848	FALSE	0.113389
Congenital Anomalies	Valvular heart disease/ heart chambers	0.0911114	0.0463908	0.0495304	355552	ICD10	666	336459	1.08174	FALSE	0.113465
Injuries & Poisonings	Contusion	0.0391648	0.0199564	0.0497014	357011	ICD10	493	355059	1.09539	FALSE	0.113701
Symptoms	Cervicalgia	0.0480812	0.0246157	0.0507875	357011	ICD10	2684	354327	1.03994	FALSE	0.116026
Neurological	Other and unspecified disorders of the nervous system	0.095388	0.0488565	0.0508895	336904	ICD10	1757	355254	1.04926	FALSE	0.1161
Congenital Anomalies	Nervous system Congenital Anomalies	0.06897	0.0353471	0.0510304	356773	ICD10	445	336459	1.10009	FALSE	0.116263
Neoplasms	Benign neoplasm of adrenal gland	0.0991268	0.050819	0.0511066	354878	ICD10	850	355923	1.0714	FALSE	0.116278
Sense Organs	Noninfectious dermatoses of eyelid	0.403149	0.207005	0.0514706	345943	ICD10	411	354467	1.10421	FALSE	0.116947
Respiratory	Influenza	0.0629603	0.0323376	0.051539	335497	ICD10	25	345918	1.49653	FALSE	0.116943
Genitourinary	Other disorders of prostate	0.0476279	0.0244831	0.0517346	132631	ICD10	1019	334478	1.06498	FALSE	0.117228
Genitourinary	Hyperplasia of prostate	0.0155772	0.00802611	0.0522812	150988	ICD10	1807	130824	1.04878	FALSE	0.118306
Hematopoietic	Folate-deficiency anemia	0.0883521	0.0455512	0.0524255	323538	ICD10	20164	130824	1.0157	FALSE	0.118472
Neoplasms	Stomach cancer	0.0790432	0.0408	0.053	297372	Inv_Pheno_bin	514	323024	1.09237	FALSE	0.119608
Neurological	Cataplexy and narcolepsy	0.232019	0.119956	0.0530882	336533	ICD10	641	296731	1.08225	FALSE	0.119645
Dermatologic	Pyoderma	0.218298	0.113057	0.0534995	352866	ICD10	74	336459	1.26114	FALSE	0.12041
Mental And Behavioral Disorders	Ongoing Behavioral or Misc Addiction	0.026344	0.0135	0.0537	93633	Inv_Pheno_bin	83	352783	1.24396	FALSE	0.120699
Dermatologic	Pemphigus and pemphigoid	0.150675	0.0781819	0.053951	341747	ICD10	6246	87387	1.02669	FALSE	0.1211
Mental Disorders	Substance addiction and disorders	0.0811815	0.0421327	0.0540038	338487	ICD10	174	341573	1.16262	FALSE	0.121056
Musculoskeletal	Chondromalacia	0.147646	0.0768036	0.0545573	335261	ICD10	599	337888	1.08457	FALSE	0.122132
Circulatory System	Palpitations	0.0254882	0.0132848	0.0550361	318705	ICD10	180	335081	1.1591	FALSE	0.123039
Respiratory	Acute and chronic tonsillitis	0.0420047	0.021913	0.0552523	335950	ICD10	6148	312557	1.02582	FALSE	0.123357
Hematopoietic	Diseases of spleen	0.0623784	0.0325648	0.0554264	345089	ICD10	2227	333723	1.0429	FALSE	0.123581
Endocrine/Metabolic	Other immunological findings	-0.102378	0.0534821	0.0555887	356543	ICD10	1002	344087	1.06437	FALSE	0.123778
Respiratory	Acute bronchitis and bronchiolitis	0.0972206	0.0509377	0.0563113	334888	ICD10	371	356172	0.902688	FALSE	0.125219
Pregnancy Complications	Missed abortion/Hydatidiform mole	-0.0578201	0.0303282	0.0565885	189444	ICD10	410	334478	1.1021	FALSE	0.125669
Neoplasms	Non-Hodgkins lymphoma	0.0378201	0.0198477	0.0567134	352800	ICD10	1192	188252	0.94382	FALSE	0.125779
Circulatory System	Other hypertrophic cardiomyopathy	0.104767	0.0551186	0.0573347	351540	ICD10	2718	350082	1.03854	FALSE	0.126988
Endocrine/Metabolic	Chondrocalcinosis	0.0818465	0.0430931	0.0575255	351487	ICD10	349	351191	1.11045	FALSE	0.127242
Endocrine/Metabolic	Hyperosmolality and/or hypernatremia	0.0633466	0.0333741	0.057686	337117	ICD10	573	350914	1.08529	FALSE	0.127428
Musculoskeletal	Other disorders of bone and cartilage	0.0408262	0.0215791	0.0585002	337373	ICD10	958	336159	1.0654	FALSE	0.129056
Injuries & Poisonings	Toxic effect of other metals	0.255936	0.135345	0.0586253	356562	ICD10	2292	335081	1.04167	FALSE	0.129161
Pregnancy Complications	Hemorrhage in early pregnancy	-0.0655917	0.0347409	0.0590227	189160	ICD10	58	356504	1.29167	FALSE	0.129865
Digestive	Primary biliary cirrhosis	0.0985434	0.0525221	0.0606241	338940	ICD10	908	188252	0.936513	FALSE	0.133214
Neoplasms	Benign neoplasm of brain and other parts of nervous system	0.0522496	0.0278713	0.0608376	355477	ICD10	385	338555	1.10356	FALSE	0.133507
Injuries & Poisonings	Mechanical complication of unspecified Genitourinary device, implant, and graft	0.049072	0.026228	0.0613488	353256	ICD10	1369	354108	1.05364	FALSE	0.134452
Congenital Anomalies	Lower gastrointestinal Congenital Anomalies	0.0792977	0.0423897	0.0613892	354569	ICD10	1550	351706	1.0503	FALSE	0.134364
Genitourinary	Vaginitis and vulvovaginitis	0.0662914	0.0354956	0.0618186	184752	ICD10	591	353978	1.08253	FALSE	0.135127
Infectious Diseases	Arthropod-borne diseases	-0.214427	0.115012	0.0622672	356435	ICD10	848	183904	1.06854	FALSE	0.13593
Sense Organs	Other disorders of eye	0.0337699	0.0181285	0.0624889	350585	ICD10	80	356355	0.807004	FALSE	0.136236
Genitourinary	Abnormal results of function study of kidney	0.109203	0.0587406	0.0630168	324514	ICD10	3264	347321	1.03435	FALSE	0.137207
Neoplasms	Cancer of other lymphoid, histiocytic tissue	0.0367703	0.0198403	0.0638375	352802	ICD10	309	324205	1.11539	FALSE	0.138813
Neoplasms	Benign neoplasm of kidney and other urinary organs	0.109722	0.0592151	0.0638917	311574	ICD10	2720	350082	1.03745	FALSE	0.13875
Digestive	Ulceration of intestine	0.054466	0.0295375	0.0651889	280540	ICD10	303	311271	1.11597	FALSE	0.141384
Endocrine/Metabolic	Other disorders of metabolism	0.0438536	0.0238009	0.065399	356099	ICD10	1223	279317	1.05598	FALSE	0.141655
Musculoskeletal	Reiter's disease	0.286247	0.155601	0.0658232	347035	ICD10	1882	354217	1.04483	FALSE	0.14239
Circulatory System	Other hypertensive complications	0.132327	0.0719957	0.066065	240031	ICD10	44	346991	1.33142	FALSE	0.142728
Congenital Anomalies	Congenital Anomalies of urinary system	0.054541	0.0297642	0.0668868	355179	ICD10	207	239824	1.14148	FALSE	0.144316
Mental Disorders	Develomental delays and disorders	0.0558098	0.0305098	0.0673635	356752	ICD10	1201	353978	1.05606	FALSE	0.145158
Infectious Diseases	Viral hepatitis	-0.0653383	0.0357905	0.0679138	350384	ICD10	1143	355609	1.0574	FALSE	0.146155
Congenital Anomalies	Cardiac Congenital Anomalies	0.045779	0.0251017	0.0681914	356748	ICD10	831	349553	0.93675	FALSE	0.146563
Genitourinary	Bladder neck obstruction	0.0372391	0.0205376	0.0697989	340288	ICD10	1689	355059	1.04684	FALSE	0.149825
Circulatory System	Hemorrhoids	0.0146853	0.00811629	0.0703953	339908	ICD10	2543	337745	1.03794	FALSE	0.150912
Circulatory System	Polyarteritis nodosa	0.190955	0.105973	0.0715562	342087	ICD10	6021	287270	1.02459	FALSE	0.153204
Infectious Diseases	Hepatitis NOS	0.0903934	0.0504179	0.0729912	349970	ICD10	95	341992	1.21041	FALSE	0.156076
Circulatory System	Acute pericarditis	0.109877	0.0612913	0.0730196	351474	ICD10	417	349553	1.0946	FALSE	0.155937
Dermatologic	Other specified erythematous conditions	0.0955859	0.0533922	0.0734122	341946	ICD10	283	351191	1.11614	FALSE	0.156575
Symptoms	Swelling of limb	0.121643	0.0679541	0.0734428	355875	ICD10	373	341573	1.1003	FALSE	0.156441
Dermatologic	Chronic dermatitis due to solar radiation	-0.0884163	0.0494452	0.073749	350355	ICD10	230	355645	1.12935	FALSE	0.156893
Genitourinary	Irregular menstrual cycle	0.0444638	0.0248842	0.0739648	164039	ICD10	434	349921	0.91538	FALSE	0.157152
Sense Organs	Inflammation of eyelids	-0.0333965	0.0187526	0.0749281	348959	ICD10	1744	162295	1.04547	FALSE	0.158996
Digestive	Oral aphthae	-0.178135	0.100066	0.0750481	351717	ICD10	3041	345918	0.967155	FALSE	0.159049
Dermatologic	Dermatitis due to solar radiation	-0.0733465	0.0412251	0.0752116	350546	ICD10	106	351611	0.83683	FALSE	0.159193
Dermatologic	Disorder of skin and subcutaneous tissue NOS	0.0185302	0.0104238	0.0754577	357011	ICD10	6217	66751	1.02459	FALSE	0.159512
Hematopoietic	Sickle cell anemia	-0.296021	0.166577	0.0755546	323062	ICD10	10059	346952	1.0187	FALSE	0.159515
Respiratory	Pneumonitis due to inhalation of food or vomitus	0.0390167	0.0219704	0.0757538	333568	ICD10	38	323024	0.743772	FALSE	0.159733
Neurological	Other degenerative diseases of the basal ganglia	0.121752	0.0687329	0.0764985	336684	ICD10	2224	331344	1.03979	FALSE	0.1611
Genitourinary	Inflammatory diseases of uterus, except cervix	0.101713	0.057478	0.0767927	184227	ICD10	225	336459	1.12947	FALSE	0.161516
Circulatory System	Aneurysm of artery of lower extremity	0.105869	0.0599187	0.0772474	342289	ICD10	323	183904	1.10707	FALSE	0.162268
Hematopoietic	Allergic purpura	0.233001	0.131917	0.0773511	351949	ICD10	297	341992	1.11168	FALSE	0.162282
Neoplasms	Neurofibromatosis	0.160053	0.090793	0.0779279	324550	ICD10	61	351888	1.26238	FALSE	0.163287
Neoplasms	Neoplasm of unspecified nature of Digestive system	0.0488431	0.0277666	0.0785676	333318	ICD10	129	324421	1.17357	FALSE	0.164421
Pregnancy Complications	Hypertension complicating pregnancy, childbirth, and the puerperium	0.0537078	0.0305457	0.0786997	194114	ICD10	1383	331935	1.05006	FALSE	0.164491
Neoplasms	Cancer, suspected or other	0.0179184	0.0102038	0.079078	335037	ICD10	1175	192939	1.05518	FALSE	0.165075
Neoplasms	Colorectal cancer	0.0211281	0.0120363	0.0791965	319714	ICD10	10616	324421	1.01808	FALSE	0.165116
Endocrine/Metabolic	Oestradiol (pmol/L)*	-0.00667	0.00383	0.0812	49464	Inv_Pheno_cont	7544	312170	1.02135	FALSE	0.169082
Genitourinary	Stricture/obstruction of ureter	0.044456	0.0255645	0.0820395	325841	ICD10				FALSE	0.170618
Neoplasms	Colon cancer	0.0251942	0.0145133	0.0825743	317314	ICD10	1636	324205	1.04546	FALSE	0.171516
Congenital Anomalies	Chromosomal anomalies and genetic disorders	-0.111677	0.064532	0.0835295	355636	ICD10	5144	312170	1.02551	FALSE	0.173285
Genitourinary	Symptoms involving female genital tract	-0.0527172	0.0304702	0.0836085	185754	ICD10	254	355382	0.894333	FALSE	0.173234
Musculoskeletal	Ankylosis of joint	0.154411	0.0893654	0.0840132	349723	ICD10	1156	184598	0.948648	FALSE	0.173856
Injuries & Poisonings	Injuries to the nervous system	0.0531651	0.0307859	0.0841797	357011	ICD10	133	349590	1.16697	FALSE	0.173985
Injuries & Poisonings	Open wound of genital organs	-0.324765	0.188399	0.0847415	354233	ICD10	1121	355890	1.0546	FALSE	0.17493
Neoplasms	Benign neoplasm of spinal cord, meninges	-0.200718	0.116457	0.0847924	354186	ICD10	30	354203	0.722697	FALSE	0.174819
Endocrine/Metabolic	Toxic multinodular goiter	0.143508	0.0833263	0.0850249	329718	ICD10	78	354108	0.818143	FALSE	0.175082
Endocrine/Metabolic	Adrenal hyperfunction	0.106977	0.0621248	0.0850752	350464	ICD10	153	329565	1.15432	FALSE	0.17497
Neoplasms	Malignant neoplasm of rectum, rectosigmoid junction, and anus	0.0306672	0.0178425	0.085656	315542	ICD10	275	350189	1.11291	FALSE	0.175948
Congenital Anomalies	Congenital Anomalies of intestine	0.0901802	0.0525641	0.0862309	354362	ICD10	3372	312170	1.03114	FALSE	0.176911
Circulatory System	Hypersensitivity angiitis	-0.340637	0.198875	0.0867449	342019	ICD10	384	353978	1.09437	FALSE	0.177747
Musculoskeletal	Contracture of tendon (sheath)	0.26049	0.152128	0.0868413	325934	ICD10	27	341992	0.711317	FALSE	0.177727
Genitourinary	Nephritis and nephropathy without mention of glomerulonephritis	0.0795721	0.0465242	0.0872031	324697	ICD10	46	325888	1.29757	FALSE	0.178249
Mental Disorders	Swelling, mass, or lump in head and neck [Space-occupying lesion, intracranial NOS]	0.0479453	0.0280332	0.0872093	354651	ICD10	492	324205	1.08282	FALSE	0.178044
Neurological	Hereditary and idiopathic peripheral neuropathy	0.109179	0.0638812	0.087434	353509	ICD10	1354	353297	1.04911	FALSE	0.178284
Musculoskeletal	Panniculitis	0.191924	0.112536	0.0881098	325972	ICD10	260	353249	1.11536	FALSE	0.179443
Neoplasms	Lipoma	0.0200317	0.0117671	0.0886913	356304	ICD10	84	325888	1.21158	FALSE	0.180407
Hematopoietic	Secondary thrombocytopenia	0.130713	0.0768406	0.0889262	352068	ICD10	7823	348481	1.02023	FALSE	0.180665
Endocrine/Metabolic	Mixed hyperlipidemia	0.10339	0.0608126	0.0891038	298951	ICD10	180	351888	1.13964	FALSE	0.180806
Musculoskeletal	Pathological, developmental or recurrent dislocation	0.0709435	0.0417647	0.0893857	350199	ICD10	288	298663	1.10892	FALSE	0.181158
Neoplasms	Malignant neoplasm, other	0.0173835	0.0102343	0.0894032	334972	ICD10	609	349590	1.07352	FALSE	0.180974
Hematopoietic	Personal history of diseases of blood and blood-forming organs	0.0646147	0.0380726	0.0896696	344820	ICD10	10551	324421	1.01754	FALSE	0.181293
Endocrine/Metabolic	Abnormal results of function study of thyroid	0.166452	0.0984057	0.0907441	329675	ICD10	733	344087	1.06675	FALSE	0.183244
Musculoskeletal	Juvenile osteochondrosis	0.105191	0.0622359	0.0909912	335355	ICD10	110	329565	1.18111	FALSE	0.183521
Congenital Anomalies	Congenital Anomalies of great vessels	0.145519	0.0861671	0.0912583	355202	ICD10	274	335081	1.11092	FALSE	0.183838
Mental Disorders	Speech and language disorder	0.131043	0.0776758	0.0915946	355785	ICD10	143	355059	1.15664	FALSE	0.184293
Symptoms	Elevated sedimentation rate	0.162802	0.0965973	0.0919176	355622	ICD10	176	355609	1.14002	FALSE	0.18472
Congenital Anomalies	Congenital Anomalies of esophagus	0.161254	0.0957961	0.092316	354094	ICD10	114	355508	1.1768	FALSE	0.185298
Sense Organs	Corneal degenerations	0.0498183	0.0296803	0.0932495	338597	ICD10	116	353978	1.17498	FALSE	0.186947
Mental Disorders	Eating disorder	0.139452	0.0830828	0.0932561	322502	ICD10	1211	337386	1.05108	FALSE	0.186736
Musculoskeletal	Arthropathy associated with other disorders classified elsewhere	0.128479	0.0772194	0.0961482	347169	ICD10				FALSE	0.192296
Endocrine/Metabolic	Creatinine (umol/L)*	-0.00244	0.00147	0.0967	316382	Inv_Pheno_cont	178	346991	1.1371	FALSE	0.193169
Dermatologic	Keratoderma, acquired	-0.182153	0.109842	0.0972538	349550	ICD10				FALSE	0.194043
Hematopoietic	Congenital coagulation defects	0.0669199	0.040374	0.0974184	352539	ICD10	88	349462	0.833474	FALSE	0.194139
Genitourinary	Nephrotic syndrome without mention of glomerulonephritis	0.0516415	0.0311753	0.097623	325305	ICD10	651	351888	1.06921	FALSE	0.194315
Genitourinary	Anatomical abnormatilies of kidney and ureters	0.0832219	0.0502826	0.0979075	324626	ICD10	1100	324205	1.053	FALSE	0.194649
Musculoskeletal	Osteochondropathies	0.0670878	0.0405888	0.0983586	335725	ICD10	421	324205	1.08678	FALSE	0.195314
Respiratory	Viral pneumonia	0.120174	0.0727599	0.0986068	334679	ICD10	644	335081	1.06939	FALSE	0.195574
Circulatory System	Orthostatic hypotension	0.0266179	0.0161424	0.0991597	319640	ICD10	201	334478	1.12769	FALSE	0.196437
Dermatologic	Urticaria	0.0687412	0.0416991	0.0992492	350532	ICD10	4170	315470	1.02698	FALSE	0.196382
Congenital Anomalies	Cardiac and circulatory Congenital Anomalies	0.0384695	0.0233603	0.0996015	357011	ICD10	611	349921	1.07116	FALSE	0.196846
Circulatory System	Atrial flutter	0.0499359	0.0303298	0.0996754	313720	ICD10	1952	355059	1.03922	FALSE	0.196759
Neoplasms	Hodgkin's disease	0.0931156	0.0565566	0.0996785	350414	ICD10	1163	312557	1.0512	FALSE	0.196533
Musculoskeletal	Osteitis deformans and osteopathies associated with other disorders classified elsewhere	0.134184	0.0816621	0.100349	335240	ICD10	332	350082	1.09759	FALSE	0.197622
Sense Organs	Conjunctivitis, noninfectious	0.244594	0.148951	0.100567	345966	ICD10	159	335081	1.1436	FALSE	0.197817
Sense Organs	Other retinal disorders	0.0185466	0.0113103	0.101047	345996	ICD10	48	345918	1.2771	FALSE	0.198527
Sense Organs	Other disorders of ear	0.223563	0.136533	0.101542	346096	ICD10	8610	337386	1.01872	FALSE	0.199265
Sense Organs	Degeneration of macula and posterior pole of retina	0.0213932	0.0130685	0.10163	343805	ICD10	57	346039	1.25052	FALSE	0.199204
Sense Organs	Macular degeneration (senile) of retina NOS	0.0213932	0.0130685	0.10163	343805	ICD10	6419	337386	1.02162	FALSE	0.19897
Dermatologic	Polymyositis	-0.213972	0.130782	0.10182	340466	ICD10	6419	337386	1.02162	FALSE	0.199109
Endocrine/Metabolic	Cushing's syndrome	0.134142	0.0822098	0.102742	350346	ICD10	62	340404	0.807371	FALSE	0.200677
Digestive	Cellulitis and abscess of oral soft tissues	0.100588	0.0619465	0.104421	351888	ICD10	157	350189	1.14356	FALSE	0.203719
Genitourinary	Dysmenorrhea	0.0429333	0.0265072	0.1053	163843	ICD10	277	351611	1.10582	FALSE	0.205194
Sense Organs	Inflammation of the eye	-0.027076	0.0167835	0.106689	349722	ICD10	1548	162295	1.04387	FALSE	0.207658
Circulatory System	Acute rheumatic heart disease	0.216789	0.134495	0.106989	339760	ICD10	3804	345918	0.973287	FALSE	0.207999
Endocrine/Metabolic	Rheumatoid factor (IU/ml)*	0.00978	0.00607	0.107	28286	Inv_Pheno_cont	59	339701	1.24208	FALSE	0.207779
Digestive	Bariatric surgery	0.218064	0.13548	0.107491	357011	ICD10				FALSE	0.208489
Digestive	Stomatitis and mucositis	0.0583522	0.0362543	0.107502	352420	ICD10	58	356953	1.24367	FALSE	0.208269
Hematopoietic	Other vitamin B12 deficiency anemia	0.0934013	0.0584141	0.109832	323336	ICD10	809	351611	1.06009	FALSE	0.212536
Digestive	Peritoneal or intestinal adhesions	0.0418322	0.0261658	0.109878	280881	ICD10	312	323024	1.0979	FALSE	0.212381
Dermatologic	Erythema nodosum	0.171536	0.107481	0.110497	341665	ICD10	368	77440	1.08932	FALSE	0.213329
Genitourinary	Small kidney	0.0842203	0.0528504	0.111035	324586	ICD10	92	341573	1.18713	FALSE	0.21412
Digestive	Disorders of esophageal motility	0.0489406	0.0307638	0.111643	300004	ICD10	381	324205	1.08787	FALSE	0.215045
Circulatory System	QT interval (Bazett heart rate corrected) (ms)*	0.0182	0.0114	0.112	7783	Inv_Pheno_cont	1125	298879	1.05016	FALSE	0.215484
Musculoskeletal	Muscular calcification and ossification	-0.327789	0.206394	0.112248	325913	ICD10				FALSE	0.215713
Circulatory System	Arteritis NOS	0.0735402	0.0463521	0.112614	342487	ICD10	25	325888	0.720515	FALSE	0.216167
Circulatory System	Hemorrhage NOS	0.132239	0.0834007	0.112833	315623	ICD10	495	341992	1.07631	FALSE	0.216338
Digestive	Nonspecific elevation of levels of transaminase or lactic acid dehydrogenase [LDH]	0.129574	0.0817695	0.113052	338714	ICD10	153	315470	1.14138	FALSE	0.21651
Genitourinary	Urethritis and urethral syndrome	-0.117906	0.0745137	0.113573	316495	ICD10	159	338555	1.13834	FALSE	0.217258
Digestive	Diseases of lips	0.0520522	0.0329665	0.11435	352589	ICD10	191	316304	0.88878	FALSE	0.218495
Circulatory System	Aneurysm and dissection of heart	0.0878415	0.0556809	0.114661	310906	ICD10	978	351611	1.05343	FALSE	0.218838
Infectious Diseases	Herpes zoster	0.0571179	0.0362933	0.115537	350360	ICD10	343	310563	1.09182	FALSE	0.220259
Genitourinary	Nephritis and nephropathy with pathological lesion	0.075465	0.0479533	0.115552	324668	ICD10	807	349553	1.05878	FALSE	0.220037
Respiratory	Asbestosis	0.198451	0.126	0.116	78108	Inv_Pheno_bin	463	324205	1.07839	FALSE	0.220638
Sense Organs	Visual acuity left eye*	0.00592	0.00377	0.116	68957	Inv_Pheno_cont	68	78040	1.21951	FALSE	0.220387
Dermatologic	Other hypertrophic and atrophic conditions of skin	0.0193621	0.0123315	0.116385	356574	ICD10				FALSE	0.220868
Neoplasms	Lung cancer	0.0283995	0.0183	0.117	296661	Inv_Pheno_bin	1519	60943	1.04275	FALSE	0.221782
Sense Organs	Aphakia and other disorders of lens	0.0729531	0.0466801	0.118092	347809	ICD10	3237	293424	1.02881	FALSE	0.223599
Genitourinary	Pyelonephritis	0.032937	0.0210883	0.118321	318709	ICD10	488	347321	1.07568	FALSE	0.223778
Injuries & Poisonings	Fracture of tibia and fibula	0.0388146	0.0248884	0.118868	335810	ICD10	2405	316304	1.03349	FALSE	0.224558
Circulatory System	Aneurysm of other specified artery	-0.0764679	0.0491275	0.119585	342433	ICD10	1720	334090	1.03958	FALSE	0.225657
Neoplasms	Pancreatic cancer	0.0439728	0.0282701	0.119839	333269	ICD10	441	341992	0.926383	FALSE	0.225882
Sense Organs	Corneal hysteresis right eye*	0.00627	0.00403	0.12	62819	Inv_Pheno_cont	1334	331935	1.04495	FALSE	0.22593
Genitourinary	Symptomatic menopause	0.109518	0.0704622	0.120119	162510	ICD10				FALSE	0.225899
Infectious Diseases	Candidiasis of skin and nails	0.164676	0.106807	0.123121	352789	ICD10	215	162295	1.11574	FALSE	0.231285
Neurological	Myopathy	0.0922905	0.0599856	0.123916	353544	ICD10	93	352696	1.17901	FALSE	0.232517
Sense Organs	Corneal dystrophy	-0.0658382	0.0430141	0.125864	337961	ICD10	295	353249	1.09668	FALSE	0.235906
Neoplasms	Cancer of other female genital organs	0.0252588	0.0165186	0.126235	176839	ICD10	575	337386	0.936282	FALSE	0.236337
Sense Organs	Senile cataract	0.012956	0.00847511	0.126336	332367	ICD10	4002	172837	1.02558	FALSE	0.236261
Pregnancy Complications	Antepartum hemorrhage, abruptio placentae, and placenta previa	-0.0535121	0.0350268	0.126576	189144	ICD10	16142	316225	1.01304	FALSE	0.236444
Circulatory System	Heart transplant/surgery	0.176293	0.11594	0.128372	346308	ICD10	892	188252	0.947894	FALSE	0.239531
Digestive	Diseases and other conditions of the tongue	0.036195	0.0238413	0.128973	353487	ICD10	79	346229	1.19279	FALSE	0.240384
Genitourinary	Dyspareunia	0.0471284	0.0311409	0.130181	185704	ICD10	1876	351611	1.03686	FALSE	0.242365
Digestive	Ulcerative colitis	0.0241919	0.0161188	0.133394	283471	ICD10	1106	184598	1.04826	FALSE	0.248072
Neoplasms	Malignant neoplasm of small intestine, including duodenum	0.0844412	0.0563786	0.134197	332269	ICD10	4154	279317	1.02449	FALSE	0.249288
Musculoskeletal	Other arthropathies	0.0624456	0.0417042	0.134303	347601	ICD10	334	331935	1.08811	FALSE	0.249207
Respiratory	Other upper Respiratory disease	0.0376414	0.0253364	0.137368	335382	ICD10	610	346991	1.06444	FALSE	0.254612
Circulatory System	Secondary/extrinsic cardiomyopathies	0.29461	0.199082	0.138915	351218	ICD10	1659	333723	1.03836	FALSE	0.257194
Endocrine/Metabolic	Hyperglyceridemia	0.138278	0.0937579	0.140255	298784	ICD10	27	351191	1.3426	FALSE	0.259387
Endocrine/Metabolic	Acromegaly and gigantism	0.13991	0.0948775	0.14031	350307	ICD10	121	298663	1.14829	FALSE	0.259201
Sense Organs	Disorders of optic nerve and visual pathways	0.0582325	0.0395112	0.140529	348001	ICD10	118	350189	1.15017	FALSE	0.259319
Respiratory	Disorders of diaphragm	0.0855339	0.0581186	0.141098	356458	ICD10	680	347321	1.05996	FALSE	0.260082
Digestive	Hemorrhage from gastrointestinal ulcer	0.0494214	0.0336148	0.141501	347162	ICD10	314	356144	1.0893	FALSE	0.260536
Endocrine/Metabolic	Paraproteinemia	0.0558648	0.0380279	0.14182	356094	ICD10	943	346219	1.05066	FALSE	0.260837
Respiratory	Extrinsic allergic alveolitis	0.123768	0.0842569	0.14185	331494	ICD10	736	355358	1.05745	FALSE	0.260604
Digestive	Gastroesophageal laceration-hemorrhage syndrome	0.0731382	0.0498985	0.142719	299306	ICD10	150	331344	1.13175	FALSE	0.261913
Genitourinary	Infertility, female	-0.0488176	0.0334381	0.144307	163277	ICD10	427	298879	1.07588	FALSE	0.264537
Neurological	Infantile cerebral palsy	0.106411	0.0729643	0.14473	336659	ICD10	982	162295	0.952355	FALSE	0.26502
Neoplasms	Secondary malignant neoplasm of liver	0.0201939	0.0138466	0.144731	330073	ICD10	200	336459	1.11228	FALSE	0.264732
Genitourinary	Peyronie's disease	0.0475057	0.0325772	0.144772	135987	ICD10	5652	324421	1.0204	FALSE	0.264517
Genitourinary	Noninflammatory female genital disorders	0.0149674	0.0102772	0.145289	194114	ICD10	1001	134986	1.04865	FALSE	0.265172
Genitourinary	Disorders of uterus, NEC	0.023512	0.016257	0.148102	187554	ICD10	10676	183438	1.01508	FALSE	0.270011
Digestive	Nonspecific abnormal findings on radiological and other examination of biliary tract	0.0572296	0.0397581	0.150024	332876	ICD10	4116	183438	1.02379	FALSE	0.273217
Dermatologic	Diseases of sebaceous glands	0.0148681	0.0103356	0.150285	356777	ICD10	673	332203	1.0589	FALSE	0.273394
Circulatory System	Other heart block	0.0937417	0.0654182	0.151869	312806	ICD10	10214	346563	1.01498	FALSE	0.275975
Dermatologic	Toxic erythema	0.110941	0.0774786	0.152174	341750	ICD10	249	312557	1.09828	FALSE	0.276229
Neurological	Epilepsy, recurrent seizures, convulsions	0.0205665	0.0144008	0.153248	341657	ICD10	177	341573	1.11733	FALSE	0.277876
Infectious Diseases	Viral Enteritis	0.0402642	0.0282103	0.153496	352660	ICD10	5198	336459	1.02078	FALSE	0.278025
Neoplasms	Benign neoplasm of male genital organs	-0.0994128	0.069683	0.153683	150185	ICD10	1337	351323	1.04109	FALSE	0.278062
Sense Organs	Labyrinthitis	0.0435442	0.0306371	0.155233	346613	ICD10	9318	71426	1.01729	FALSE	0.280561
Symptoms	Neuralgia, neuritis, and radiculitis NOS	0.0539261	0.0379877	0.155734	353240	ICD10	1133	345480	1.04451	FALSE	0.281163
Neurological	Abnormal reflex	0.270969	0.19137	0.156793	354149	ICD10	736	352504	1.05541	FALSE	0.28277
Dermatologic	Seborrheic keratosis	-0.0210389	0.0148604	0.156842	353003	ICD10	29	354120	1.31123	FALSE	0.282552
Musculoskeletal	Ganglion and cyst of synovium, tendon, and bursa	0.0235449	0.0166346	0.156946	329772	ICD10	4877	348126	0.979181	FALSE	0.282435
Genitourinary	Abnormal findings on examination of urine	0.074657	0.0529353	0.158438	357011	ICD10	3884	325888	1.02382	FALSE	0.284813
Pregnancy Complications	Problems associated with amniotic cavity and membranes	-0.0877695	0.0622901	0.158822	193906	ICD10	379	356632	1.07751	FALSE	0.285197
Neoplasms	Secondary malignancy of lymph nodes	0.0149408	0.0107054	0.162824	333978	ICD10	275	193631	0.915972	FALSE	0.292069
Neurological	Complex regional/central pain syndrome	0.0738812	0.053235	0.165189	338197	ICD10	9557	324421	1.01505	FALSE	0.295993
Neoplasms	Skin cancer	-0.0124036	0.00897676	0.16705	356837	ICD10	375	337822	1.07668	FALSE	0.299007
Sense Organs	Anisometropia	-0.0665497	0.0481738	0.167141	350765	ICD10	13824	343013	0.987673	FALSE	0.298849
Hematopoietic	Congenital deficiency of other clotting factors (including factor VII)	0.0703007	0.0509636	0.167763	352296	ICD10	458	350307	0.935616	FALSE	0.29964
Circulatory System	Atherosclerosis of aorta	0.0910816	0.0660915	0.168168	342236	ICD10	408	351888	1.07283	FALSE	0.300043
Sense Organs	Chorioretinal scars	-0.100989	0.0733081	0.168326	337583	ICD10	244	341992	1.09536	FALSE	0.300005
Sense Organs	Otalgia	0.0674244	0.0491779	0.170366	352797	ICD10	10600	298617	1.0142	FALSE	0.303316
Sense Organs	Subjective visual disturbances	0.0401179	0.029281	0.170655	351548	ICD10	439	352358	1.06975	FALSE	0.303508
Sense Organs	Visual acuity right eye*	0.00515	0.00376	0.171	69065	Inv_Pheno_cont	1241	350307	1.04093	FALSE	0.303798
Neoplasms	Benign neoplasm of parathyroid gland	0.0544646	0.0400886	0.174272	355128	ICD10				FALSE	0.309282
Dermatologic	Prurigo and Lichen	0.0396933	0.0292346	0.174543	342818	ICD10	661	354467	1.05598	FALSE	0.309433
Musculoskeletal	Other and unspecified disorders of back	0.0556602	0.041111	0.175768	345484	ICD10	1245	341573	1.04049	FALSE	0.311276
Digestive	Pulpitis and necrosis of tooth pulp	0.163321	0.120652	0.175848	344687	ICD10	628	344856	1.05724	FALSE	0.311086
Neoplasms	Other non-epithelial cancer of skin	-0.014394	0.010637	0.175991	352760	ICD10	73	344614	1.17741	FALSE	0.311011
Sense Organs	Psychophysical visual disturbances	0.0609185	0.0451215	0.176984	350829	ICD10	9747	343013	0.985709	FALSE	0.312435
Endocrine/Metabolic	Other disorders of lipoid metabolism	0.103861	0.0769866	0.177312	354396	ICD10	522	350307	1.06281	FALSE	0.312683
Injuries & Poisonings	Toxic effect of other gases, fumes, or vapors	0.273251	0.202602	0.17743	356530	ICD10	179	354217	1.10945	FALSE	0.312561
Dermatologic	Sebaceous cyst	0.0140161	0.0103931	0.177469	356661	ICD10	26	356504	1.31423	FALSE	0.312301
Circulatory System	PQ duration (from P-onset to QRS-onset) (ms)*	0.0155	0.0116	0.179	7711	Inv_Pheno_cont	681	980	0.934579	FALSE	0.314663
Mental And Behavioral Disorders	Ever Physicall Dependent on Alcohol	-0.0676586	0.048	0.179	1661	Inv_Pheno_bin	10098	346563	1.01411	FALSE	0.314332
Injuries & Poisonings	Effects radiation NOS	-0.0149459	0.0111255	0.179143	348740	ICD10				FALSE	0.314253
Circulatory System	Nonrheumatic pulmonary valve disorders	0.0641072	0.0477274	0.179209	340168	ICD10	8832	339908	0.985165	FALSE	0.314039
Sense Organs	Strabismus and other disorders of binocular eye movements	0.0296439	0.0220766	0.179346	349511	ICD10	467	339701	1.06621	FALSE	0.31395
Pregnancy Complications	Infections of Genitourinary tract during pregnancy	0.106503	0.0794444	0.180053	194038	ICD10	2190	347321	1.03009	FALSE	0.314856
Neoplasms	Kidney cancer	0.0356272	0.0268	0.181	296598	Inv_Pheno_bin	168	193870	1.11238	FALSE	0.316182
Mental Disorders	Anorexia nervosa	-0.160061	0.119694	0.181141	322422	ICD10	1487	295111	1.03627	FALSE	0.316098
Neoplasms	Malignant neoplasm of testis	-0.0181149	0.0135638	0.181702	156020	ICD10	74	322348	0.852092	FALSE	0.316745
Neurological	Convulsions	-0.235897	0.176823	0.182176	336493	ICD10	6053	149967	0.982048	FALSE	0.317241
Respiratory	Voice disturbance	0.0369228	0.0276827	0.182274	335113	ICD10	34	336459	0.789862	FALSE	0.31708
Digestive	Cyst of the salivary gland	0.124731	0.0944439	0.186606	351730	ICD10	1390	333723	1.03761	FALSE	0.324279
Genitourinary	Abscess or ulceration of vulva	0.076769	0.0581569	0.186824	184219	ICD10	119	351611	1.13284	FALSE	0.32432
Digestive	Diseases of hard tissues of teeth	0.0205764	0.0156479	0.188524	348999	ICD10	25054	269792	1.00908	FALSE	0.326932
Neoplasms	Malignant neoplasm of renal pelvis	0.117541	0.0894677	0.188921	351488	ICD10	4385	344614	1.02079	FALSE	0.327281
Neoplasms	Neoplasm of uncertain behavior of skin	-0.0903849	0.0692332	0.191718	343234	ICD10	133	351355	1.12473	FALSE	0.331781
Infectious Diseases	Gram negative septicemia	0.0596124	0.0458282	0.193334	335159	ICD10	221	343013	0.913579	FALSE	0.334232
Dermatologic	Degenerative skin conditions and other dermatoses	-0.0144218	0.0110968	0.193725	350197	ICD10	506	334653	1.06143	FALSE	0.334561
Dermatologic	Cellulitis and abscess of face/neck	0.08511	0.0656039	0.194517	353030	ICD10	8885	341312	0.985682	FALSE	0.335582
Digestive	Sialoadenitis	0.0574989	0.0443605	0.194916	352151	ICD10	247	352783	1.08884	FALSE	0.335923
Congenital Anomalies	Congenital anomaly of fingers/toes	0.222277	0.171659	0.195363	354934	ICD10	540	351611	1.05918	FALSE	0.336346
Infectious Diseases	Dermatomycoses	0.125294	0.0969687	0.196322	352809	ICD10	36	354898	1.24892	FALSE	0.337649
Sense Organs	Anomalies of pupillary function	0.0835711	0.0649062	0.197897	347573	ICD10	113	352696	1.13348	FALSE	0.340008
Musculoskeletal	Cyst of bone	0.0591406	0.0461288	0.199816	335579	ICD10	252	347321	1.08716	FALSE	0.342953
Neoplasms	Benign neoplasm of unspecified sites	-0.0802894	0.0627894	0.200999	357011	ICD10	498	335081	1.06092	FALSE	0.344629
Dermatologic	Diffuse diseases of connective tissue	0.0346539	0.0271014	0.201011	341855	ICD10	269	356742	0.922849	FALSE	0.344296
Endocrine/Metabolic	Glycosuria or Acetonuria	0.11043	0.086437	0.2014	325545	ICD10	1451	340404	1.03526	FALSE	0.344608
Congenital Anomalies	Upper gastrointestinal Congenital Anomalies	0.0536873	0.0420778	0.201989	354579	ICD10	143	325402	1.11676	FALSE	0.345263
Musculoskeletal	Hallux valgus (Bunion)	0.0145608	0.0114536	0.203627	346643	ICD10	601	353978	1.05515	FALSE	0.347706
Mental Disorders	Alcoholic liver damage	0.0359887	0.0283257	0.203896	339219	ICD10	8289	338354	1.01467	FALSE	0.347811
Injuries & Poisonings	Allergic reaction to food	0.0800797	0.0630677	0.204176	350188	ICD10	1331	337888	1.03664	FALSE	0.347933
Digestive	Dental caries	0.0200186	0.0157672	0.204214	348932	ICD10	267	349921	1.08337	FALSE	0.347642
Circulatory System	Nonrheumatic mitral valve disorders	0.018644	0.014718	0.205245	344702	ICD10	4318	344614	1.02022	FALSE	0.349043
Digestive	Ulceration of the lower GI tract	0.0304811	0.0241166	0.206264	281156	ICD10	5001	339701	1.01882	FALSE	0.350417
Mental Disorders	Tics and stuttering	0.203332	0.160934	0.206427	355650	ICD10	1839	279317	1.03095	FALSE	0.350338
Pregnancy Complications	Cervical incompetence	0.22109	0.175066	0.206627	188287	ICD10	41	355609	1.22548	FALSE	0.350321
Endocrine/Metabolic	Other disorders of carbohydrate transport and metabolism	0.229785	0.182162	0.207154	356781	ICD10	35	188252	1.24744	FALSE	0.35086
Symptoms	Thoracic or lumbosacral neuritis or radiculitis, unspecified	0.0437994	0.0347536	0.207568	353384	ICD10	32	356749	1.25833	FALSE	0.351204
Congenital Anomalies	Pectus and other Congenital Anomalies of ribs/sternum	-0.168788	0.133968	0.207703	354957	ICD10	880	352504	1.04477	FALSE	0.351077
Neurological	Abnormal involuntary movements	0.0295288	0.023498	0.208881	356051	ICD10	59	354898	0.844688	FALSE	0.352711
Neoplasms	Cancer of the mouth floor	-0.15812	0.125902	0.209152	354003	ICD10	1931	354120	1.02997	FALSE	0.352812
Congenital Anomalies	Congenital hip dysplasia and deformity	0.101546	0.0814668	0.212591	355058	ICD10	67	353936	0.853747	FALSE	0.358251
Digestive	Nonspecific abnormal findings in stool contents	0.02036	0.016443	0.215636	326009	ICD10	160	354898	1.10688	FALSE	0.363017
Musculoskeletal	Other specified osteoporosis	-0.253502	0.205548	0.217464	355056	ICD10	3976	322033	1.02057	FALSE	0.365724
Musculoskeletal	Unequal leg length (acquired)	0.117827	0.0955861	0.217696	338470	ICD10	25	355031	0.776078	FALSE	0.365746
Digestive	Other diseases of the teeth and supporting structures	0.0212451	0.0172545	0.218218	348211	ICD10	116	338354	1.12505	FALSE	0.366256
Digestive	Stricture and stenosis of esophagus	-0.0220866	0.0179449	0.218396	302216	ICD10	3597	344614	1.02147	FALSE	0.366186
Endocrine/Metabolic	Thyrotoxicosis with or without goiter	0.0229651	0.0186635	0.218516	332640	ICD10	3337	298879	0.978155	FALSE	0.36602
Digestive	Abnormal serum enzyme levels	0.0597083	0.0485713	0.218962	339005	ICD10	3075	329565	1.02323	FALSE	0.366399
Neurological	Circadian rhythm sleep disorder	0.181768	0.148416	0.220683	348079	ICD10	450	338555	1.06153	FALSE	0.368909
Dermatologic	Cutaneous lupus erythematosus	0.0851467	0.0696648	0.221619	340184	ICD10	48	348031	1.19934	FALSE	0.370103
Neoplasms	Benign neoplasm of skin	-0.0144866	0.0119384	0.224959	356085	ICD10	219	339965	1.08888	FALSE	0.375306
Neoplasms	Bone cancer	-0.0880155	0.0726603	0.225769	356532	ICD10	7590	348495	0.985618	FALSE	0.376282
Injuries & Poisonings	Fracture of humerus	0.0242068	0.019992	0.225963	336766	ICD10	201	356331	0.915747	FALSE	0.376229
Pregnancy Complications	Other complications of pregnancy NEC	-0.0456515	0.0377585	0.226648	194114	ICD10	2676	334090	1.0245	FALSE	0.376994
Neoplasms	Other benign neoplasm of uterus	0.0609425	0.0505093	0.227602	174696	ICD10	760	193354	0.955375	FALSE	0.378205
Dermatologic	Diseases of nail, NOS	0.0547042	0.0454566	0.228807	355402	ICD10	418	174278	1.06284	FALSE	0.379828
Respiratory	Pneumonia due to fungus (mycoses)	-0.0797144	0.0663465	0.229563	334719	ICD10	514	354888	1.05623	FALSE	0.380705
Endocrine/Metabolic	Other nutritional deficiency	0.243079	0.202333	0.229603	348836	ICD10	241	334478	0.92338	FALSE	0.380394
Infectious Diseases	Tuberculosis	0.119771	0.0998456	0.23031	334760	ICD10	26	348810	1.27517	FALSE	0.381186
Circulatory System	Cerebral aneurysm	0.0490196	0.0409573	0.231367	341003	ICD10	107	334653	1.12724	FALSE	0.382557
Neurological	Epilepsy	0.0416837	0.0349343	0.23279	337332	ICD10	634	340369	1.05024	FALSE	0.38453
Hematopoietic	Platelet count (10^9 cells/liter)*	-0.00212	0.00177	0.233	307962	Inv_Pheno_cont	873	336459	1.04256	FALSE	0.384496
Respiratory	Acute sinusitis	0.0743513	0.0629572	0.23761	353638	ICD10				FALSE	0.391716
Digestive	Periapical abscess	0.0296305	0.0251671	0.239056	346297	ICD10	268	353370	1.07719	FALSE	0.393711
Injuries & Poisonings	Torus fracture	0.0885814	0.0754997	0.240688	333391	ICD10	1683	344614	1.03007	FALSE	0.396009
Musculoskeletal	Hand preference	0.00702461	0.00579	0.241	319629	Inv_Pheno_bin	186	333205	1.09262	FALSE	0.396132
Sense Organs	Progressive myopia	0.0605983	0.0517094	0.241237	337783	ICD10	35598	284031	1.00705	FALSE	0.396132
Digestive	Atrophic gastritis	0.0467723	0.0399223	0.241364	302708	ICD10	397	337386	1.06247	FALSE	0.39595
Injuries & Poisonings	Poisoning by other anti-infectives	0.046285	0.0395622	0.242029	310373	ICD10	670	302038	1.04788	FALSE	0.396652
Sense Organs	Vertiginous syndromes and other disorders of vestibular system	0.0210313	0.0180116	0.242947	348781	ICD10	679	309694	1.04737	FALSE	0.397767
Sense Organs	Peripheral retinal degenerations	-0.0723398	0.0619551	0.242961	337662	ICD10	3301	345480	1.02125	FALSE	0.3974
Neurological	Meningitis	0.0525136	0.0449869	0.243085	355997	ICD10	276	337386	0.930215	FALSE	0.397214
Neoplasms	Head cancer	-0.0295588	0.0265	0.246	296523	Inv_Pheno_bin	524	355473	1.05392	FALSE	0.401584
Infectious Diseases	Dermatophytosis of nail	0.0977149	0.0844056	0.246993	352845	ICD10	1519	295004	0.970874	FALSE	0.402811
Neoplasms	Chemotherapy	0.0110257	0.00954254	0.247918	336567	ICD10	149	352696	1.10265	FALSE	0.403924
Musculoskeletal	Osteoporosis	-0.125229	0.10842	0.248074	355121	ICD10	12146	324421	1.01109	FALSE	0.403785
Genitourinary	Absent or infrequent menstruation	0.112714	0.0975857	0.248081	162407	ICD10	90	355031	0.882295	FALSE	0.403403
Neoplasms	Cancer of of nasal cavities	-0.126631	0.109831	0.248925	354024	ICD10	112	162295	1.11931	FALSE	0.404382
Digestive	Acute periodontitis	-0.0899323	0.0781307	0.249712	344788	ICD10				FALSE	0.405266
Musculoskeletal	Acquired deformities of forearm	-0.145954	0.126812	0.249754	338420	ICD10	174	344614	0.913993	FALSE	0.404941
Sense Organs	Speech-reception-threshold estimate (left)*	0.00353	0.00307	0.25	100580	Inv_Pheno_cont	66	338354	0.864197	FALSE	0.404947
Mental And Behavioral Disorders	Anxiety Criteria 1	-0.0198026	0.0156	0.252	315453	Inv_Pheno_bin				FALSE	0.407791
Neurological	Anterior horn cell disease	0.0535283	0.0468033	0.252754	336945	ICD10	4447	311006	0.980392	FALSE	0.408615
Sense Organs	Keratoconus	0.104282	0.0912301	0.253009	337513	ICD10	486	336459	1.05499	FALSE	0.408632
Genitourinary	Cervicitis and endocervicitis	0.0335052	0.0293257	0.253239	185150	ICD10	127	337386	1.10991	FALSE	0.408608
Endocrine/Metabolic	Adrenal hypofunction	0.0579703	0.0507865	0.253683	350601	ICD10	1246	183904	1.03407	FALSE	0.408928
Endocrine/Metabolic	Glucocorticoid deficiency	0.0579703	0.0507865	0.253683	350601	ICD10	412	350189	1.05968	FALSE	0.408534
Dermatologic	Pruritus and related conditions	0.0339314	0.0297919	0.254725	357011	ICD10	412	350189	1.05968	FALSE	0.409818
Neoplasms	Bladder cancer	0.0304592	0.0265	0.256	296600	Inv_Pheno_bin	1198	355813	1.03451	FALSE	0.411473
Hematopoietic	Sideroblastic anemia	-0.217312	0.191327	0.256035	323053	ICD10	1526	295074	1.03093	FALSE	0.411133
Genitourinary	Noninflammatory disorders of ovary, fallopian tube, and broad ligament	0.038929	0.0343281	0.256783	184345	ICD10	29	323024	0.804679	FALSE	0.411938
Injuries & Poisonings	Anaphylactic shock NOS	0.0418573	0.0369797	0.257677	350698	ICD10	907	183438	1.0397	FALSE	0.412976
Mental And Behavioral Disorders	Ongoing Drug Addiction	0.153151	0.136	0.259	378	Inv_Pheno_bin	777	349921	1.04275	FALSE	0.414698
Genitourinary	Benign neoplasm of breast	-0.0288538	0.0255691	0.259124	188294	ICD10	73	305	1.1655	FALSE	0.414499
Sense Organs	Glaucoma	0.018164	0.0162	0.26	80744	Inv_Pheno_bin	1644	186650	0.971559	FALSE	0.415502
Mental Disorders	Posttraumatic stress disorder	0.059032	0.0524576	0.260451	322735	ICD10	4700	76044	1.01833	FALSE	0.415825
Digestive	Cysts of oral soft tissues	0.093075	0.0829634	0.261913	351765	ICD10	387	322348	1.06081	FALSE	0.41776
Neurological	Encephalitis	0.0514263	0.0459304	0.26286	355976	ICD10	154	351611	1.09754	FALSE	0.41887
Endocrine/Metabolic	Immunity deficiency	0.057594	0.0514425	0.262893	356573	ICD10	503	355473	1.05277	FALSE	0.418524
Sense Organs	Ectropion or entropion	0.0260694	0.0233078	0.263361	347890	ICD10	401	356172	1.05928	FALSE	0.41887
Hematopoietic	Hereditary hemolytic anemias	0.0640026	0.0574163	0.264975	323346	ICD10	1972	345918	1.02641	FALSE	0.421035
Respiratory	Hyperventilation	0.0629649	0.0566134	0.266056	356475	ICD10	322	323024	1.0661	FALSE	0.422352
Neoplasms	Malignant neoplasm of unspecified male genital organ	-0.0151912	0.0136649	0.266271	155937	ICD10	331	356144	1.06499	FALSE	0.422291
Sense Organs	Mean intraoccular pressure Goldmann-correlated (mmHg)*	0.00446	0.00401	0.267	64982	Inv_Pheno_cont	5970	149967	0.984924	FALSE	0.423046
Neoplasms	Cancer of other female genital organs (excluding uterus and ovary)	-0.0543163	0.0491404	0.269017	173279	ICD10				FALSE	0.425837
Dermatologic	Systemic sclerosis	0.0716398	0.064837	0.269194	340657	ICD10	442	172837	0.947132	FALSE	0.425714
Injuries & Poisonings	Toxic effect of (non-ethyl) alcohol and petroleum and other solvents	0.0819214	0.0745004	0.271502	356695	ICD10	253	340404	1.07427	FALSE	0.428958
Circulatory System	Iatrogenic hypotension	0.0501761	0.0456899	0.272123	315981	ICD10	191	356504	1.08537	FALSE	0.429532
Sense Organs	Conjunctivitis, infectious	0.0521462	0.0475291	0.272579	346389	ICD10	511	315470	1.05146	FALSE	0.429845
Respiratory	Nasal polyps	0.0183788	0.0167912	0.273715	337527	ICD10	471	345918	1.05353	FALSE	0.43123
Neoplasms	Cancer of other male genital organs	-0.0146274	0.0133866	0.27453	156187	ICD10	3804	333723	1.01855	FALSE	0.432107
Neoplasms	Liver cancer	0.0725707	0.0672	0.279	297560	Inv_Pheno_bin	6220	149967	0.985479	FALSE	0.438729
Infectious Diseases	Sexually transmitted infections (not HIV or hepatitis)	0.149148	0.137846	0.279256	357011	ICD10	235	297325	1.07527	FALSE	0.438719
Genitourinary	Breast conditions, congenital or relating to hormones	0.0351745	0.032545	0.279788	350212	ICD10	56	356955	1.16085	FALSE	0.439141
Congenital Anomalies	Other specified Congenital Anomalies of nervous system	-0.0976235	0.0906388	0.281453	356052	ICD10	1004	349208	1.0358	FALSE	0.44134
Congenital Anomalies	Genitourinary Congenital Anomalies	0.025352	0.0235406	0.281503	355901	ICD10	129	355923	0.90699	FALSE	0.441004
Circulatory System	Left ventricular ejection fraction (%)*	0.00695	0.00647	0.282	24347	Inv_Pheno_cont	1923	353978	1.02568	FALSE	0.441368
Circulatory System	Thrombotic microangiopathy	-0.19304	0.179523	0.282242	342025	ICD10				FALSE	0.441334
Circulatory System	Aortic valve disease	0.153951	0.143252	0.282513	339753	ICD10	33	341992	0.824449	FALSE	0.441344
Musculoskeletal	Other Symptoms referable to back	0.187153	0.174349	0.283072	344891	ICD10	52	339701	1.16643	FALSE	0.441804
Symptoms	Nonspecific findings on examination of blood	0.0485317	0.045217	0.283133	356028	ICD10	35	344856	1.20581	FALSE	0.441487
Mental Disorders	Learning disorder	0.0668799	0.062539	0.284884	355880	ICD10	520	355508	1.04973	FALSE	0.443803
Mental And Behavioral Disorders	Addiction behavior	0.0294288	0.0275	0.286	98366	Inv_Pheno_bin	271	355609	1.06917	FALSE	0.445126
Hematopoietic	Acquired hemolytic anemias	0.0705117	0.0663355	0.287802	323266	ICD10	1424	96942	1.02987	FALSE	0.447513
Musculoskeletal	Laxity of ligament or hypermobility syndrome	0.0431825	0.0406496	0.288095	326532	ICD10	242	323024	1.07306	FALSE	0.447552
Pregnancy Complications	Major puerperal infection	-0.179719	0.169514	0.289053	193907	ICD10	644	325888	1.04413	FALSE	0.448623
Musculoskeletal	Osteoporosis, osteopenia and pathological fracture	0.024547	0.0232214	0.290473	357011	ICD10	37	193870	0.835505	FALSE	0.450408
Congenital Anomalies	Congenital Anomalies of the eye	0.0749082	0.0711947	0.292726	356132	ICD10	1980	355031	1.02485	FALSE	0.453481
Dermatologic	Seborrheic dermatitis	-0.0153997	0.0146586	0.293461	346589	ICD10	209	355923	1.07779	FALSE	0.454199
Endocrine/Metabolic	Hyperaldosteronism	0.102125	0.097771	0.29624	350300	ICD10	5016	341573	0.984718	FALSE	0.458075
Neoplasms	Benign neoplasm of eye	-0.0662391	0.0634179	0.29626	354372	ICD10	111	350189	1.10752	FALSE	0.457683
Infectious Diseases	Viral hepatitis B	-0.0715597	0.0689948	0.299654	349776	ICD10	264	354108	0.935907	FALSE	0.462497
Genitourinary	Infertility, male	0.152908	0.147675	0.300466	135035	ICD10	223	349553	0.930941	FALSE	0.463322
Sense Organs	Hypotony of eye	0.139993	0.13531	0.300851	337444	ICD10	49	134986	1.16522	FALSE	0.463488
Dermatologic	Other dyschromia	-0.0296946	0.0287731	0.302061	342859	ICD10	58	337386	1.15027	FALSE	0.464923
Genitourinary	Dysplasia of prostate	0.151864	0.147231	0.302324	130873	ICD10	1286	341573	0.970742	FALSE	0.464899
Respiratory	Paralysis/spasm of vocal cords or larynx	0.0476141	0.0464049	0.304865	334216	ICD10	49	130824	1.164	FALSE	0.468376
Hematopoietic	Decreased white blood cell count	0.0143694	0.0140091	0.305025	349579	ICD10	493	333723	1.04877	FALSE	0.468191
Hematopoietic	Neutropenia	0.0143694	0.0140091	0.305025	349579	ICD10	5492	344087	1.01447	FALSE	0.467761
Sense Organs	Retinal hemorrhage/ischemia	0.0803743	0.0785957	0.306483	337558	ICD10	5492	344087	1.01447	FALSE	0.469566
Musculoskeletal	Other unspecified back disorders	0.101576	0.0995187	0.30741	344963	ICD10	172	337386	1.08369	FALSE	0.470555
Neoplasms	Non cancer	0.0212236	0.0213	0.309	295893	Inv_Pheno_bin	107	344856	1.10691	FALSE	0.472555
Endocrine/Metabolic	Disorders of porphyrin metabolism	-0.202167	0.198836	0.309271	354244	ICD10	2351	293542	1.02145	FALSE	0.472537
Musculoskeletal	Villonodular synovitis	0.123751	0.122135	0.310953	349661	ICD10	27	354217	0.816958	FALSE	0.474672
Sense Organs	Retinoschisis and retinal cysts	0.0871907	0.0861183	0.311321	337529	ICD10	71	349590	1.13173	FALSE	0.474801
Dermatologic	Erythematosquamous dermatosis	-0.0147919	0.0146155	0.311505	346619	ICD10	143	337386	1.0911	FALSE	0.474647
Neoplasms	Biliary cancer	0.0512933	0.0504	0.312	297536	Inv_Pheno_bin	5046	341573	0.985317	FALSE	0.474968
Injuries & Poisonings	Fracture of unspecified part of femur	0.0463457	0.0458409	0.312011	334595	ICD10	418	297118	1.05263	FALSE	0.474552
Injuries & Poisonings	Fracture of foot	-0.0360479	0.0356881	0.312457	334924	ICD10	505	334090	1.04744	FALSE	0.474797
Respiratory	Chronic laryngitis	0.100494	0.0995239	0.312616	333830	ICD10	834	334090	0.964594	FALSE	0.474608
Infectious Diseases	Spirochetal infection	-0.0897665	0.0889153	0.3127	356489	ICD10	107	333723	1.10572	FALSE	0.474304
Circulatory System	Polyarteritis nodosa and allied conditions	0.026636	0.0263883	0.312791	343527	ICD10	134	356355	0.914145	FALSE	0.474011
Dermatologic	Alopecia Areata	-0.189338	0.187775	0.313301	354918	ICD10	1535	341992	1.02699	FALSE	0.474354
Neoplasms	Cancer of hypopharynx	-0.110215	0.10945	0.313938	354025	ICD10	30	354888	0.827507	FALSE	0.474888
Genitourinary	Premenstrual tension syndromes	0.0843691	0.0838168	0.314132	162447	ICD10	89	353936	0.895642	FALSE	0.474752
Neurological	Jakob-Creutzfeldt disease	-0.179298	0.179249	0.317179	355506	ICD10	152	162295	1.08803	FALSE	0.478923
Genitourinary	Polyp of corpus uteri	0.010902	0.0109235	0.318262	189477	ICD10	33	355473	0.835857	FALSE	0.480125
Neurological	Muscular dystrophies and other myopathies	0.0477429	0.0478918	0.318818	353712	ICD10	9380	180097	1.01096	FALSE	0.480529
Neurological	Headache	-0.00995033	0.00636	0.319	289799	Inv_Pheno_bin	463	353249	1.0489	FALSE	0.48037
Neoplasms	Benign neoplasm of Respiratory and intrathoracic organs	0.0457733	0.0459931	0.319629	357011	ICD10	29482	260317	0.990099	FALSE	0.480883
Musculoskeletal	Osteopenia or other disorder of bone and cartilage	0.0530829	0.053753	0.323381	355398	ICD10	502	356509	1.04684	FALSE	0.48609
Musculoskeletal	Loose body in joint	0.0504417	0.0510908	0.323498	349996	ICD10	367	355031	1.05452	FALSE	0.485828
Pregnancy Complications	Ectopic pregnancy	-0.0595573	0.0605117	0.325004	188543	ICD10	406	349590	1.05174	FALSE	0.487652
Digestive	Gingival and periodontal diseases	0.0211843	0.0215488	0.325566	346913	ICD10	291	188252	0.942182	FALSE	0.488056
Neurological	Nerve root and plexus disorders	0.0332439	0.0338267	0.32572	338752	ICD10	2299	344614	1.02141	FALSE	0.48785
Musculoskeletal	Hemarthrosis	0.0693074	0.0707574	0.32733	349802	ICD10	930	337822	1.0338	FALSE	0.489821
Digestive	Gingivitis	0.082749	0.0846052	0.328044	344762	ICD10	212	349590	1.07177	FALSE	0.490451
Injuries & Poisonings	Traumatic and surgical subcutaneous emphysema	-0.0740414	0.0759526	0.329641	356785	ICD10	148	344614	1.08627	FALSE	0.492398
Injuries & Poisonings	Adverse reaction to serum or vaccine	-0.047278	0.0485985	0.330639	350370	ICD10	184	356601	0.928633	FALSE	0.493447
Injuries & Poisonings	Fracture of hand or wrist	-0.0193248	0.0198721	0.330824	336793	ICD10	449	349921	0.953822	FALSE	0.493282
Endocrine/Metabolic	Hypoparathyroidism	0.0516435	0.0531786	0.331482	350564	ICD10	2703	334090	0.980861	FALSE	0.493823
Neurological	Hydrocephalus	-0.0342722	0.0353326	0.332053	337312	ICD10	375	350189	1.053	FALSE	0.494233
Endocrine/Metabolic	Carcinoid syndrome	-0.119174	0.122989	0.332554	350259	ICD10	853	336459	0.966308	FALSE	0.494537
Endocrine/Metabolic	Nontoxic uninodular goiter	-0.0340801	0.0351943	0.332873	330424	ICD10	70	350189	0.887653	FALSE	0.494571
Dermatologic	Pyogenic granuloma	0.0460465	0.0476219	0.333584	353251	ICD10	859	329565	0.966494	FALSE	0.495188
Mental Disorders	Schizophrenia and other psychotic disorders	-0.0298684	0.0310551	0.336155	323453	ICD10	468	352783	1.04712	FALSE	0.498561
Dermatologic	Dermatitis herpetiformis	0.106307	0.110613	0.336514	341660	ICD10	1105	322348	0.970573	FALSE	0.498649
Endocrine/Metabolic	Lipoprotein disorders	0.103825	0.108077	0.336724	354308	ICD10	87	341573	1.11216	FALSE	0.498518
Sense Organs	Nystagmus and other irregular eye movements	0.0468387	0.0489118	0.338257	347765	ICD10	91	354217	1.10941	FALSE	0.500345
Infectious Diseases	Varicella infection	-0.110923	0.11587	0.338414	349632	ICD10	444	347321	1.04795	FALSE	0.500134
Injuries & Poisonings	Fracture of vertebral column without mention of spinal cord injury	-0.0572384	0.0599508	0.3397	334385	ICD10	79	349553	0.895008	FALSE	0.501591
Sense Organs	Corneal ulcer	0.0658975	0.0691735	0.340772	346140	ICD10	295	334090	0.944369	FALSE	0.502729
Circulatory System	Ill-defined descriptions and complications of heart disease	0.0306063	0.0321513	0.341125	347258	ICD10	222	345918	1.06812	FALSE	0.502806
Circulatory System	Abnormal function study of cardiovascular system	0.0306063	0.0321513	0.341125	347258	ICD10	1029	346229	1.03108	FALSE	0.502363
Genitourinary	Hypertrophy of breast (Gynecomastia)	0.0324013	0.034104	0.342075	350122	ICD10	1029	346229	1.03108	FALSE	0.503317
Digestive	Esophageal bleeding (varices/hemorrhage)	0.0208873	0.021997	0.34234	301088	ICD10	914	349208	1.03293	FALSE	0.503264
Injuries & Poisonings	Concussion	-0.112778	0.118779	0.342378	356064	ICD10	2209	298879	1.02111	FALSE	0.502878
Endocrine/Metabolic	Adrenogenital disorders	0.213083	0.22489	0.343386	350210	ICD10	75	355989	0.893349	FALSE	0.503914
Neurological	Abnormal movement	0.0187274	0.0197697	0.343499	356854	ICD10	21	350189	1.23749	FALSE	0.503638
Congenital Anomalies	Congenital Anomalies of male genital organs	-0.0693448	0.0735283	0.345627	161666	ICD10	2734	354120	1.0189	FALSE	0.506314
Musculoskeletal	Pathologic fracture	0.0261889	0.0277694	0.345638	356414	ICD10	196	161470	0.933005	FALSE	0.505886
Sense Organs	Corneal hysteresis left eye*	0.00379	0.00403	0.346	62678	Inv_Pheno_cont	779	76618	0.961538	FALSE	0.505972
Genitourinary	Dysuria	0.0241038	0.0256123	0.346653	331063	ICD10				FALSE	0.506484
Neurological	Parasomnia	0.118358	0.125818	0.346854	348098	ICD10	1628	329435	1.0244	FALSE	0.506333
Genitourinary	Hydrocele	0.0223558	0.0238425	0.348426	136870	ICD10	67	348031	1.12565	FALSE	0.508185
Symptoms	Spasm of muscle	0.105682	0.113175	0.350412	356577	ICD10	1884	134986	1.02261	FALSE	0.510635
Congenital Anomalies	Other Congenital Anomalies of lower limb, including pelvic girdle	0.0637546	0.0685436	0.352303	355124	ICD10	83	356494	1.11147	FALSE	0.512943
Injuries & Poisonings	Adverse effects of sedatives or other central nervous system depressants and anesthetics	-0.0380524	0.0409255	0.352477	310328	ICD10	226	354898	1.06583	FALSE	0.512749
Neoplasms	Cancer of mouth	-0.0301015	0.0324546	0.353669	354946	ICD10	634	309694	0.962663	FALSE	0.514036
Neoplasms	Testicular cancer	-0.0392207	0.0428	0.354	132548	Inv_Pheno_bin	1010	353936	0.970347	FALSE	0.51407
Genitourinary	Benign mammary dysplasias	-0.0176234	0.0191331	0.357002	189606	ICD10	79	319742	1.11235	FALSE	0.517979
Digestive	Disorders of function of stomach	0.0081427	0.00885123	0.357599	316253	ICD10	2956	186650	0.982531	FALSE	0.518394
Mental Disorders	Conduct disorders	0.181838	0.197784	0.357899	355636	ICD10	14215	302038	1.00818	FALSE	0.518379
Dermatologic	Sicca syndrome	0.0315481	0.0343234	0.35802	341307	ICD10	27	355609	1.19942	FALSE	0.518106
Musculoskeletal	Sacroiliitis NEC	0.0768707	0.0837978	0.358967	344217	ICD10	903	340404	1.03205	FALSE	0.519026
Endocrine/Metabolic	Lipoprotein A (nmol/L)*	-0.00165	0.00181	0.364	317945	Inv_Pheno_cont	125	344087	1.08764	FALSE	0.525848
Sense Organs	Otorrhea	0.0531014	0.0585231	0.364218	352668	ICD10				FALSE	0.525707
Sense Organs	Disorders of vitreous body	0.0239629	0.0264103	0.364232	348849	ICD10	310	352358	1.05454	FALSE	0.525274
Neoplasms	Vascular hamartomas and non-neoplastic nevi	0.0301226	0.033236	0.364765	349458	ICD10	1528	347321	1.02425	FALSE	0.525589
Injuries & Poisonings	Fracture of lower limb	-0.0117146	0.012948	0.365603	340559	ICD10	963	348495	1.03058	FALSE	0.526343
Endocrine/Metabolic	Nontoxic multinodular goiter	0.0296109	0.0327627	0.366101	330556	ICD10	6469	334090	0.988354	FALSE	0.526605
Sense Organs	Corneal graft surgery	0.0790432	0.0885	0.369	64921	Inv_Pheno_bin	991	329565	1.03005	FALSE	0.530318
Musculoskeletal	Disorders of sacrum	0.0417451	0.0464839	0.369157	345347	ICD10	136	64785	1.08225	FALSE	0.530087
Circulatory System	Disease of tricuspid valve	0.0290575	0.0324254	0.370182	340714	ICD10	491	344856	1.04263	FALSE	0.531103
Infectious Diseases	Other infectious and parasitic diseases	0.0789746	0.0882962	0.371093	356491	ICD10	1013	339701	1.02948	FALSE	0.531953
Genitourinary	Other disorders of testis	0.0206479	0.0231032	0.37147	136994	ICD10	136	356355	1.08218	FALSE	0.532037
Neurological	Migrain with aura	0.046311	0.0518522	0.371784	341551	ICD10	2008	134986	1.02086	FALSE	0.532031
Dermatologic	Actinic keratosis	-0.0138059	0.0155296	0.374002	352602	ICD10	394	341157	1.0474	FALSE	0.534745
Symptoms	Pallor and flushing	0.0490051	0.0552148	0.374791	352367	ICD10	4476	348126	0.986289	FALSE	0.535415
Congenital Anomalies	Congenital Anomalies of face and neck	-0.0478652	0.0540556	0.375898	356925	ICD10	348	352019	1.05023	FALSE	0.536538
Neoplasms	Secondary malignant neoplasm of Digestive systems	0.0167219	0.0189018	0.376334	327423	ICD10	363	356562	0.953262	FALSE	0.536701
Infectious Diseases	Viral hepatitis A	-0.0904671	0.102334	0.376675	349654	ICD10	3002	324421	1.01686	FALSE	0.536729
Endocrine/Metabolic	Macroglobulinemia	0.0792459	0.089697	0.376975	355490	ICD10	101	349553	0.913504	FALSE	0.536699
Digestive	Dyspepsia and other specified disorders of function of stomach	0.00782117	0.00885561	0.377134	316238	ICD10	132	355358	1.08247	FALSE	0.536469
Neoplasms	Secondary malignancy of Respiratory organs	0.0130185	0.0148269	0.379926	329337	ICD10	14200	302038	1.00785	FALSE	0.53998
Circulatory System	RR interval (ms)	1.3	1.48	0.381	7783	Inv_Pheno_cont	4916	324421	1.0131	FALSE	0.541046
Hematopoietic	Autoimmune hemolytic anemias	0.0655587	0.0754796	0.385086	323211	ICD10				FALSE	0.546384
Genitourinary	Pain and other Symptoms associated with female genital organs	0.019186	0.0221225	0.385798	186808	ICD10	187	323024	1.06776	FALSE	0.54693
Pregnancy Complications	Complications of labor and delivery NEC	-0.0400379	0.0462215	0.38637	194114	ICD10	2210	184598	1.01937	FALSE	0.547276
Circulatory System	Embolism and thrombosis of abdominal aorta	0.118342	0.136647	0.386467	342049	ICD10	503	193611	0.960753	FALSE	0.546949
Digestive	Glossitis	0.041323	0.0477528	0.386846	352077	ICD10	57	341992	1.12563	FALSE	0.547022
Circulatory System	Cardiac index (L/min/m2)*	0.00561	0.00648	0.387	24506	Inv_Pheno_cont	466	351611	1.04219	FALSE	0.546777
Digestive	Glossodynia	0.129904	0.150412	0.38778	351658	ICD10				FALSE	0.547415
Genitourinary	Proliferative glomerulonephritis	0.0886244	0.102684	0.388096	324306	ICD10	47	351611	1.13872	FALSE	0.547399
Neoplasms	Nevus, non-neoplastic	0.0295701	0.0343537	0.389373	349396	ICD10	101	324205	1.09267	FALSE	0.548737
Sense Organs	Cataract surgery	0.0222456	0.0259	0.39	64921	Inv_Pheno_bin	901	348495	1.03001	FALSE	0.549157
Mental Disorders	Obsessive-compulsive disorders	-0.0573358	0.0669447	0.391741	322585	ICD10	1634	63287	1.02249	FALSE	0.551143
Musculoskeletal	Palindromic rheumatism	-0.103672	0.121143	0.392118	347063	ICD10	237	322348	0.944277	FALSE	0.55121
Infectious Diseases	Herpes simplex	0.0499553	0.0584067	0.392384	349864	ICD10	72	346991	0.901521	FALSE	0.55112
Injuries & Poisonings	Open wound of neck	-0.120003	0.141358	0.395919	354256	ICD10	311	349553	1.05122	FALSE	0.555617
Symptoms	Muscle weakness	0.10941	0.129701	0.398921	356557	ICD10	53	354203	0.886918	FALSE	0.559361
Sense Organs	Pain, swelling or discharge of eye	0.0510842	0.0606478	0.399615	347609	ICD10	63	356494	1.11562	FALSE	0.559863
Genitourinary	Other disorders of male genital organs	0.0145193	0.017328	0.402079	138595	ICD10	288	347321	1.05241	FALSE	0.562843
Musculoskeletal	Bursitis disorders	0.0657505	0.0786027	0.402879	326060	ICD10	3609	134986	1.01463	FALSE	0.56349
Sense Organs	Disorders of acoustic nerve	0.123019	0.147313	0.403671	346088	ICD10	172	325888	1.06796	FALSE	0.564125
Dermatologic	Diseases of hair and hair follicles	0.0346799	0.0416182	0.404683	355500	ICD10	49	346039	1.13091	FALSE	0.565067
Sense Organs	Epiphora	0.0235794	0.0283792	0.406046	348646	ICD10	612	354888	1.03529	FALSE	0.566497
Sense Organs	Disorders of the orbit	0.0824604	0.0992467	0.406051	347429	ICD10	1325	347321	1.02386	FALSE	0.566031
Neoplasms	Benign neoplasm of thyroid glands	-0.0447065	0.0538651	0.406555	354833	ICD10	108	347321	1.08596	FALSE	0.566262
Sense Organs	Disorders of lacrimal system	0.0141877	0.0171183	0.407216	350989	ICD10	366	354467	0.956278	FALSE	0.566709
Musculoskeletal	Acquired deformities of hip	0.122679	0.148795	0.409667	338402	ICD10	3668	347321	1.01429	FALSE	0.569646
Digestive	Cirrhosis of liver without mention of alcohol	0.0529456	0.0653207	0.417625	338804	ICD10	48	338354	1.13052	FALSE	0.580227
Musculoskeletal	Contracture of joint	0.0407267	0.0504787	0.419775	338770	ICD10	249	338555	1.05437	FALSE	0.582731
Sense Organs	Glaucoma	0.00849257	0.0105425	0.420498	347326	ICD10	416	338354	1.04157	FALSE	0.583249
Digestive	Appendicitis	-0.02267	0.0281633	0.420849	356661	ICD10	9940	337386	1.00853	FALSE	0.583251
Dermatologic	Abnormal granulation tissue	0.0327478	0.0408003	0.422185	350100	ICD10	1340	355321	0.977585	FALSE	0.584618
Symptoms	Chronic fatigue syndrome	0.0260506	0.0324576	0.422203	350910	ICD10	638	349462	1.03329	FALSE	0.584159
Injuries & Poisonings	Fracture of ribs	-0.0434717	0.0542114	0.422615	334451	ICD10	1008	349902	1.02639	FALSE	0.584244
Endocrine/Metabolic	Deficiency of humoral immunity	0.0481994	0.060279	0.42394	356464	ICD10	361	334090	0.95746	FALSE	0.585591
Genitourinary	Dysplasia of female genital organs	0.0873736	0.109456	0.424724	180186	ICD10	292	356172	1.04938	FALSE	0.58619
Neoplasms	Secondary malignant neoplasm of skin	0.0416155	0.0525297	0.428228	324806	ICD10	89	180097	1.0913	FALSE	0.590537
Endocrine/Metabolic	Alkalosis	0.0368799	0.0467012	0.429704	336647	ICD10	385	324421	1.04249	FALSE	0.592084
Neoplasms	Malignant neoplasm of other and ill-defined sites within the Digestive organs and peritoneum	0.0245301	0.0311873	0.431549	333029	ICD10	488	336159	1.03757	FALSE	0.594137
Congenital Anomalies	Obstructive Genitourinary defect	0.147803	0.188098	0.431999	354008	ICD10	1094	331935	1.02483	FALSE	0.594265
Neoplasms	Brain cancer	-0.0295588	0.0381	0.432	297472	Inv_Pheno_bin	30	353978	1.15928	FALSE	0.593778
Sense Organs	Keratitis	0.0408484	0.0521954	0.433858	346308	ICD10	730	296742	0.970874	FALSE	0.595841
Genitourinary	Polyp of female genital organs	0.00749777	0.0096223	0.435857	192376	ICD10	390	345918	1.04169	FALSE	0.598095
Neurological	Reaction time (ms)*	-0.00133	0.00171	0.436	315659	Inv_Pheno_cont	12279	180097	1.00753	FALSE	0.5978
Hematopoietic	Constitutional aplastic anemia	-0.175659	0.225573	0.436143	323045	ICD10				FALSE	0.597506
Endocrine/Metabolic	Pituitary hyperfunction	0.0518253	0.0666325	0.436699	350428	ICD10	21	323024	0.838904	FALSE	0.597777
Neoplasms	Cancer of larynx	0.0408474	0.0525645	0.437104	354321	ICD10	239	350189	1.05319	FALSE	0.597841
Symptoms	Muscular wasting and disuse atrophy	0.0605495	0.0780025	0.437601	356668	ICD10	385	353936	1.04169	FALSE	0.598031
Neurological	Phlebitis and thrombophlebitis of intracranial venous sinuses	0.0866521	0.111737	0.438042	355558	ICD10	174	356494	1.06242	FALSE	0.598145
Neoplasms	Benign neoplasm of ovary	0.0182047	0.0234964	0.438465	164941	ICD10	85	355473	1.09052	FALSE	0.598232
Sense Organs	Primary angle-closure glaucoma	-0.0217863	0.0281351	0.438727	338732	ICD10	1951	162990	1.01837	FALSE	0.598102
Sense Organs	Hypermetropia	0.0322401	0.0419415	0.442076	350019	ICD10	1346	337386	0.978449	FALSE	0.602175
Congenital Anomalies	Cardiac shunt/ heart septal defect	0.0272758	0.0354857	0.442106	355902	ICD10	604	349415	1.03277	FALSE	0.601726
Congenital Anomalies	Congenital Anomalies of genital organs	-0.0297318	0.0387596	0.443033	354685	ICD10	843	355059	1.02765	FALSE	0.602496
Neurological	Myoclonus	0.0573697	0.0748064	0.443136	336649	ICD10	707	353978	0.970706	FALSE	0.602146
Mental Disorders	Symbolic dysfunction	0.105024	0.137662	0.445517	343378	ICD10	190	336459	1.05905	FALSE	0.604888
Dermatologic	Vascular disorders of skin	0.0537298	0.0714089	0.451795	341781	ICD10	726	163173	1.02987	FALSE	0.612915
Genitourinary	Acute inflammatory pelvic disease	0.101036	0.135378	0.455473	183962	ICD10	208	341573	1.0552	FALSE	0.617403
Congenital Anomalies	Spina bifida	0.0461085	0.0618639	0.456077	356200	ICD10	58	183904	1.10632	FALSE	0.61772
Sense Organs	Glaucoma eye surgery	-0.076961	0.106	0.457	64921	Inv_Pheno_bin	277	355923	1.04719	FALSE	0.618468
Circulatory System	Mean heart rate (BPM)*	0.00484	0.00658	0.462	24469	Inv_Pheno_cont	95	64826	0.925926	FALSE	0.624729
Infectious Diseases	Viral warts & HPV	-0.0190607	0.0259376	0.46242	351134	ICD10				FALSE	0.624791
Dermatologic	Parapsoriasis	-0.137594	0.188155	0.464607	341603	ICD10	1581	349553	0.98112	FALSE	0.627239
Endocrine/Metabolic	Intestinal disaccharidase deficiencies and disaccharide malabsorption	-0.0495404	0.067936	0.465866	356979	ICD10	30	341573	0.871452	FALSE	0.62843
Infectious Diseases	Lyme disease	-0.0954781	0.130991	0.466067	356417	ICD10	230	356749	0.951667	FALSE	0.628194
Dermatologic	Rosacea	0.0292864	0.0403545	0.468006	342226	ICD10	62	356355	0.908938	FALSE	0.630298
Mental Disorders	Autism	-0.0570517	0.0786172	0.468029	355780	ICD10	653	341573	1.02972	FALSE	0.629821
Symptoms	Hypothermia/Chills	0.0339872	0.0468398	0.46808	357011	ICD10	171	355609	0.944545	FALSE	0.629383
Digestive	Impaction of intestine	0.0303199	0.0418448	0.468709	279926	ICD10	484	356527	1.03457	FALSE	0.629722
Dermatologic	Congenital pigmentary anomalies of skin	-0.133763	0.185193	0.470118	341604	ICD10	609	279317	1.03078	FALSE	0.631107
Endocrine/Metabolic	Disorders involving the immune mechanism	0.0339389	0.0471213	0.471374	356650	ICD10	31	341573	0.874798	FALSE	0.632284
Sense Organs	Disorders of refraction and accommodation; blindness and low vision	0.00859692	0.0119719	0.472702	357011	ICD10	478	356172	1.03452	FALSE	0.633557
Endocrine/Metabolic	Anorexia	0.0174398	0.0243236	0.473379	350613	ICD10	7596	349415	1.00863	FALSE	0.633956
Sense Organs	Cornea replaced by transplant	0.0502645	0.0704578	0.475599	337600	ICD10	1803	348810	1.01759	FALSE	0.636419
Injuries & Poisonings	Fracture of patella	-0.0292337	0.0410913	0.476816	334719	ICD10	214	337386	1.05155	FALSE	0.637536
Neurological	Facial pain	-0.00995033	0.0188	0.479	316258	Inv_Pheno_bin	629	334090	0.971189	FALSE	0.639944
Pregnancy Complications	Abnormality of organs and soft tissues of pelvis complicating pregnancy, childbirth, or the puerperium	0.0584703	0.0827751	0.479955	193785	ICD10	3023	313235	0.990099	FALSE	0.640707
Circulatory System	Chronic pericarditis	-0.0582328	0.0827442	0.481577	351346	ICD10	154	193631	1.06021	FALSE	0.642359
Congenital Anomalies	Other specified Congenital Anomalies of kidney	0.0301041	0.0429107	0.482958	354555	ICD10	155	351191	0.94343	FALSE	0.643687
Symptoms	Cervical radiculitis	0.0434403	0.0619497	0.483167	352781	ICD10	577	353978	1.03056	FALSE	0.643452
Genitourinary	Noninflammatory disorders of vagina	0.0166429	0.0238338	0.484996	185331	ICD10	277	352504	1.0444	FALSE	0.645373
Respiratory	Empyema and pneumothorax	-0.0155931	0.0226005	0.49023	333439	ICD10	1893	183438	1.01678	FALSE	0.651818
Respiratory	Pulmonary congestion and hypostasis	0.154343	0.224936	0.492611	331365	ICD10	2095	331344	0.984528	FALSE	0.654463
Digestive	Ulcerative colitis (chronic)	-0.0237406	0.0346119	0.492771	280207	ICD10	21	331344	1.16689	FALSE	0.654155
Sense Organs	Myringitis	0.154234	0.225484	0.493968	352379	ICD10	890	279317	0.976539	FALSE	0.655224
Mental Disorders	Suicide or self-inflicted injury	-0.0774395	0.113285	0.494239	322431	ICD10	21	352358	1.16676	FALSE	0.655063
Mental Disorders	Alcohol-related disorders	0.00801825	0.0117301	0.494253	345802	ICD10	83	322348	0.925483	FALSE	0.654562
Endocrine/Metabolic	Rickets or osteomalacia	0.110982	0.162946	0.495812	348850	ICD10	7914	337888	1.00805	FALSE	0.656107
Hematopoietic	Defibrination syndrome	0.0842317	0.124061	0.497166	351957	ICD10	40	348810	1.11737	FALSE	0.657378
Mental Disorders	Anxiety disorder	0.00572846	0.00845941	0.498298	337890	ICD10	69	351888	1.08788	FALSE	0.658353
Circulatory System	Other cardiac conduction disorders	0.0640229	0.0945869	0.498489	312676	ICD10	15542	322348	1.00574	FALSE	0.658084
Hematopoietic	Other and unspecified coagulation defects	0.0284664	0.0426697	0.504687	352471	ICD10	119	312557	1.06612	FALSE	0.66574
Mental Disorders	Suicidal ideation or attempt	-0.072968	0.109406	0.504805	322437	ICD10	583	351888	1.02888	FALSE	0.66537
Sense Organs	Separation of retinal layers	-0.0173091	0.0262591	0.50979	338931	ICD10	89	322348	0.929631	FALSE	0.671411
Mental And Behavioral Disorders	Bipolar Affective Disorder Criteria 1	0.00400802	0.00653	0.511	292347	Inv_Pheno_bin	1545	337386	0.98284	FALSE	0.672474
Neoplasms	Benign neoplasm of lip, oral cavity, and pharynx	0.0190222	0.0292862	0.515998	355176	ICD10	27553	264794	1.00402	FALSE	0.678516
Sense Organs	Macular degeneration	-0.0198026	0.0237	0.516	80744	Inv_Pheno_bin	1240	353936	1.0192	FALSE	0.677986
Endocrine/Metabolic	Diseases of thymus gland	0.11586	0.179429	0.518463	350222	ICD10	2025	78719	0.980392	FALSE	0.680686
Mental Disorders	Schizophrenia	-0.0230546	0.0357768	0.519316	323180	ICD10	33	350189	1.12284	FALSE	0.68127
Neurological	Essential tremor	0.023978	0.0373758	0.521173	337222	ICD10	832	322348	0.977209	FALSE	0.683171
Injuries & Poisonings	Joint/ligament sprain	-0.0333983	0.0520847	0.521373	356526	ICD10	763	336459	1.02427	FALSE	0.682897
Mental Disorders	Somatoform disorder	0.0502821	0.078573	0.522211	322520	ICD10	391	356135	0.967153	FALSE	0.683458
Neurological	Parkinson's disease	-0.0125402	0.0196237	0.522799	339259	ICD10	172	322348	1.05157	FALSE	0.683692
Genitourinary	Chronic cystitis	0.0187776	0.0294363	0.523535	317535	ICD10	2800	336459	0.987538	FALSE	0.684119
Pregnancy Complications	Other complications of the puerperium NEC	0.049966	0.0787185	0.525596	193948	ICD10	1231	316304	1.01895	FALSE	0.686275
Sense Organs	Hereditary retinal dystrophies	-0.048851	0.0773941	0.527911	337563	ICD10	171	193777	1.05124	FALSE	0.688759
Congenital Anomalies	Congenital Anomalies of mouth/tongue	0.0363526	0.0576212	0.528112	354298	ICD10	177	337386	0.952323	FALSE	0.688484
Endocrine/Metabolic	Amyloidosis	0.0364448	0.0578146	0.52845	355676	ICD10	320	353978	1.03702	FALSE	0.688387
Endocrine/Metabolic	Iatrogenic endocrine disorders	-0.0515297	0.0819063	0.529264	350347	ICD10	318	355358	1.03712	FALSE	0.68891
Respiratory	Symptoms involving Respiratory system and other chest Symptoms	0.0309466	0.0492042	0.529387	339862	ICD10	158	350189	0.949775	FALSE	0.688533
Endocrine/Metabolic	Polydipsia	-0.0486777	0.0774465	0.529655	336336	ICD10	439	339423	1.03143	FALSE	0.688345
Respiratory	Acute tonsillitis	0.0244131	0.0388752	0.530013	334426	ICD10	177	336159	0.952488	FALSE	0.688275
Hematopoietic	Hypercoagulable state	0.0355412	0.0567107	0.530849	352217	ICD10	703	333723	1.02471	FALSE	0.688825
Hematopoietic	Primary hypercoagulable state	0.0355412	0.0567107	0.530849	352217	ICD10	329	351888	1.03618	FALSE	0.68829
Genitourinary	Chronic prostatitis	0.017937	0.0286338	0.531033	132133	ICD10	329	351888	1.03618	FALSE	0.687995
Respiratory	Cystic fibrosis	0.1158	0.185614	0.532708	357011	ICD10	1309	130824	1.0181	FALSE	0.68963
Circulatory System	Postphlebitic syndrome	0.133367	0.215052	0.535152	322992	ICD10	31	356980	1.12277	FALSE	0.692257
Hematopoietic	Hemorrhagic disorder due to intrinsic circulating anticoagulants	0.0586273	0.0948921	0.536687	352006	ICD10	23	322969	1.14267	FALSE	0.693705
Genitourinary	Cyst or abscess of Bartholin's gland	0.023307	0.0377384	0.536842	184655	ICD10	118	351888	1.06038	FALSE	0.693369
Mental And Behavioral Disorders	Anxiety	-0.00995033	0.0204	0.538	317327	Inv_Pheno_bin	751	183904	1.02358	FALSE	0.694328
Digestive	Tooth complications likely association with other diseases	-0.0985632	0.160864	0.540068	344655	ICD10	2573	314754	0.990099	FALSE	0.696459
Digestive	Diseases of the salivary glands	0.0196248	0.0320769	0.540667	352645	ICD10	41	344614	0.906138	FALSE	0.696693
Genitourinary	Male infertility and abnormal spermatozoa	0.0425276	0.0696949	0.541732	135204	ICD10	1034	351611	1.01982	FALSE	0.697527
Neoplasms	Cancer of eye	0.0406308	0.0666686	0.54223	354347	ICD10	218	134986	1.04344	FALSE	0.69763
Sense Organs	Eustachian tube disorders	0.0377716	0.0622508	0.544007	352632	ICD10	239	354108	1.04147	FALSE	0.699378
Respiratory	Throat pain	0.0279698	0.0461445	0.544424	334221	ICD10	274	352358	1.03849	FALSE	0.699376
Respiratory	Other diseases of lung	0.01253	0.0206852	0.544684	356952	ICD10	498	333723	1.02836	FALSE	0.699171
Neoplasms	Malignant neoplasm of head, face, and neck	0.078417	0.130784	0.548777	324483	ICD10	2500	354452	1.01261	FALSE	0.703885
Neurological	Migraine	0.00841077	0.0141846	0.553213	346507	ICD10	62	324421	1.08157	FALSE	0.70903
Neoplasms	Myeloid leukemia, acute	0.0253803	0.0430727	0.555698	350655	ICD10	5350	341157	1.00845	FALSE	0.711668
Musculoskeletal	Osteoporosis NOS	-0.0750409	0.127593	0.556448	355096	ICD10	573	350082	1.02571	FALSE	0.712082
Sense Organs	Central origin vertigo	-0.121013	0.206077	0.557054	345505	ICD10	65	355031	0.927706	FALSE	0.712313
Infectious Diseases	Herpes zoster with nervous system complications	0.0411194	0.0700502	0.557205	349769	ICD10	25	345480	0.886022	FALSE	0.71196
Congenital Anomalies	Congenital anomaly of gallbladder, bile ducts, liver, pancreas	0.0448341	0.0767911	0.559324	354158	ICD10	216	349553	1.04198	FALSE	0.714122
Infectious Diseases	Viral hepatitis C	-0.0312518	0.0535976	0.559839	349924	ICD10	180	353978	1.04585	FALSE	0.714232
Neoplasms	Hemangioma and lymphangioma, any site	-0.0124557	0.0214469	0.561396	357011	ICD10	371	349553	0.969232	FALSE	0.715673
Sense Organs	Impacted cerumen	0.0266556	0.0459318	0.561692	355603	ICD10	2319	354692	0.987622	FALSE	0.715504
Musculoskeletal	Pathologic fracture of femur	0.0759003	0.131086	0.562582	355093	ICD10	503	355100	1.02701	FALSE	0.716091
Musculoskeletal	Postlaminectomy syndrome	-0.0591835	0.102424	0.56338	344957	ICD10	62	355031	1.07886	FALSE	0.716561
Congenital Anomalies	Esophageal atresia/tracheoesophageal fistula	-0.0794948	0.137679	0.563673	354034	ICD10	101	344856	0.942534	FALSE	0.716388
Musculoskeletal	Stiffness of joint	0.0234735	0.0406851	0.56397	350231	ICD10	56	353978	0.923583	FALSE	0.716221
Neoplasms	Cancer of other endocrine glands	0.0512047	0.0892775	0.566275	354600	ICD10	641	349590	1.02375	FALSE	0.718601
Genitourinary	Disorders resulting from impaired renal function	0.0833303	0.14596	0.568059	324255	ICD10	133	354467	1.05254	FALSE	0.720318
Circulatory System	Intracranial hemorrhage	0.0114646	0.0201222	0.568848	343015	ICD10	50	324205	1.0869	FALSE	0.720771
Digestive	Liver replaced by transplant	0.0485754	0.0852831	0.568963	338701	ICD10	2646	340369	1.01153	FALSE	0.720371
Musculoskeletal	Kyphoscoliosis and scoliosis	-0.0163882	0.0289407	0.57121	339624	ICD10	146	338555	1.04977	FALSE	0.722667
Congenital Anomalies	Anomalies of Respiratory system, congenital	-0.0624805	0.110464	0.571652	356649	ICD10	1270	338354	0.983745	FALSE	0.722679
Genitourinary	Congenital Anomalies of breast	0.0642729	0.113754	0.572063	349290	ICD10	87	356562	0.939431	FALSE	0.722652
Mental Disorders	Acute reaction to stress	0.0436451	0.0774426	0.57304	322525	ICD10	82	349208	1.06638	FALSE	0.723338
Mental Disorders	Bipolar	-0.0150892	0.0267892	0.57326	323834	ICD10	177	322348	1.04461	FALSE	0.723069
Neoplasms	Polycythemia vera	-0.0233971	0.0415406	0.573275	344733	ICD10	1486	322348	0.985024	FALSE	0.722542
Mental Disorders	Anxiety disorders	0.00461492	0.00822276	0.574636	338837	ICD10	616	344117	0.976874	FALSE	0.723712
Neurological	Nonspecific abnormal findings on radiological and other examination of skull and head	-0.034632	0.0617258	0.574755	336738	ICD10	16489	322348	1.00463	FALSE	0.723317
Injuries & Poisonings	Toxic effect of other substances, chiefly nonmedicinal as to source	0.107128	0.191734	0.576343	356533	ICD10	279	336459	0.965961	FALSE	0.724769
Musculoskeletal	Arthropathy associated with infections	0.0342613	0.0615508	0.577778	347271	ICD10	29	356504	1.11308	FALSE	0.726026
Neurological	Cerebral degeneration, unspecified	0.0171767	0.0310454	0.580075	337566	ICD10	280	346991	1.03485	FALSE	0.728365
Mental Disorders	Schizoid personality disorder	0.079705	0.144482	0.581181	322399	ICD10	1107	336459	1.01733	FALSE	0.729205
Musculoskeletal	Acquired deformities of finger	-0.031541	0.0573305	0.582209	338676	ICD10	51	322348	1.08297	FALSE	0.729947
Sense Organs	Color vision deficiencies	-0.10501	0.191177	0.582814	350336	ICD10	322	338354	0.968951	FALSE	0.730157
Injuries & Poisonings	Traumatic arthropathy	0.106475	0.19486	0.584777	339641	ICD10	29	350307	0.900316	FALSE	0.732068
Respiratory	Painful respiration	0.0292505	0.0538791	0.587205	341515	ICD10	28	339613	1.11235	FALSE	0.734556
Sense Organs	Lagophthalmos	0.0686504	0.126674	0.587855	345984	ICD10	365	341150	1.02968	FALSE	0.734819
Circulatory System	Raynaud's syndrome	0.0115395	0.0213655	0.589129	344334	ICD10	66	345918	1.07106	FALSE	0.73586
Genitourinary	Postmenopausal atrophic vaginitis	-0.0136647	0.0255392	0.592616	163950	ICD10	2342	341992	1.01161	FALSE	0.739663
Circulatory System	Intracerebral hemorrhage	0.0144202	0.0269577	0.592707	341839	ICD10	1655	162295	0.986428	FALSE	0.739223
Injuries & Poisonings	Toxic effect of noxious substances eaten as food	0.0457013	0.0861459	0.595758	356647	ICD10	1470	340369	1.01452	FALSE	0.742474
Digestive	Atrophy of edentulous alveolar ridge	-0.0646728	0.122139	0.596457	344685	ICD10	143	356504	1.04676	FALSE	0.742792
Congenital Anomalies	Congenital Anomalies of upper limb, including shoulder girdle	0.0748326	0.141335	0.596479	354951	ICD10	71	344614	0.937374	FALSE	0.742265
Neoplasms	Benign neoplasm of lymph nodes	-0.0782772	0.148724	0.598662	356790	ICD10	53	354898	1.0777	FALSE	0.744427
Dermatologic	Dyschromia and Vitiligo	-0.0133973	0.0255751	0.600388	343202	ICD10	48	356742	0.924708	FALSE	0.746018
Circulatory System	Premature beats	0.0147213	0.0282481	0.602266	313897	ICD10	1629	341573	0.986692	FALSE	0.747795
Pregnancy Complications	Diabetes or abnormal glucose tolerance complicating pregnancy	-0.0420063	0.080678	0.6026	194007	ICD10	1340	312557	1.01483	FALSE	0.747654
Digestive	Other specified diseases of the salivary glands	0.0406121	0.0783292	0.604124	351784	ICD10	163	193844	0.958864	FALSE	0.748988
Sense Organs	Traumatic cataract	-0.0473298	0.0925275	0.608986	316349	ICD10	173	351611	1.04145	FALSE	0.754456
Genitourinary	Other specified benign mammary dysplasias	-0.0184177	0.036324	0.612127	187460	ICD10	124	316225	0.953773	FALSE	0.757785
Musculoskeletal	Unspecified monoarthritis	0.0537892	0.106152	0.612351	347085	ICD10	810	186650	0.981751	FALSE	0.7575
Circulatory System	P-duration (from P-onset to P-offset) (ms)	0.0736	0.145	0.613	12784	Inv_Pheno_cont	94	346991	1.05526	FALSE	0.757742
Infectious Diseases	Rheumatic fever / chorea	0.0907108	0.179472	0.613255	334686	ICD10				FALSE	0.757497
Genitourinary	Vascular disorders of kidney/hypertrophy	0.0391846	0.0777839	0.614428	324381	ICD10	33	334653	1.09495	FALSE	0.758385
Genitourinary	Fibrosclerosis of breast	-0.0284106	0.0564272	0.614619	186985	ICD10	176	324205	1.03996	FALSE	0.758061
Neurological	Other CNS infection and poliomyelitis	0.0225136	0.0452612	0.618897	355992	ICD10	335	186650	0.971989	FALSE	0.762773
Neoplasms	Malignant neoplasm of gallbladder and extrahepatic bile ducts	0.0260263	0.0523723	0.619225	332322	ICD10	519	355473	1.02277	FALSE	0.762615
Genitourinary	Noninflammatory disorders of cervix	0.00919599	0.0186216	0.621423	186565	ICD10	387	331935	1.02637	FALSE	0.764758
Neoplasms	Benign neoplasm of other female genital organs	-0.0314364	0.0636965	0.621635	163181	ICD10	3127	183438	1.00924	FALSE	0.764455
Neoplasms	Secondary malignancy of bone	0.00744441	0.0150869	0.621705	329165	ICD10	263	162918	0.969053	FALSE	0.763979
Genitourinary	Mittelschmerz	-0.0979128	0.198589	0.621982	162322	ICD10	4744	324421	1.00747	FALSE	0.763757
Mental Disorders	Dementia with cerebral degenerations	0.0375873	0.0763989	0.622728	343504	ICD10	27	162295	0.906728	FALSE	0.764112
Dermatologic	Changes in skin texture	0.0380126	0.0774116	0.623395	347732	ICD10	182	343322	1.0383	FALSE	0.764368
Mental Disorders	Agorophobia, social phobia, and panic disorder	0.012563	0.025609	0.623731	323975	ICD10	177	347555	1.03874	FALSE	0.764219
Mental Disorders	Decreased libido	-0.10804	0.220378	0.623958	322370	ICD10	1627	322348	1.01264	FALSE	0.763937
Genitourinary	Spermatocele	-0.0861778	0.176101	0.624583	135020	ICD10	22	322348	0.897592	FALSE	0.764141
Digestive	Femoral hernia	-0.0178704	0.0365704	0.625085	306975	ICD10	34	134986	0.917431	FALSE	0.764196
Infectious Diseases	Aspergillosis	-0.0291361	0.059625	0.625086	352995	ICD10	796	306179	0.982288	FALSE	0.763639
Musculoskeletal	Aseptic necrosis of bone	0.0288117	0.0594313	0.627826	335381	ICD10	299	352696	0.971284	FALSE	0.766425
Genitourinary	Fibroadenosis of breast	-0.0277527	0.0576204	0.630056	186971	ICD10	300	335081	1.02923	FALSE	0.768586
Dermatologic	Systemic lupus erythematosus	-0.0220499	0.0460564	0.63211	340466	ICD10	321	186650	0.972629	FALSE	0.770529
Neoplasms	Cancer of tongue	-0.0227374	0.04758	0.632737	354405	ICD10	501	339965	0.978191	FALSE	0.77073
Injuries & Poisonings	Fracture of unspecified bones	-0.0264688	0.0554382	0.633043	334435	ICD10	469	353936	0.977519	FALSE	0.770541
Dermatologic	Vitiligo	0.041855	0.0879642	0.634204	341710	ICD10	345	334090	0.973878	FALSE	0.771392
Hematopoietic	Abnormality of red blood cells	0.0432327	0.0917654	0.637554	344213	ICD10	137	341573	1.04274	FALSE	0.774902
Sense Organs	Disorders of iris and ciliary body	0.0198377	0.0421905	0.638217	347919	ICD10	126	344087	1.04418	FALSE	0.775143
Genitourinary	Cystitis	0.0075646	0.016118	0.638836	320455	ICD10	598	347321	1.02004	FALSE	0.775332
Neoplasms	Malignant neoplasm of retroperitoneum and peritoneum	-0.025352	0.054053	0.639054	332298	ICD10	4151	316304	1.00759	FALSE	0.775033
Neoplasms	Cancer of major salivary glands	-0.0351724	0.0752886	0.64038	354123	ICD10	363	331935	0.974967	FALSE	0.776077
Hematopoietic	Eosinophilia	0.0387925	0.0831841	0.640969	344240	ICD10	187	353936	0.965439	FALSE	0.776227
Genitourinary	Mastodynia	0.0457445	0.0981511	0.641171	355044	ICD10	153	344087	1.03955	FALSE	0.77591
Neoplasms	Cancer of bone and connective tissue	-0.0182962	0.0395322	0.643494	357011	ICD10	110	354934	1.04681	FALSE	0.778157
Endocrine/Metabolic	Thyroiditis	-0.0223316	0.0484532	0.644877	330018	ICD10	680	356331	0.98187	FALSE	0.779266
Dermatologic	Scar conditions and fibrosis of skin	0.00855731	0.0185781	0.645077	352559	ICD10	453	329565	0.977916	FALSE	0.778943
Pregnancy Complications	Infectious and parasitic complications affecting pregnancy	-0.0732165	0.159818	0.646863	193911	ICD10	3097	349462	1.00859	FALSE	0.780536
Neoplasms	Neoplasm of uncertain behavior of male genital organs	0.0413999	0.0904639	0.647211	150096	ICD10	41	193870	0.9294	FALSE	0.780391
Dermatologic	Keloid scar	0.0281294	0.061712	0.648521	349741	ICD10	129	149967	1.04227	FALSE	0.781407
Circulatory System	Other cardiomyopathy	-0.0499931	0.109849	0.649032	351279	ICD10	279	349462	1.02853	FALSE	0.781459
Digestive	Appendiceal conditions	-0.0114127	0.0250896	0.649196	357011	ICD10	88	351191	0.951236	FALSE	0.781093
Endocrine/Metabolic	Disorders of bilirubin excretion	0.017223	0.0381746	0.651872	354946	ICD10	1690	355321	0.988652	FALSE	0.783749
Sense Organs	Eye surgery	-0.00995033	0.0141	0.652	64921	Inv_Pheno_bin	729	354217	1.01737	FALSE	0.783338
Respiratory	Abnormal results of function study of pulmonary system	-0.0546545	0.122121	0.654483	351950	ICD10	5811	59110	0.990099	FALSE	0.785756
Injuries & Poisonings	Other open wound of head and face	0.0195666	0.0438382	0.655355	354756	ICD10	71	351879	0.946812	FALSE	0.786238
Mental Disorders	Specific nonpsychotic Mental Disorders due to brain damage	0.0671141	0.151903	0.658618	343368	ICD10	553	354203	1.01976	FALSE	0.789585
Digestive	Celiac disease	-0.00885635	0.0200628	0.658901	281983	ICD10	46	343322	1.06942	FALSE	0.789358
Pregnancy Complications	Preeclampsia and eclampsia	0.0250043	0.0571928	0.661972	193265	ICD10	2666	279317	0.991183	FALSE	0.792468
Sense Organs	Corneal opacity and other disorders of cornea	0.01003	0.0229942	0.662696	339410	ICD10	326	192939	1.02532	FALSE	0.792766
Mental Disorders	Psychosis	-0.0243055	0.0559035	0.663725	322688	ICD10	2024	337386	1.01008	FALSE	0.79343
Respiratory	Idiopathic pulmonary fibrosis	0.0481404	0.11	0.666	78089	Inv_Pheno_bin	340	322348	0.975988	FALSE	0.795579
Infectious Diseases	Intestinal e.coli	-0.0646027	0.150045	0.666792	351370	ICD10	87	78002	1.04932	FALSE	0.795956
Circulatory System	Wegener's granulomatosis	0.0284341	0.0661275	0.667203	342235	ICD10	47	351323	0.93744	FALSE	0.795878
Injuries & Poisonings	Vascular complications of surgery and medical procedures	0.047133	0.109908	0.66804	351794	ICD10	243	341992	1.02884	FALSE	0.796307
Congenital Anomalies	Congenital cataract and lens anomalies	-0.0407621	0.0951147	0.668245	356040	ICD10	88	351706	1.04826	FALSE	0.795984
Digestive	Acute appendicitis	-0.0167775	0.0392334	0.668918	356010	ICD10	117	355923	0.960057	FALSE	0.796217
Endocrine/Metabolic	Cachexia	0.036372	0.0851717	0.669348	348956	ICD10	689	355321	0.983362	FALSE	0.796162
Neoplasms	Cancer of nasopharynx	-0.060405	0.141573	0.669619	353989	ICD10	146	348810	1.03704	FALSE	0.795918
Neoplasms	Myeloid leukemia	0.0158378	0.0372806	0.670963	350847	ICD10	53	353936	0.941383	FALSE	0.796947
Injuries & Poisonings	Complications of transplants and reattached limbs	-0.0527032	0.1242	0.671318	351775	ICD10	765	350082	1.01596	FALSE	0.796802
Mental And Behavioral Disorders	Ongoing Addiction Behavior	-0.0198026	0.0546	0.672	739	Inv_Pheno_bin	69	351706	0.948662	FALSE	0.797045
Genitourinary	Pelvic inflammatory disease (PID)	0.0141022	0.033364	0.67253	184866	ICD10	659	80	0.980392	FALSE	0.797108
Digestive	Disturbances in tooth eruption	0.00918296	0.0217393	0.672724	346876	ICD10	962	183904	1.0142	FALSE	0.796772
Sense Organs	Cochlear implant	-0.0392207	0.105	0.675	106081	Inv_Pheno_bin	2262	344614	1.00923	FALSE	0.798901
Symptoms	Abnormal results of other function studies (bladder, pancreas, placenta, spleen, etc)	0.0650656	0.155351	0.675341	357011	ICD10	97	105984	0.961538	FALSE	0.798739
Congenital Anomalies	Congenital Anomalies of stomach	0.046463	0.111113	0.67583	354064	ICD10	44	356967	1.06723	FALSE	0.798752
Circulatory System	Hypertrophic obstructive cardiomyopathy	0.0281063	0.0673201	0.676311	351425	ICD10	86	353978	1.04756	FALSE	0.798755
Genitourinary	Urinary complications NEC	0.0344619	0.0830111	0.678034	337899	ICD10	234	351191	1.02851	FALSE	0.800224
Dermatologic	Impetigo	0.05715	0.137769	0.67827	352839	ICD10	154	337745	1.03506	FALSE	0.799937
Digestive	Hereditary disturbances in tooth structure	-0.0588387	0.14253	0.679741	344666	ICD10	56	352783	1.05881	FALSE	0.801106
Injuries & Poisonings	Certain early complications of trauma or procedure	-0.0209691	0.0508932	0.680324	357011	ICD10	52	344614	0.942859	FALSE	0.801227
Sense Organs	Chorioretinal inflammations, scars, and other disorders of choroid	-0.0207137	0.0503253	0.680635	337805	ICD10	410	356601	0.979249	FALSE	0.80103
Musculoskeletal	Arthropathy NOS	-0.0299152	0.0737163	0.684878	347186	ICD10	419	337386	0.979499	FALSE	0.805455
Sense Organs	Disorders of conjunctiva	0.0148332	0.0366445	0.685634	346710	ICD10	195	346991	0.970528	FALSE	0.805777
Sense Organs	Diplopia and disorders of binocular vision	-0.0114646	0.0283909	0.686351	351627	ICD10	792	345918	1.01494	FALSE	0.806052
Musculoskeletal	Acute osteomyelitis	0.0609756	0.151817	0.68795	347037	ICD10	1320	350307	0.988601	FALSE	0.807362
Sense Organs	Strabismus	0.018164	0.0446	0.689	63445	Inv_Pheno_bin	46	346991	1.06287	FALSE	0.808027
Infectious Diseases	Mycoses	0.0186475	0.0467604	0.690048	353182	ICD10	536	62909	1.01833	FALSE	0.808688
Sense Organs	Speech-reception-threshold estimate (right)*	0.00122	0.00306	0.691	100494	Inv_Pheno_cont	486	352696	1.01882	FALSE	0.809236
Injuries & Poisonings	Open wound or laceration of eye or eyelid	-0.0368674	0.0932789	0.692667	354325	ICD10				FALSE	0.810619
Dermatologic	Carbuncle and furuncle	-0.0830091	0.210437	0.693241	352807	ICD10	122	354203	0.963804	FALSE	0.810722
Digestive	Diseases of pulp and periapical tissues	0.00823597	0.0210559	0.695688	347023	ICD10	24	352783	0.920343	FALSE	0.813016
Symptoms	Cardiogenic shock	0.0262654	0.0677848	0.6984	356902	ICD10	276	77624	1.02459	FALSE	0.815614
Musculoskeletal	Difficulty in walking	0.0156272	0.0408474	0.702035	350227	ICD10	231	356671	1.02661	FALSE	0.819286
Mental Disorders	Dissociative disorder	-0.0442548	0.116694	0.704512	322426	ICD10	637	349590	1.01575	FALSE	0.821602
Digestive	Paralytic ileus	0.0109718	0.0290701	0.705857	280581	ICD10	78	322348	0.95671	FALSE	0.822596
Neoplasms	Cancer of larynx, pharynx, nasal cavities	-0.0121557	0.0323157	0.706802	354956	ICD10	1264	279317	1.01103	FALSE	0.823123
Neurological	Disturbances of sensation of smell and taste	0.0300293	0.0798649	0.706916	354286	ICD10	1020	353936	0.987918	FALSE	0.822682
Symptoms	Shock	0.0209901	0.055891	0.707248	357011	ICD10	166	354120	1.03048	FALSE	0.822496
Respiratory	Acute pharyngitis	0.0106766	0.0285095	0.708038	354678	ICD10	340	356671	1.02121	FALSE	0.822841
Pregnancy Complications	Other and unspecified complications of birth; puerperium affecting management of mother	0.0491537	0.131383	0.708311	193692	ICD10	1308	353370	1.01073	FALSE	0.822587
Injuries & Poisonings	Open wounds of head; neck; and trunk	-0.0111043	0.0302552	0.713602	355365	ICD10	61	193631	1.05038	FALSE	0.828156
Infectious Diseases	Infectious mononucleosis	0.0432576	0.11793	0.713762	349629	ICD10	1162	354203	0.988957	FALSE	0.827765
Mental Disorders	Other persistent Mental Disorders due to conditions classified elsewhere	-0.0698087	0.19166	0.715685	343351	ICD10	76	349553	1.04421	FALSE	0.82942
Circulatory System	Cerebral atherosclerosis	0.0150799	0.0416401	0.717242	340983	ICD10	29	343322	0.932572	FALSE	0.830648
Dermatologic	Acne	0.0342498	0.0959265	0.721061	346678	ICD10	614	340369	1.01519	FALSE	0.834492
Neoplasms	Cancer of oropharynx	0.0177377	0.0498279	0.721855	354364	ICD10	115	346563	1.03484	FALSE	0.834833
Mental Disorders	Adjustment reaction	0.018235	0.0516219	0.723908	322747	ICD10				FALSE	0.836627
Endocrine/Metabolic	Hyposmolality and/or hyponatremia	0.00469597	0.0132948	0.723924	342323	ICD10	399	322348	1.0184	FALSE	0.836067
Circulatory System	Giant cell arteritis	0.0126114	0.0358466	0.724977	342823	ICD10	6164	336159	1.00471	FALSE	0.836705
Digestive	Symptoms involving Digestive system	0.00245717	0.00704218	0.727148	302586	ICD10	831	341992	1.01269	FALSE	0.83863
Neoplasms	Benign neoplasm of pituitary gland and craniopharyngeal duct (pouch)	0.015911	0.0457246	0.72786	354974	ICD10	23269	279317	1.00246	FALSE	0.838872
Sense Organs	Mastoiditis & related conditions	0.0311857	0.0896452	0.72793	352490	ICD10	507	354467	1.01604	FALSE	0.838375
Musculoskeletal	Pathologic fracture of vertebrae	0.0120032	0.0345389	0.728196	355924	ICD10	132	352358	1.03168	FALSE	0.838102
Dermatologic	Dyshidrosis	-0.0777766	0.224953	0.729534	346584	ICD10	893	355031	1.01208	FALSE	0.839065
Genitourinary	Prostatitis	0.00746196	0.0217763	0.731851	133106	ICD10	21	346563	0.925171	FALSE	0.84115
Neurological	Other conditions of brain, NOS	0.0181718	0.0531774	0.732561	336835	ICD10	2282	130824	1.00749	FALSE	0.841387
Endocrine/Metabolic	Mineral deficiency NEC	0.0124971	0.0367806	0.734027	349595	ICD10	376	336459	1.01834	FALSE	0.842491
Musculoskeletal	Curvature of spine	0.0091688	0.0271098	0.735205	339802	ICD10	785	348810	1.01258	FALSE	0.843264
Neurological	Other cerebral degenerations	-0.0076388	0.0229264	0.738993	338494	ICD10	1448	338354	1.00921	FALSE	0.847027
Genitourinary	Other Symptoms involving urinary system	-0.0392191	0.119829	0.743448	329509	ICD10	2035	336459	0.99239	FALSE	0.851548
Neurological	Nonspecific abnormal findings in cerebrospinal fluid	0.050387	0.155269	0.745549	336503	ICD10	74	329435	0.96154	FALSE	0.85337
Genitourinary	Urinary obstruction	0.020506	0.0631922	0.745558	329701	ICD10	44	336459	1.05168	FALSE	0.852795
Neoplasms	Cancer of the gums	-0.0406549	0.125817	0.746598	354003	ICD10	266	329435	1.02072	FALSE	0.853401
Sense Organs	Strabismus (not specified as paralytic)	-0.0107574	0.0334144	0.747499	348273	ICD10	67	353936	0.96016	FALSE	0.853846
Neoplasms	Radiotherapy	0.00626698	0.0195099	0.748044	327239	ICD10	952	347321	0.9893	FALSE	0.853885
Musculoskeletal	Osteochondritis dissecans	-0.0388558	0.121099	0.748316	335153	ICD10	2818	324421	1.00629	FALSE	0.853612
Endocrine/Metabolic	Protein-calorie malnutrition	-0.0142459	0.0446193	0.749517	349344	ICD10	72	335081	0.961889	FALSE	0.854398
Endocrine/Metabolic	Graves' disease	-0.0123211	0.0388945	0.751409	330268	ICD10	534	348810	0.985855	FALSE	0.85597
Sense Organs	Degenerative and vascular disorders of ear	0.017651	0.0557832	0.751683	346380	ICD10	703	329565	0.987755	FALSE	0.855699
Circulatory System	Myocarditis	0.022376	0.0713002	0.753651	351400	ICD10	341	346039	1.01781	FALSE	0.857355
Dermatologic	Congenital Anomalies of skin	-0.0245602	0.0785856	0.754639	341745	ICD10	209	351191	1.02263	FALSE	0.857894
Hematopoietic	Anemia in neoplastic disease	0.0122441	0.0393574	0.755724	323712	ICD10	172	341573	0.975739	FALSE	0.858543
Mental And Behavioral Disorders	Ongoing Medication Addiction	0.0212236	0.067	0.756	540	Inv_Pheno_bin	688	323024	1.01232	FALSE	0.858273
Digestive	Chronic passive congestion of liver	-0.038747	0.124905	0.756399	338623	ICD10	391	149	1.02145	FALSE	0.858143
Circulatory System	Mitral valve disease	-0.0134389	0.0438821	0.759414	340255	ICD10	68	338555	0.961994	FALSE	0.860979
Musculoskeletal	Other disorders of cervical region	-0.0217833	0.0713525	0.760144	345064	ICD10	554	339701	0.986651	FALSE	0.861221
Digestive	Hemorrhage of rectum and anus	0.00259384	0.00851274	0.760594	337386	ICD10	208	344856	0.978452	FALSE	0.861147
Sense Organs	Mean intraoccular pressure corneal-compensated (mmHg)*	-0.0012	0.00396	0.762	64969	Inv_Pheno_cont	15353	322033	1.0026	FALSE	0.862154
Genitourinary	Prolapse of vaginal vault after hysterectomy	-0.0127518	0.0424614	0.763938	180269	ICD10				FALSE	0.863762
Sense Organs	Keratoconjunctivitis	-0.0444707	0.151975	0.769813	345964	ICD10	594	179675	0.987329	FALSE	0.869816
Neurological	Encephalopathy, not elsewhere classified	-0.035053	0.119912	0.77004	336533	ICD10	46	345918	0.956504	FALSE	0.869483
Digestive	Disorders of tooth development	0.00622023	0.0213076	0.770344	346969	ICD10	74	336459	0.965554	FALSE	0.869239
Sense Organs	Retinal vascular changes and abnomalities	0.0162492	0.0560058	0.771713	337725	ICD10	2355	344614	1.00624	FALSE	0.870197
Congenital Anomalies	Congenital Anomalies of the integument	0.0620926	0.214526	0.772244	355405	ICD10	339	337386	1.01638	FALSE	0.870208
Genitourinary	Other specified disorders of breast	-0.014065	0.0487146	0.772793	355381	ICD10	23	355382	1.06406	FALSE	0.870239
Genitourinary	Irregular menstrual bleeding	0.00497279	0.0172416	0.773027	166003	ICD10	447	354934	0.986033	FALSE	0.869915
Digestive	Intestinal malabsorption (non-celiac)	0.0139046	0.0486871	0.775191	279766	ICD10	3708	162295	1.00499	FALSE	0.871764
Congenital Anomalies	Congenital Anomalies of posterior segment of eye	0.0428079	0.150234	0.775689	355970	ICD10	449	279317	1.014	FALSE	0.871737
Endocrine/Metabolic	Disorders of the pituitary gland and its hypothalamic control	0.00837559	0.0295583	0.776902	351407	ICD10	47	355923	1.04374	FALSE	0.872513
Genitourinary	Acute prostatitis	-0.0144732	0.0514653	0.77854	131225	ICD10	1218	350189	1.00841	FALSE	0.873765
Neurological	Nerve root lesions	0.0292114	0.108007	0.786808	337913	ICD10	401	130824	0.985631	FALSE	0.882451
Injuries & Poisonings	Open wound of ear	-0.016354	0.0613244	0.789716	354485	ICD10	91	337822	1.02964	FALSE	0.885118
Digestive	Periodontitis (acute or chronic)	-0.00697807	0.0262794	0.790598	346157	ICD10	282	354203	0.983779	FALSE	0.885512
Dermatologic	Unspecified diffuse connective tissue disease	0.0165556	0.0632994	0.793673	340669	ICD10	1543	344614	0.993046	FALSE	0.888361
Respiratory	Chronic sinusitis	-0.00457609	0.0175136	0.793871	337213	ICD10	265	340404	1.01669	FALSE	0.887987
Congenital Anomalies	Anomalies of endocrine glands, congenital	0.0239346	0.0916983	0.794081	355508	ICD10	3490	333723	0.995434	FALSE	0.887627
Genitourinary	Noninflammatory disorders of vulva and perineum	-0.006687	0.0256529	0.794345	185069	ICD10	126	355382	1.02422	FALSE	0.887329
Injuries & Poisonings	Toxic effect of carbon monoxide	0.0334661	0.128681	0.79481	356568	ICD10	1631	183438	0.993335	FALSE	0.887255
Neurological	Trigeminal nerve disorders [CN5]	-0.00924569	0.0359156	0.796848	338647	ICD10	64	356504	1.03403	FALSE	0.888936
Sense Organs	Infection of the eye	-0.00855109	0.0332403	0.796985	346881	ICD10	825	337822	0.990797	FALSE	0.888495
Digestive	Sialolithiasis	0.0139666	0.0543698	0.797271	351970	ICD10	29887	260126	1.002	FALSE	0.88822
Musculoskeletal	Hallux rigidus	-0.00595896	0.0232348	0.79759	340329	ICD10	359	351611	1.01406	FALSE	0.887983
Hematopoietic	Platelet distribution width (%)*	-0.000467	0.00183	0.798	307967	Inv_Pheno_cont	1975	338354	0.994059	FALSE	0.887848
Endocrine/Metabolic	Acquired hypothyroidism	0.0158061	0.0619077	0.798478	329842	ICD10				FALSE	0.887789
Genitourinary	Vesicoureteral reflux	0.0385479	0.15201	0.799814	324251	ICD10	277	329565	1.01593	FALSE	0.888683
Infectious Diseases	Intestinal infection due to protozoa	0.028004	0.111544	0.80177	351408	ICD10	46	324205	1.0393	FALSE	0.890263
Congenital Anomalies	Congenital Anomalies of skull and face bones	0.050547	0.201424	0.801854	356588	ICD10	85	351323	1.0284	FALSE	0.889765
Sense Organs	Tinnitus	-0.00740957	0.0295929	0.802291	347254	ICD10	26	356562	1.05185	FALSE	0.889659
Endocrine/Metabolic	Disorders of carbohydrate transport and metabolism	-0.015686	0.063653	0.80535	357011	ICD10	1215	346039	0.992618	FALSE	0.892458
Neurological	Spinocerebellar disease	-0.0165426	0.0672246	0.805621	336694	ICD10	262	356749	0.984436	FALSE	0.892166
Infectious Diseases	Human immunodeficiency virus [HIV] disease	0.0287789	0.118104	0.807483	349629	ICD10	235	336459	0.983593	FALSE	0.893636
Respiratory	Other pulmonary inflamation or edema	-0.0191643	0.0796932	0.809961	331511	ICD10	76	349553	1.0292	FALSE	0.895785
Neoplasms	Manlignant and unknown Neoplasms of brain and nervous system	-0.00726539	0.0303252	0.810654	355264	ICD10	167	331344	0.981018	FALSE	0.895957
Musculoskeletal	Pyogenic arthritis	-0.0177736	0.0747166	0.811974	347181	ICD10	1156	354108	0.992761	FALSE	0.896823
Genitourinary	Abnormal findings on mammogram or breast exam	-0.0056668	0.0241182	0.81424	351040	ICD10	190	346991	0.982383	FALSE	0.898732
Genitourinary	Lump or mass in breast	-0.0056668	0.0241182	0.81424	351040	ICD10	1832	349208	0.994349	FALSE	0.898138
Circulatory System	Atherosclerosis of renal artery	-0.024968	0.106323	0.814339	342086	ICD10	1832	349208	0.994349	FALSE	0.897654
Sense Organs	Optic atrophy	-0.0219243	0.0935876	0.814779	347442	ICD10	94	341992	0.975341	FALSE	0.897547
Musculoskeletal	Torticollis	-0.0191559	0.0818908	0.815047	345014	ICD10	121	347321	0.978314	FALSE	0.89725
Musculoskeletal	Kyphosis (acquired)	0.0329142	0.141175	0.815649	338407	ICD10	158	344856	0.981026	FALSE	0.897322
Genitourinary	Inflammatory disease of breast	0.00840061	0.0360461	0.815721	355751	ICD10	53	338354	1.03346	FALSE	0.89681
Endocrine/Metabolic	Diabetes insipidus	-0.0215253	0.0931248	0.817203	350311	ICD10	817	354934	1.00844	FALSE	0.897848
Injuries & Poisonings	Fracture of ankle and foot	0.00527737	0.0229095	0.817814	336120	ICD10	122	350189	0.978705	FALSE	0.897929
Sense Organs	Astigmatism	0.00454569	0.01994	0.81967	352118	ICD10	2030	334090	1.00529	FALSE	0.899376
Sense Organs	Corneal edema	0.0313762	0.137736	0.819802	337442	ICD10	2703	349415	1.00456	FALSE	0.89893
Dermatologic	Circumscribed scleroderma	0.00835349	0.0368249	0.820546	350246	ICD10	56	337386	1.03187	FALSE	0.899154
Sense Organs	Disorders of external ear	0.00840538	0.0372809	0.821621	355865	ICD10	784	349462	1.00839	FALSE	0.899742
Endocrine/Metabolic	Nonspecific abnormal results of other endocrine function study	0.0291033	0.129747	0.822518	350252	ICD10	765	355100	1.00844	FALSE	0.900134
Neurological	Muscular dystrophies	0.0165072	0.073791	0.822989	353444	ICD10	63	350189	1.02953	FALSE	0.90006
Dermatologic	Alopecia	-0.0139379	0.062741	0.824197	355157	ICD10	195	353249	1.01664	FALSE	0.900791
Mental And Behavioral Disorders	Ongoing Alcohol Addiction	0.00904074	0.0429	0.825	1379	Inv_Pheno_bin	269	354888	0.986159	FALSE	0.901079
Sense Organs	Glaucoma laser treatment	-0.0198026	0.0749	0.826	64921	Inv_Pheno_bin	1033	346	1.00908	FALSE	0.901582
Injuries & Poisonings	Sprains and strains of back and neck	0.0187515	0.0860651	0.827526	356278	ICD10	189	64732	0.980392	FALSE	0.902657
Neurological	Other demyelinating diseases of central nervous system	-0.0130298	0.0606008	0.829759	336748	ICD10	143	356135	1.01893	FALSE	0.904503
Endocrine/Metabolic	Disturbances of amino-acid transport	0.0315545	0.147206	0.83027	355407	ICD10	289	336459	0.987055	FALSE	0.904469
Digestive	Disturbance of salivary secretion	-0.017947	0.0849305	0.832643	351758	ICD10	49	355358	1.03206	FALSE	0.906462
Neurological	Tics and choreas	-0.0289728	0.138908	0.834779	336514	ICD10	147	351611	0.982213	FALSE	0.908196
Reproductive	Ever had stillbirth	0.0010005	0.00534	0.837	115247	Inv_Pheno_bin	37	78102	0.961538	FALSE	0.91002
Respiratory	Alveolitis	-0.0392207	0.169	0.837	78139	Inv_Pheno_bin	55	336459	0.971443	FALSE	0.909427
Neoplasms	Cancer of connective tissue	0.00949193	0.0461419	0.837016	356830	ICD10	55528	59719	1.001	FALSE	0.908853
Hematopoietic	Primary thrombocytopenia	-0.00824554	0.0400876	0.837035	352549	ICD10	499	356331	1.00954	FALSE	0.908283
Hematopoietic	Congenital factor VIII disorder	-0.0225139	0.111779	0.840374	351973	ICD10	661	351888	0.991788	FALSE	0.911314
Congenital Anomalies	Congenital Anomalies of peripheral vascular system	0.013143	0.0654365	0.840815	355307	ICD10	85	351888	0.977738	FALSE	0.911201
Congenital Anomalies	Cleft palate	-0.0320143	0.160734	0.842125	348639	ICD10	248	355059	1.01323	FALSE	0.912029
Neoplasms	Malignant neoplasm of other urinary organs	-0.0131631	0.0664697	0.843021	351595	ICD10	41	348598	0.968493	FALSE	0.912407
Neoplasms	Ovarian cancer	-0.00995033	0.028	0.844	163671	Inv_Pheno_bin	240	351355	0.986923	FALSE	0.912876
Hematopoietic	Polycythemia, secondary	-0.00828626	0.042628	0.845874	343725	ICD10	1370	162301	0.990099	FALSE	0.914311
Endocrine/Metabolic	Other disorders of neurohypophysis	0.00940011	0.0485863	0.846589	350639	ICD10	584	343141	0.991748	FALSE	0.914491
Respiratory	Chronic pharyngitis and nasopharyngitis	0.00541243	0.0283665	0.848679	335045	ICD10	450	350189	1.00944	FALSE	0.916157
Infectious Diseases	Infestation (lice, mites)	-0.0227697	0.120433	0.850042	356428	ICD10	1322	333723	1.00543	FALSE	0.917035
Neoplasms	Cancer of brain and nervous system	-0.00636407	0.0337808	0.850569	355039	ICD10	73	356355	0.977488	FALSE	0.917011
Genitourinary	Premature menopause and other ovarian failure	-0.0255042	0.135654	0.850869	162353	ICD10	931	354108	0.993656	FALSE	0.916742
Circulatory System	Age pulmonary embolism diagnosed (Years)*	-0.00373	0.0205	0.855	1854	Inv_Pheno_cont	58	162295	0.974818	FALSE	0.9206
Endocrine/Metabolic	Other disorders of thyroid	-0.00696894	0.038219	0.855314	330293	ICD10				FALSE	0.920345
Neoplasms	Melanomas of skin, dx or hx	-0.0030368	0.0168602	0.857061	346785	ICD10	728	329565	0.993055	FALSE	0.92163
Neoplasms	Melanomas of skin	-0.0030368	0.0168602	0.857061	346785	ICD10	3772	343013	0.996968	FALSE	0.921037
Genitourinary	Abnormal spermatozoa	0.0141725	0.0791035	0.857809	135155	ICD10	3772	343013	0.996968	FALSE	0.921248
Genitourinary	Pelvic inflammatory disease, NOS	0.0100993	0.0563938	0.857871	184239	ICD10	169	134986	1.01427	FALSE	0.920723
Genitourinary	Chronic inflammatory pelvic disease	0.00862877	0.0482605	0.858098	184362	ICD10	335	183904	1.01015	FALSE	0.920375
Genitourinary	Other nonmalignant breast conditions	0.00400044	0.0226519	0.859819	357011	ICD10	458	183904	1.00867	FALSE	0.921628
Sense Organs	Meniere's disease	0.00568903	0.0324526	0.860842	346490	ICD10	2077	354934	1.00401	FALSE	0.922133
Mental Disorders	Psychogenic and somatoform disorders	0.00712453	0.041382	0.863308	322969	ICD10	1010	345480	1.00571	FALSE	0.924182
Sense Organs	Peripheral or central vertigo	-0.00520012	0.0302725	0.863613	346641	ICD10	621	322348	1.00715	FALSE	0.923916
Neoplasms	Lymphoid leukemia, acute	0.0181978	0.106184	0.863925	350176	ICD10	1161	345480	0.994813	FALSE	0.923658
Sense Organs	Eye infection, viral	-0.0130687	0.0763558	0.864102	346100	ICD10	94	350082	1.01836	FALSE	0.923257
Neurological	Nerve plexus lesions	-0.013822	0.0811687	0.864784	337983	ICD10	182	345918	0.987016	FALSE	0.923395
Dermatologic	Other specified diseases of hair and hair follicles	0.0160779	0.0958854	0.866836	355003	ICD10	161	337822	0.986273	FALSE	0.924995
Genitourinary	Premenopausal menorrhagia	0.00952862	0.0581335	0.869803	162611	ICD10	115	354888	1.01621	FALSE	0.927567
Endocrine/Metabolic	Chronic thyroiditis	0.00905804	0.0554356	0.870205	329911	ICD10	316	162295	1.00957	FALSE	0.927405
Genitourinary	Breast disorder NOS	-0.0116713	0.0722219	0.871618	355137	ICD10	346	329565	1.0091	FALSE	0.928317
Neoplasms	Melanoma cancer	0	0.0167	0.872	294153	Inv_Pheno_bin	203	354934	0.988397	FALSE	0.928133
Circulatory System	Anomalous atrioventricular excitation	0.009948	0.0621042	0.872737	312833	ICD10	3854	290299	1	FALSE	0.928326
Injuries & Poisonings	Sprains and strains	0.00607679	0.0384055	0.874278	356855	ICD10	4016	311785	1	FALSE	0.929373
Endocrine/Metabolic	Type 1 diabetes with ketoacidosis	-0.00824414	0.0538477	0.878319	325770	ICD10	4217	311383	1	FALSE	0.933074
Hematopoietic	Other hemoglobinopathies	0.0142344	0.0930248	0.878385	323147	ICD10	368	325402	0.99179	FALSE	0.932551
Neurological	Cerebral cysts	-0.0100327	0.0659687	0.879121	336703	ICD10	123	323024	1.01434	FALSE	0.93274
Mental Disorders	Sexual and gender identity disorders	0.0214645	0.141632	0.879541	322401	ICD10	244	336459	0.990017	FALSE	0.932593
Sense Organs	Uveitis, noninfectious or NOS	0.00648603	0.0429221	0.879888	346494	ICD10	53	322348	1.0217	FALSE	0.932368
Neoplasms	Benign neoplasm of eye, uveal	0.0120212	0.0797428	0.880174	354275	ICD10	576	345918	1.00651	FALSE	0.93208
Injuries & Poisonings	Open wounds of extremities	-0.00475853	0.0317402	0.880827	355258	ICD10	167	354108	1.01209	FALSE	0.93218
Digestive	Hypertrophy of salivary gland	0.0164643	0.10991	0.880924	351699	ICD10	1055	354203	0.995253	FALSE	0.931693
Congenital Anomalies	Congenital Anomalies of abdominal wall; diaphram	0.0255049	0.171351	0.881675	354934	ICD10	88	351611	1.0166	FALSE	0.931897
Neurological	Lack of coordination	-0.00585764	0.0396721	0.882618	354794	ICD10	36	354898	1.02583	FALSE	0.932304
Mental Disorders	Alcoholism	-0.00195732	0.0134395	0.884206	343883	ICD10	674	354120	0.994159	FALSE	0.933391
Musculoskeletal	Juvenile rheumatoid arthritis	0.0200122	0.138645	0.885231	344121	ICD10	5995	337888	0.998045	FALSE	0.933882
Respiratory	Allergic rhinitis	-0.00271444	0.0199382	0.891709	336410	ICD10	55	344066	1.02021	FALSE	0.940122
Congenital Anomalies	Other and unspecified Congenital Anomalies	0.0084727	0.062914	0.892872	355650	ICD10	2687	333723	0.997289	FALSE	0.940755
Neurological	Multiple sclerosis	0.00329647	0.0249788	0.895008	338168	ICD10	268	355382	1.00851	FALSE	0.94241
Digestive	Chronic periodontitis	0.0036653	0.0278989	0.895476	345982	ICD10	1709	336459	1.0033	FALSE	0.94231
Sense Organs	Choroidal degenerations	-0.0162224	0.125051	0.896783	337454	ICD10	1368	344614	1.00367	FALSE	0.94309
Digestive	Hepatomegaly	-0.00573363	0.0445597	0.897616	339090	ICD10	68	337386	0.983908	FALSE	0.943373
Digestive	Heartburn	-0.0023637	0.0186528	0.899162	301959	ICD10	535	338555	0.994283	FALSE	0.944402
Dermatologic	Acquired acanthosis nigricans	0.0100381	0.0797114	0.899787	349629	ICD10	3080	298879	0.997639	FALSE	0.944465
Sense Organs	Retinal detachments and defects	-0.00325815	0.0258909	0.899857	338975	ICD10	167	349462	1.01009	FALSE	0.943946
Endocrine/Metabolic	Simple and unspecified goiter	0.015258	0.122944	0.901232	329635	ICD10	1589	337386	0.996747	FALSE	0.944794
Genitourinary	Atrophy of female genital tract	0.00489465	0.0396337	0.901713	185280	ICD10	70	329565	1.01538	FALSE	0.944706
Neoplasms	Cancer of lip	-0.0138647	0.112272	0.901718	354020	ICD10	682	184598	1.00491	FALSE	0.944118
Circulatory System	Supraventricular premature beats	0.00723522	0.0608951	0.905422	312844	ICD10	84	353936	0.986231	FALSE	0.947403
Endocrine/Metabolic	Chronic lymphocytic thyroiditis	0.00675518	0.0570223	0.905699	329892	ICD10	287	312557	1.00726	FALSE	0.947099
Digestive	Inguinal hernia	-0.0131568	0.111102	0.905734	306265	ICD10	327	329565	1.00678	FALSE	0.946543
Endocrine/Metabolic	Nontoxic nodular goiter	0.00244047	0.0207322	0.906294	332052	ICD10	86	306179	0.986929	FALSE	0.946536
Mental And Behavioral Disorders	Drug Addiction	0.00601807	0.0483	0.908	99346	Inv_Pheno_bin	2487	329565	1.00244	FALSE	0.947725
Congenital Anomalies	Chromosomal anomalies	-0.0101016	0.0879028	0.90851	355519	ICD10	460	98886	1.00604	FALSE	0.947665
Dermatologic	Pityriasis	-0.0127048	0.112417	0.910019	341657	ICD10	137	355382	0.989949	FALSE	0.948646
Genitourinary	Chronic interstitial cystitis	0.00583704	0.0547381	0.915078	316659	ICD10	84	341573	0.987376	FALSE	0.953325
Infectious Diseases	Intestinal helminthiases	0.008219	0.0773756	0.915406	356532	ICD10	355	316304	1.00585	FALSE	0.953072
Sense Organs	Visual field defects	0.00391316	0.0368463	0.915422	351090	ICD10	177	356355	1.00825	FALSE	0.952495
Dermatologic	Other specified diffuse diseases of connective tissue	0.0108987	0.106949	0.918832	340497	ICD10	783	350307	1.00392	FALSE	0.955448
Respiratory	Tracheostomy complications	0.00818605	0.0840516	0.922414	339573	ICD10	39064	241772	1	FALSE	0.958576
Genitourinary	Acute cystitis	-0.00655586	0.0720969	0.927547	316509	ICD10	150	339423	1.00822	FALSE	0.963311
Musculoskeletal	Disorders of coccyx	0.004521	0.0497256	0.927557	345285	ICD10	205	316304	0.993466	FALSE	0.962722
Respiratory	Alpha-1 antritrypsin	-0.0198026	0.176	0.93	78142	Inv_Pheno_bin	429	344856	1.00453	FALSE	0.964658
Musculoskeletal	Polymyalgia Rheumatica	0.00159192	0.0189427	0.933026	357011	ICD10	34	78108	0.980392	FALSE	0.967196
Circulatory System	Age deep vein thrombosis diagnosed (Years)*	-0.000876	0.0111	0.937	6618	Inv_Pheno_cont	2998	354013	1.00159	FALSE	0.970713
Dermatologic	Acute dermatitis due to solar radiation	0.0135414	0.17173	0.93715	349957	ICD10				FALSE	0.970267
Infectious Diseases	Chronic hepatitis	0.00371549	0.0507443	0.941631	349965	ICD10	36	349921	1.01363	FALSE	0.974302
Neoplasms	Cervical intraepithelial neoplasia [CIN] [Cervical dysplasia]	0.00163048	0.0228076	0.943009	166832	ICD10	412	349553	1.00372	FALSE	0.975124
Digestive	Chronic pancreatitis	-0.00253183	0.0361341	0.94414	353051	ICD10	2076	164756	1.00163	FALSE	0.975689
Digestive	Diverticulosis and diverticulitis	0.00588587	0.0871401	0.946148	279457	ICD10	814	352237	0.997471	FALSE	0.97716
Digestive	Diverticulosis	0.00588587	0.0871401	0.946148	279457	ICD10	140	279317	1.0059	FALSE	0.976556
Dermatologic	Lupus (localized and systemic)	0.00276049	0.0415131	0.946982	340582	ICD10	140	279317	1.0059	FALSE	0.976813
Respiratory	Bronchopneumonia and lung abscess	-0.0024294	0.0374987	0.948344	335236	ICD10	617	339965	1.00276	FALSE	0.977614
Pregnancy Complications	Other perinatal conditions of fetus or newborn	-0.00602766	0.0952371	0.949535	357011	ICD10	758	334478	0.997574	FALSE	0.978238
Respiratory	Respiratory arrest	0.00446157	0.0720046	0.950593	331549	ICD10	117	356894	0.99399	FALSE	0.978724
Musculoskeletal	Osteoarthrosis involving more than one site, but not specified as generalized	0.00676866	0.114491	0.952857	290207	ICD10	205	331344	1.00447	FALSE	0.98045
Neoplasms	Monocytic leukemia	-0.00638782	0.108079	0.95287	350173	ICD10	81	290126	1.00679	FALSE	0.97986
Injuries & Poisonings	Diaper or napkin rash	0.0114551	0.194063	0.95293	349949	ICD10	91	350082	0.993633	FALSE	0.979319
Mental Disorders	Attention deficit hyperactivity disorder	-0.0106624	0.185293	0.954112	355640	ICD10	28	349921	1.01152	FALSE	0.979931
Genitourinary	Cystitis and urethritis	0.000887002	0.0158275	0.955308	320610	ICD10	31	355609	0.989394	FALSE	0.980556
Genitourinary	Other signs and Symptoms in breast	-0.00238357	0.0428671	0.955657	355512	ICD10	4306	316304	1.00089	FALSE	0.980312
Neurological	Nonspecific abnormal results of function study of brain and central nervous system	0.00798389	0.164836	0.961369	336498	ICD10	578	354934	0.997619	FALSE	0.985566
Musculoskeletal	Behcet's syndrome	0.00815023	0.169555	0.961662	347028	ICD10	39	336459	1.00802	FALSE	0.985261
Neoplasms	Nodular lymphoma	-0.00215	0.0452872	0.962135	350600	ICD10	37	346991	1.00818	FALSE	0.985141
Mental Disorders	Pervasive developMental Disorders	-0.00309298	0.0656984	0.962451	355854	ICD10	518	350082	0.997852	FALSE	0.984861
Sense Organs	Other nondiabetic retinopathy	-0.00119446	0.0255919	0.962773	339013	ICD10	245	355609	0.996912	FALSE	0.984588
Circulatory System	Aneurysm of iliac artery	-0.00310811	0.0672907	0.963159	342227	ICD10	1627	337386	0.998806	FALSE	0.98438
Neoplasms	Cancer of brain	-0.00159978	0.0350195	0.963563	354974	ICD10	235	341992	0.996897	FALSE	0.98419
Injuries & Poisonings	Open wound of foot except toe(s) alone	-0.00277691	0.0649727	0.965909	354454	ICD10	866	354108	0.998401	FALSE	0.985983
Circulatory System	Subarachnoid hemorrhage	-0.00126203	0.0300459	0.966496	341549	ICD10	251	354203	0.997227	FALSE	0.985979
Sense Organs	Sensorineural hearing loss	0.00118983	0.0284739	0.966669	347353	ICD10	1180	340369	0.998739	FALSE	0.985553
Sense Organs	Scleritis and episcleritis	-0.00496766	0.127757	0.968983	347386	ICD10	1314	346039	1.00119	FALSE	0.98731
Sense Organs	Presbyopia	0	0.00867	0.969	42633	Inv_Pheno_bin	65	347321	0.995045	FALSE	0.986726
Neoplasms	Benign neoplasm of bone and articular cartilage	-0.00193048	0.0516382	0.970178	311669	ICD10	21348	21285	1	FALSE	0.987323
Neurological	Hypersomnia	0.00337851	0.092703	0.970928	348154	ICD10	398	311271	0.998071	FALSE	0.987485
Dermatologic	Ichthyosis congenita	-0.00815057	0.231048	0.971859	341593	ICD10	123	348031	1.00338	FALSE	0.98783
Musculoskeletal	Schmorl's nodes	0.00380798	0.111663	0.972795	344941	ICD10	20	341573	0.991883	FALSE	0.98818
Genitourinary	Mucous polyp of cervix	0.000589222	0.01763	0.973338	183589	ICD10	85	344856	1.00382	FALSE	0.988131
Sense Organs	Corneal opacity	0.00229394	0.0722601	0.974675	337589	ICD10	3492	180097	1.00059	FALSE	0.988886
Endocrine/Metabolic	Pituitary hypofunction	-0.00158679	0.0518389	0.975581	350584	ICD10	203	337386	1.0023	FALSE	0.989204
Neurological	Abnormality of gait	0.00215547	0.0739809	0.976757	354314	ICD10	395	350189	0.998414	FALSE	0.989796
Neoplasms	Carcinoma in situ of skin	-0.000754907	0.0273829	0.978006	344438	ICD10	194	354120	1.00216	FALSE	0.990461
Genitourinary	Vaginal enterocele, congenital or acquired	-0.000953805	0.0352027	0.978384	180540	ICD10	1425	343013	0.999245	FALSE	0.990243
Mental Disorders	Dysthymic disorder	0.00297715	0.110446	0.978495	322435	ICD10	865	179675	0.999047	FALSE	0.989756
Infectious Diseases	Helminthiases	-0.00176793	0.0702089	0.979911	356570	ICD10	87	322348	1.00298	FALSE	0.990588
Pregnancy Complications	Other conditions or status of the mother complicating pregnancy, childbirth, or the puerperium	-0.00242868	0.0974892	0.980125	193955	ICD10	215	356355	0.998234	FALSE	0.990205
Hematopoietic	Non-autoimmune hemolytic anemias	0.00512337	0.206246	0.980182	323049	ICD10	111	193844	0.997574	FALSE	0.989664
Mental Disorders	Psychogenic disorder	0.00120622	0.0486632	0.980225	322797	ICD10	25	323024	1.00514	FALSE	0.989109
Neoplasms	Cancer of intrathoracic organs	0.00258972	0.107979	0.980866	351563	ICD10	449	322348	1.00121	FALSE	0.989158
Neoplasms	Neoplasm of uncertain behavior of breast	0.00172615	0.0925588	0.985121	328919	ICD10	91	351472	1.00259	FALSE	0.99285
Musculoskeletal	Stress fracture	-0.0012836	0.0763617	0.986589	355213	ICD10	124	328795	1.00173	FALSE	0.993729
Mental And Behavioral Disorders	Alcohol addiction	0	0.0211	0.989	96971	Inv_Pheno_bin	182	355031	0.998717	FALSE	0.995558
Congenital Anomalies	Congenital Anomalies of female genital organs	-0.000440272	0.0470001	0.992526	192990	ICD10	2453	94518	1	FALSE	0.998505
Mental Disorders	Memory loss	-0.000246047	0.0272751	0.992802	344756	ICD10	482	192508	0.99956	FALSE	0.998182
Digestive	Diseases of the jaws	0.000425489	0.0656516	0.994829	344860	ICD10	1434	343322	0.999754	FALSE	0.999618
Digestive	Cysts of the jaws	0.000425489	0.0656516	0.994829	344860	ICD10	246	344614	1.00043	FALSE	0.999016
Genitourinary	Cystic mastopathy	0.000176556	0.034084	0.995867	187571	ICD10	246	344614	1.00043	FALSE	0.999458
Infectious Diseases	Dermatophytosis of the body	0.000279102	0.118135	0.998115	352772	ICD10	921	186650	1.00018	FALSE	1.00111
Neoplasms	Myeloproliferative disease	-3.70917e-05	0.0247188	0.998803	351829	ICD10	76	352696	1.00028	FALSE	1.0012
Pregnancy Complications	Known or suspected fetal abnormality affecting management of mother	1.77981e-05	0.0348616	0.999593	194114	ICD10	1747	350082	0.999963	FALSE	1.00139
Neurological	Abnormal findings on study of brain and/or nervous system	5.78995e-05	0.148624	0.999689	336507	ICD10	893	193221	1.00002	FALSE	1.00089
Digestive	Diverticulum of esophagus, acquired	1.66648e-05	0.0602481	0.999779	299172	ICD10	48	336459	1.00006	FALSE	1.00038
