# Supplementary material for: Genome-wide association study provides novel insight into the genetic architecture of severe obesity
Source: PLoS Genet. 2025 Sep 12;21(9):e1011842. doi: 10.1371/journal.pgen.1011842 (PMC12443252; doi:10.1371/journal.pgen.1011842)
Supplement: S26 Table — (XLSX) [file pgen.1011842.s026.xlsx]

## Sheet: ST26
Supplementary Table 26. Phenome-wide association test in self-identified East Asians ancestry, with PRS-CS for severe obesity as predictors.
Group	Description	Beta	SE	P	N_total	Type	N_cases	N_controls	OR	FDRsig	FDR adj.p-value
Musculoskeletal	Body mass index (kg/m2)*	0.168	0.023	3.16e-13	1775	Inv_Pheno_cont				TRUE	1.25136e-10
Musculoskeletal	Weight (kg)*	0.118	0.0203	5.78e-09	1772	Inv_Pheno_cont				TRUE	1.14444e-06
Musculoskeletal	Whole body fat mass (kg)	0.762	0.14	5.27e-08	1754	Inv_Pheno_cont				TRUE	6.9564e-06
Musculoskeletal	Waist circumference (cm)	1.13	0.221	3.58e-07	1802	Inv_Pheno_cont				TRUE	3.5442e-05
Musculoskeletal	Body fat %	0.696	0.139	5.88e-07	1761	Inv_Pheno_cont				TRUE	4.65696e-05
Musculoskeletal	Hip circumference (cm)*	0.109	0.0236	4.07e-06	1800	Inv_Pheno_cont				TRUE	0.00026862
Musculoskeletal	Whole body fat-free mass (kg)*	0.0652	0.0159	3.92e-05	1763	Inv_Pheno_cont				TRUE	0.0022176
Musculoskeletal	Whole body water mass (kg)*	0.0653	0.0159	3.98e-05	1763	Inv_Pheno_cont				TRUE	0.0019701
Musculoskeletal	Waist/hip ratio	0.00514	0.00148	0.000509	1800	Inv_Pheno_cont				TRUE	0.022396
Hematopoietic	Monocyte count (10^9 cells/liter)*	0.0815	0.024	0.000683	1740	Inv_Pheno_cont				TRUE	0.0270468
Hematopoietic	Red blood cell count (10^12 cells/Liter)*	0.065	0.0213	0.00231	1743	Inv_Pheno_cont				FALSE	0.08316
Hematopoietic	White blood cell count (10^9 cells/liter)*	0.0736	0.0244	0.00251	1745	Inv_Pheno_cont				FALSE	0.08283
Hematopoietic	Mean sphered cell volume (Femtoliters)	-0.396	0.138	0.00425	1708	Inv_Pheno_cont				FALSE	0.129462
Hematopoietic	Neutrophil count (10^9 cells/liter)*	0.0682	0.0246	0.00553	1740	Inv_Pheno_cont				FALSE	0.15642
Genitourinary	Urine potassium (mmol/L)*	0.0664	0.0248	0.00742	1744	Inv_Pheno_cont				FALSE	0.195888
Dermatologic	Diseases of sebaceous glands	0.449162	0.17275	0.00932054	1946	ICD10	36	1910	1.567	FALSE	0.230683
Dermatologic	Sebaceous cyst	0.449162	0.17275	0.00932054	1946	ICD10	36	1910	1.567	FALSE	0.217114
Circulatory System	Hypertension	0.143258	0.05629	0.0109278	1947	ICD10	542	1405	1.15403	FALSE	0.240411
Hematopoietic	Mean corpuscular volume (Femtoliters)*	-0.0614	0.0243	0.0116	1744	Inv_Pheno_cont				FALSE	0.241768
Circulatory System	Essential hypertension	0.141596	0.0563233	0.0119378	1946	ICD10	541	1405	1.15211	FALSE	0.236369
Endocrine/Metabolic	Type 2 diabetes	0.192024	0.0783989	0.0143128	1939	ICD10	206	1733	1.2117	FALSE	0.269898
Medications	Calcium channel blockers	0.236989	0.0981	0.0159	1675	Inv_Pheno_bin	135	1540	1.26743	FALSE	0.2862
Endocrine/Metabolic	Diabetes mellitus	0.183787	0.0780245	0.0184978	1942	ICD10	209	1733	1.20176	FALSE	0.318483
Hematopoietic	Reticulocyte count (10^12 cells/Liter)*	0.057	0.0249	0.0222	1708	Inv_Pheno_cont				FALSE	0.3663
Genitourinary	Urine creatinine (mmol/L)*	0.0521	0.0235	0.0262	1745	Inv_Pheno_cont				FALSE	0.415008
Neoplasms	Secondary malignancy of lymph nodes	0.388741	0.17529	0.0265749	1874	ICD10	36	1838	1.47512	FALSE	0.404757
Circulatory System	Other chronic ischemic heart disease, unspecified	0.325279	0.15336	0.0339198	1875	ICD10	53	1822	1.38442	FALSE	0.497491
Neurological	Stomach pain	0.236989	0.115	0.0406	1695	Inv_Pheno_bin	87	1608	1.26743	FALSE	0.5742
Genitourinary	Infertility, female	-0.555992	0.27346	0.0420349	1153	ICD10	20	1133	0.573503	FALSE	0.573994
Digestive	Nonspecific abnormal findings in stool contents	0.434345	0.213864	0.0422612	1764	ICD10	25	1739	1.54395	FALSE	0.557848
Hematopoietic	High light scatter reticulocyte count (10^12 cells/Liter)*	0.0505	0.0249	0.0427	1704	Inv_Pheno_cont				FALSE	0.545458
Dermatologic	Disturbance of skin sensation	0.444264	0.221434	0.0448242	1930	ICD10	23	1907	1.55934	FALSE	0.554699
Medications	Diuretic medications	0.245901	0.124	0.0478	1729	Inv_Pheno_bin	81	1648	1.27877	FALSE	0.5736
Sense Organs	Disorders of conjunctiva	0.46052	0.234051	0.0491137	1895	ICD10	21	1874	1.5849	FALSE	0.57203
Circulatory System	Precordial pain	-0.40526	0.207952	0.051318	1947	ICD10	28	1919	0.666804	FALSE	0.580627
Endocrine/Metabolic	Alanine aminotransferace (U/L)*	0.0443	0.023	0.0534	1763	Inv_Pheno_cont				FALSE	0.5874
Musculoskeletal	Height (cm)	-0.258	0.138	0.0618	1802	Inv_Pheno_cont				FALSE	0.661427
Sense Organs	Eye surgery	0.248461	0.133	0.0626	579	Inv_Pheno_bin	73	506	1.28205	FALSE	0.652358
Pregnancy Complications	Early or threatened labor; hemorrhage in early pregnancy	0.446855	0.241151	0.0638814	1304	ICD10	27	1277	1.56339	FALSE	0.648642
Digestive	Reflux esophagitis	0.297307	0.160755	0.0643941	1789	ICD10	43	1746	1.34623	FALSE	0.637502
Circulatory System	Cerebral ischemia	-0.416016	0.225347	0.0648753	1914	ICD10	22	1892	0.65967	FALSE	0.6266
Circulatory System	Ischemic Heart Disease	0.18975	0.102926	0.0652485	1943	ICD10	121	1822	1.20895	FALSE	0.6152
Endocrine/Metabolic	Sex hormone binding globulin (male) (nmol/L)*	-0.0846	0.0461	0.0664	478	Inv_Pheno_cont				FALSE	0.611498
Dermatologic	Disorder of skin and subcutaneous tissue NOS	-0.442433	0.243287	0.068978	1947	ICD10	21	1926	0.642472	FALSE	0.620802
Endocrine/Metabolic	Phosphate (mmol/L)	0.00737	0.00405	0.0692	1625	Inv_Pheno_cont				FALSE	0.60896
Hematopoietic	Eosinophil count (10^9 cells/liter)*	0.0443	0.0244	0.0695	1728	Inv_Pheno_cont				FALSE	0.598304
Sense Organs	Diabetic eye disease	-0.457425	0.251	0.0698	658	Inv_Pheno_bin	20	638	0.632911	FALSE	0.588102
Medications	Drugs for peptic ulcer and gastro-esophageal reflux disease	0.180324	0.1	0.0724	1690	Inv_Pheno_bin	120	1570	1.1976	FALSE	0.5973
Reproductive	Maternal smoking	0.168419	0.0937	0.0726	1468	Inv_Pheno_bin	141	1327	1.18343	FALSE	0.586727
Digestive	Other biliary tract disease	0.301978	0.169159	0.0742327	1869	ICD10	40	1829	1.35253	FALSE	0.587923
Digestive	Disorders of function of stomach	-0.179151	0.101581	0.0777942	1740	ICD10	116	1624	0.83598	FALSE	0.604049
Digestive	Dyspepsia and other specified disorders of function of stomach	-0.179151	0.101581	0.0777942	1740	ICD10	116	1624	0.83598	FALSE	0.592432
Digestive	Blood in stool	0.386035	0.219362	0.0784396	1762	ICD10	23	1739	1.47114	FALSE	0.586077
Hematopoietic	Mean corpuscular hemoglobin (pg)*	-0.043	0.0245	0.0787	1742	Inv_Pheno_cont				FALSE	0.577133
Sense Organs	Disorders of refraction and accommodation; blindness and low vision	0.251791	0.143238	0.0787719	1947	ICD10	58	1889	1.28633	FALSE	0.567158
Hematopoietic	Mean reticulocyte volume (Femtoliters)	-0.328	0.188	0.0802	1705	Inv_Pheno_cont				FALSE	0.567129
Sense Organs	Other retinal disorders	0.261745	0.151292	0.0836188	1902	ICD10	51	1851	1.2992	FALSE	0.580931
Neurological	Reaction time (ms)*	0.0422	0.0245	0.0842	1674	Inv_Pheno_cont				FALSE	0.574883
Medications	Salicylic acid and derivatives	0.161343	0.0949	0.0893	1665	Inv_Pheno_bin	145	1520	1.17509	FALSE	0.599369
Genitourinary	Urine albumin (mg/L)*	0.0344	0.0204	0.0914	1737	Inv_Pheno_cont				FALSE	0.60324
Endocrine/Metabolic	Sex hormone binding globulin (nmol/L)*	-0.0386	0.0234	0.0987	1606	Inv_Pheno_cont				FALSE	0.640741
Neoplasms	Benign neoplasm of other parts of Digestive system	0.28274	0.171286	0.0988028	1898	ICD10	38	1860	1.32676	FALSE	0.631063
Genitourinary	Chronic renal failure [CKD]	0.272673	0.165364	0.0991621	1882	ICD10	43	1839	1.31347	FALSE	0.623305
Musculoskeletal	Heel bone mineral density T-score (SD)	0.0459	0.0278	0.0992	1733	Inv_Pheno_cont				FALSE	0.6138
Medications	HMG CoA reductase inhibitors	0.133531	0.0811	0.0996	1591	Inv_Pheno_bin	219	1372	1.14286	FALSE	0.606794
Medications	Antithrombotic agents	0.150823	0.0914	0.0997	1650	Inv_Pheno_bin	160	1490	1.16279	FALSE	0.5982
Genitourinary	Other disorders of bladder	0.264106	0.165071	0.10961	1927	ICD10	41	1886	1.30227	FALSE	0.647843
Endocrine/Metabolic	Gamma glutamyltransferase (U/L)*	0.0362	0.0227	0.11	1760	Inv_Pheno_cont				FALSE	0.640588
Reproductive	Age first birth (Years)*	-0.0642	0.0404	0.112	649	Inv_Pheno_cont				FALSE	0.642783
Neurological	Headache	0.145026	0.0919	0.115	1636	Inv_Pheno_bin	146	1490	1.15607	FALSE	0.650571
Musculoskeletal	Acquired foot deformities	-0.244567	0.157789	0.121151	1925	ICD10	46	1879	0.783044	FALSE	0.675714
Neoplasms	Secondary malignant neoplasm	0.20718	0.135964	0.127562	1899	ICD10	61	1838	1.2302	FALSE	0.701592
Neurological	Other peripheral nerve disorders	0.20767	0.136882	0.12923	1934	ICD10	61	1873	1.23081	FALSE	0.701031
Respiratory	Cough	-0.336321	0.221873	0.129563	1914	ICD10	25	1889	0.714394	FALSE	0.693339
Hematopoietic	Other anemias	0.156981	0.103639	0.129851	1884	ICD10	104	1780	1.16997	FALSE	0.685614
Neoplasms	Breast cancer	-0.212754	0.140817	0.130826	1859	ICD10	60	1799	0.808355	FALSE	0.681674
Symptoms	Syncope and collapse	0.22155	0.146838	0.131349	1947	ICD10	53	1894	1.24801	FALSE	0.675511
Musculoskeletal	Osteoarthritis; localized	0.145909	0.097349	0.13392	1908	ICD10	125	1783	1.15709	FALSE	0.6799
Sense Organs	Degeneration of macula and posterior pole of retina	0.254365	0.170983	0.13684	1890	ICD10	39	1851	1.28964	FALSE	0.68593
Sense Organs	Macular degeneration (senile) of retina NOS	0.254365	0.170983	0.13684	1890	ICD10	39	1851	1.28964	FALSE	0.677356
Neoplasms	Malignant neoplasm of female breast	-0.227487	0.153318	0.137873	1277	ICD10	50	1227	0.796533	FALSE	0.674046
Hematopoietic	Immature reticulocyte fraction	0.00218	0.00147	0.14	1708	Inv_Pheno_cont				FALSE	0.676098
Neoplasms	Breast cancer [female]	-0.207503	0.140965	0.141015	1287	ICD10	60	1227	0.812611	FALSE	0.672793
Respiratory	Asthma	0.324346	0.226	0.15	213	Inv_Pheno_bin	28	185	1.38313	FALSE	0.707143
Pregnancy Complications	Hemorrhage during pregnancy; childbirth and postpartum	0.317842	0.221973	0.152173	1309	ICD10	32	1277	1.37416	FALSE	0.708946
Digestive	Gastritis and duodenitis	0.103156	0.072704	0.155942	1863	ICD10	239	1624	1.10866	FALSE	0.718057
Sense Organs	Average mean spherical equivalent refractive error (diopters)*	0.0595	0.042	0.156	548	Inv_Pheno_cont				FALSE	0.710069
Hematopoietic	Lymphoctye count (10^9 cells/liter)*	0.0346	0.0245	0.158	1744	Inv_Pheno_cont				FALSE	0.711
Genitourinary	Calculus of ureter	0.336896	0.238787	0.158285	1916	ICD10	20	1896	1.40059	FALSE	0.704281
Digestive	Anal and rectal polyp	0.210774	0.149985	0.159932	1861	ICD10	50	1811	1.23463	FALSE	0.703699
Circulatory System	Cerebrovascular disease	-0.222052	0.158267	0.16061	1937	ICD10	45	1892	0.800874	FALSE	0.698919
Neoplasms	Benign neoplasm of colon	0.120212	0.0863141	0.163701	1937	ICD10	167	1770	1.12774	FALSE	0.704626
Genitourinary	Inflammatory diseases of female pelvic organs	-0.206668	0.149332	0.166375	1343	ICD10	56	1287	0.81329	FALSE	0.708434
Hematopoietic	Decreased white blood cell count	-0.289926	0.210947	0.169318	1913	ICD10	25	1888	0.748319	FALSE	0.713295
Hematopoietic	Neutropenia	-0.289926	0.210947	0.169318	1913	ICD10	25	1888	0.748319	FALSE	0.705787
Reproductive	Age last birth (Years)	-0.272	0.199	0.171	647	Inv_Pheno_cont				FALSE	0.705375
Infectious Diseases	Viral hepatitis B	0.242704	0.177506	0.171533	1918	ICD10	38	1880	1.27469	FALSE	0.700278
Circulatory System	Heart valve disorders	0.247261	0.181116	0.172189	1927	ICD10	37	1890	1.28051	FALSE	0.695783
Sense Organs	Ptosis of eyelid	0.324768	0.240254	0.17645	1894	ICD10	20	1874	1.38371	FALSE	0.705801
Dermatologic	Seborrheic keratosis	-0.322127	0.239409	0.178461	1943	ICD10	21	1922	0.724606	FALSE	0.706706
Injuries & Poisonings	Internal derangement of knee	0.191163	0.142262	0.179033	1946	ICD10	57	1889	1.21066	FALSE	0.701949
Musculoskeletal	Osteoarthrosis	0.116105	0.0864458	0.179241	1947	ICD10	164	1783	1.12311	FALSE	0.695875
Circulatory System	Coronary atherosclerosis	0.168829	0.12582	0.179653	1899	ICD10	77	1822	1.18392	FALSE	0.690705
Hematopoietic	Hemoglobin concentration (g/dl)	0.0336	0.0252	0.181	1746	Inv_Pheno_cont				FALSE	0.689192
Sense Organs	Mean intraoccular pressure Goldmann-correlated (mmHg)*	-0.056	0.042	0.182	598	Inv_Pheno_cont				FALSE	0.6864
Circulatory System	Arterial stiffness index*	0.0514	0.0386	0.184	627	Inv_Pheno_cont				FALSE	0.687396
Reproductive	Age at menarche (Years)	-0.0691	0.0522	0.186	1179	Inv_Pheno_cont				FALSE	0.688374
Sense Organs	Glaucoma	-0.300105	0.227	0.189	658	Inv_Pheno_bin	24	634	0.740741	FALSE	0.693
Endocrine/Metabolic	Hypovolemia	0.275755	0.211292	0.191861	1906	ICD10	26	1880	1.31753	FALSE	0.697037
Genitourinary	Urinary sodium-to-potassium ratio*	-0.032	0.0245	0.192	1740	Inv_Pheno_cont				FALSE	0.6912
Dermatologic	Other hypertrophic and atrophic conditions of skin	0.303075	0.234162	0.195564	1946	ICD10	22	1924	1.35402	FALSE	0.697686
Digestive	Personal history of diseases of Digestive system	0.129257	0.100229	0.197184	1749	ICD10	118	1631	1.13798	FALSE	0.697187
Sense Organs	Other disorders of eyelids	0.250678	0.194723	0.197969	1904	ICD10	30	1874	1.2849	FALSE	0.693767
Dermatologic	Erythematous conditions	-0.324814	0.252498	0.198303	1903	ICD10	20	1883	0.722662	FALSE	0.688841
Digestive	Symptoms involving Digestive system	-0.130868	0.102414	0.201308	1745	ICD10	114	1631	0.877334	FALSE	0.693199
Medications	Anti-inflammatory and antirheumatic products, non-steroids	-0.0953102	0.0714	0.203	1552	Inv_Pheno_bin	258	1294	0.909091	FALSE	0.693
Sense Organs	Vertiginous syndromes and other disorders of vestibular system	0.270015	0.212791	0.204469	1910	ICD10	25	1885	1.30998	FALSE	0.692048
Musculoskeletal	Spinal stenosis	0.28247	0.223456	0.206196	1933	ICD10	23	1910	1.3264	FALSE	0.691978
Dermatologic	Erythematosquamous dermatosis	-0.290907	0.230137	0.206209	1906	ICD10	23	1883	0.747585	FALSE	0.686208
Genitourinary	Urinary tract infection	0.151862	0.121411	0.211006	1848	ICD10	78	1770	1.164	FALSE	0.696321
Infectious Diseases	Septicemia	-0.213195	0.171099	0.212752	1899	ICD10	37	1862	0.807999	FALSE	0.696279
Dermatologic	Seborrheic dermatitis	-0.288286	0.233552	0.217071	1905	ICD10	22	1883	0.749547	FALSE	0.704591
Sense Organs	Myopia	0.213706	0.173591	0.21829	1929	ICD10	40	1889	1.23826	FALSE	0.702788
Circulatory System	Myocardial infarction	0.222652	0.180881	0.218348	1857	ICD10	35	1822	1.24939	FALSE	0.697305
Genitourinary	Pain and other Symptoms associated with female genital organs	-0.305759	0.251126	0.223395	1346	ICD10	20	1326	0.736564	FALSE	0.707715
Sense Organs	Visual disturbances	-0.252724	0.209259	0.227159	1945	ICD10	27	1918	0.776682	FALSE	0.713927
Genitourinary	Pelvic peritoneal adhesions, female (postoperative) (postinfection)	-0.241673	0.200118	0.227181	1318	ICD10	31	1287	0.785313	FALSE	0.708375
Endocrine/Metabolic	Sex hormone binding globulin (female) (nmol/L)*	-0.0358	0.0299	0.231	1127	Inv_Pheno_cont				FALSE	0.714656
Medications	Drugs affecting bone structure and mineralization	-0.223144	0.186	0.232	1775	Inv_Pheno_bin	35	1740	0.8	FALSE	0.712186
Endocrine/Metabolic	Gout and other crystal arthropathies	0.224435	0.187945	0.232419	1947	ICD10	32	1915	1.25162	FALSE	0.707985
Neoplasms	Colorectal cancer	0.241072	0.202725	0.234377	1778	ICD10	28	1750	1.27261	FALSE	0.708499
Reproductive	Ever had hysterectomy	0.162519	0.137	0.236	1068	Inv_Pheno_bin	67	1001	1.17647	FALSE	0.708
Sense Organs	Hearing loss	0.227291	0.191973	0.236423	1947	ICD10	35	1912	1.25519	FALSE	0.703935
Genitourinary	Urinary calculus	0.188165	0.160555	0.241209	1940	ICD10	44	1896	1.20703	FALSE	0.712826
Genitourinary	Urine sodium (mmol/L)*	0.0284	0.0242	0.242	1749	Inv_Pheno_cont				FALSE	0.709867
Genitourinary	Renal failure	0.138659	0.119646	0.246495	1921	ICD10	82	1839	1.14873	FALSE	0.717737
Circulatory System	Angina pectoris	0.164654	0.142086	0.246525	1883	ICD10	61	1822	1.17898	FALSE	0.712582
Neurological	Migraine	-0.284768	0.249482	0.253688	1889	ICD10	20	1869	0.752189	FALSE	0.727975
Respiratory	Other Symptoms of Respiratory system	-0.163808	0.145678	0.260819	1947	ICD10	58	1889	0.848905	FALSE	0.743054
Endocrine/Metabolic	Obesity	0.187132	0.167921	0.265105	1945	ICD10	43	1902	1.20579	FALSE	0.749868
Injuries & Poisonings	Effects radiation NOS	-0.220173	0.198455	0.267242	1920	ICD10	28	1892	0.80238	FALSE	0.750553
Digestive	Noninfectious gastroenteritis	-0.145423	0.131412	0.26846	1698	ICD10	67	1631	0.864657	FALSE	0.748663
Medications	Drugs used in diabetes	0.136966	0.127	0.28	1737	Inv_Pheno_bin	73	1664	1.14679	FALSE	0.775385
Genitourinary	Genital prolapse	-0.207872	0.193004	0.281465	1364	ICD10	33	1331	0.812311	FALSE	0.774028
Genitourinary	Irregular menstrual bleeding	0.229892	0.214152	0.283045	1160	ICD10	27	1133	1.25846	FALSE	0.773007
Medications	Antihistamines for systemic use	-0.113329	0.104	0.284	1700	Inv_Pheno_bin	110	1590	0.892857	FALSE	0.770301
Neurological	Sleep apnea	0.193654	0.18181	0.28681	1945	ICD10	35	1910	1.21368	FALSE	0.772632
Genitourinary	Polyp of corpus uteri	-0.133818	0.126063	0.288456	1327	ICD10	73	1254	0.874749	FALSE	0.771816
Endocrine/Metabolic	Gout	0.200767	0.190939	0.293042	1946	ICD10	31	1915	1.22234	FALSE	0.778823
Digestive	Anal and rectal conditions	0.11597	0.110546	0.294147	1904	ICD10	93	1811	1.12296	FALSE	0.776548
Respiratory	Abnormal findings examination of lungs	-0.228189	0.217711	0.29458	1946	ICD10	24	1922	0.795974	FALSE	0.772542
Sense Organs	Cataract	0.0741285	0.0708786	0.29563	1947	ICD10	308	1639	1.07695	FALSE	0.770194
Endocrine/Metabolic	Free Testosterone Males (nmol/L)*	0.0467	0.045	0.299	476	Inv_Pheno_cont				FALSE	0.773882
Mental Disorders	Tobacco use disorder	-0.212319	0.206392	0.303612	1944	ICD10	27	1917	0.808707	FALSE	0.780718
Genitourinary	Menopausal and postmenopausal disorders	-0.132381	0.128698	0.303661	1206	ICD10	73	1133	0.876007	FALSE	0.775804
Neoplasms	Colon cancer	0.228439	0.223426	0.306573	1773	ICD10	23	1750	1.25664	FALSE	0.778224
Endocrine/Metabolic	Overweight, obesity and other hyperalimentation	0.167854	0.164341	0.307077	1947	ICD10	45	1902	1.18276	FALSE	0.774538
Sense Organs	Visual acuity left eye*	0.0396	0.0394	0.314	632	Inv_Pheno_cont				FALSE	0.786987
Neoplasms	Cervical cancer and dysplasia	0.189367	0.188214	0.314355	1167	ICD10	32	1135	1.20848	FALSE	0.782922
Circulatory System	Cardiomegaly	0.228483	0.227569	0.31537	1940	ICD10	22	1918	1.25669	FALSE	0.780541
Circulatory System	Unstable angina (intermediate coronary syndrome)	0.241544	0.243628	0.321467	1843	ICD10	21	1822	1.27321	FALSE	0.790688
Endocrine/Metabolic	Lipoprotein A (nmol/L)*	-0.024	0.0244	0.324	1782	Inv_Pheno_cont				FALSE	0.792
Endocrine/Metabolic	Urea (mmol/L)*	0.0228	0.0234	0.33	1773	Inv_Pheno_cont				FALSE	0.801718
Endocrine/Metabolic	Vitamin deficiency	0.22567	0.232424	0.331579	1938	ICD10	21	1917	1.25316	FALSE	0.800641
Endocrine/Metabolic	Vitamin D deficiency	0.22567	0.232424	0.331579	1938	ICD10	21	1917	1.25316	FALSE	0.795789
Sense Organs	Cataract surgery	0.196015	0.202	0.334	579	Inv_Pheno_bin	31	548	1.21655	FALSE	0.796771
Genitourinary	Urinary sodium to creatinine ratio*	-0.0237	0.0247	0.338	1737	Inv_Pheno_cont				FALSE	0.801485
Endocrine/Metabolic	Hypothyroidism	-0.113558	0.118784	0.339071	1904	ICD10	82	1822	0.892652	FALSE	0.799239
Medications	Glucocorticoid medications	0.138113	0.145	0.34	1755	Inv_Pheno_bin	55	1700	1.14811	FALSE	0.796686
Endocrine/Metabolic	Hypothyroidism NOS	-0.120744	0.127193	0.342472	1893	ICD10	71	1822	0.886261	FALSE	0.797759
Endocrine/Metabolic	C-reactive protein (mg/L)*	0.0226	0.0239	0.344	1751	Inv_Pheno_cont				FALSE	0.796632
Medications	Anilides medications	0.0640053	0.0694	0.353	1533	Inv_Pheno_bin	277	1256	1.0661	FALSE	0.812721
Endocrine/Metabolic	LDL-cholesterol (mmol/L)*	0.021	0.0233	0.367	1777	Inv_Pheno_cont				FALSE	0.840069
Circulatory System	Angina, grade 1	0.115411	0.128	0.37	1344	Inv_Pheno_bin	72	1272	1.12233	FALSE	0.842069
Digestive	Esophagitis, GERD and related diseases	0.073105	0.0832655	0.379958	1924	ICD10	178	1746	1.07584	FALSE	0.85979
Hematopoietic	Basophil count (10^9 cells/liter)*	0.0202	0.0231	0.381	1736	Inv_Pheno_cont				FALSE	0.85725
Respiratory	Other diseases of Respiratory system, not elsewhere classified	0.145893	0.166922	0.382106	1947	ICD10	43	1904	1.15707	FALSE	0.85488
Respiratory	Other diseases of Respiratory system, NEC	0.145893	0.166922	0.382106	1947	ICD10	43	1904	1.15707	FALSE	0.850077
Musculoskeletal	Hallux valgus (Bunion)	-0.151676	0.173749	0.382686	1916	ICD10	37	1879	0.859267	FALSE	0.846613
Circulatory System	Nonrheumatic mitral valve disorders	0.211714	0.242615	0.382862	1910	ICD10	20	1890	1.23579	FALSE	0.842297
Genitourinary	Noninflammatory disorders of cervix	0.163473	0.187778	0.383992	1322	ICD10	32	1290	1.17759	FALSE	0.840115
Infectious Diseases	Viral hepatitis	0.139952	0.160769	0.384016	1924	ICD10	44	1880	1.15022	FALSE	0.835551
Neurological	Hip pain	-0.10436	0.121	0.391	1701	Inv_Pheno_bin	81	1620	0.900901	FALSE	0.846098
Genitourinary	Postmenopausal bleeding	-0.114032	0.133013	0.391279	1201	ICD10	68	1133	0.892229	FALSE	0.8421
Medications	Adrenergics, inhalant medications	0.11205	0.132	0.394	1743	Inv_Pheno_bin	67	1676	1.11857	FALSE	0.843373
Genitourinary	Retention of urine	0.173058	0.206002	0.400863	1895	ICD10	26	1869	1.18894	FALSE	0.853451
Sense Organs	Mean intraoccular pressure corneal-compensated (mmHg)*	-0.0351	0.0419	0.402	599	Inv_Pheno_cont				FALSE	0.851294
Neoplasms	Benign neoplasm of skin	-0.159069	0.189872	0.40216	1946	ICD10	31	1915	0.852937	FALSE	0.847103
Hematopoietic	Iron deficiency anemias	0.113162	0.137298	0.409822	1840	ICD10	60	1780	1.11981	FALSE	0.858675
Endocrine/Metabolic	Electrolyte imbalance	-0.133504	0.162539	0.411437	1923	ICD10	43	1880	0.875024	FALSE	0.857522
Mental And Behavioral Disorders	Anxiety Criteria 4	-0.0953102	0.115	0.412	1719	Inv_Pheno_bin	93	1626	0.909091	FALSE	0.854199
Circulatory System	Varicose veins of lower extremity	0.131626	0.160928	0.413405	1795	ICD10	45	1750	1.14068	FALSE	0.852647
Endocrine/Metabolic	Urate (umol/L)	1.31	1.62	0.417	1775	Inv_Pheno_cont				FALSE	0.855606
Endocrine/Metabolic	Pulse pressure (mmHg)*	0.0178	0.022	0.42	1689	Inv_Pheno_cont				FALSE	0.85732
Injuries & Poisonings	Poisoning by analgesics, antipyretics, and antirheumatics	0.1263	0.158535	0.425643	1776	ICD10	46	1730	1.13462	FALSE	0.864382
Endocrine/Metabolic	Vitamin D (nmol/L)*	-0.0192	0.0242	0.428	1712	Inv_Pheno_cont				FALSE	0.864735
Neoplasms	Benign neoplasm of uterus	0.0779612	0.0991936	0.431897	1317	ICD10	129	1188	1.08108	FALSE	0.868178
Endocrine/Metabolic	Non-HDL cholesterol (mmol/L)*	0.0192	0.0244	0.432	1622	Inv_Pheno_cont				FALSE	0.864
Hematopoietic	Mean corpuscular hemoglobin concentration (g/dl)*	0.0195	0.0248	0.432	1744	Inv_Pheno_cont				FALSE	0.859658
Digestive	Gastric ulcer	0.106765	0.13593	0.432195	1931	ICD10	60	1871	1.11267	FALSE	0.855746
Hematopoietic	Iron deficiency anemias, unspecified or not due to blood loss	0.109198	0.139246	0.432917	1838	ICD10	58	1780	1.11538	FALSE	0.85291
Musculoskeletal	Other disorders of synovium, tendon, and bursa	-0.114386	0.146148	0.433821	1897	ICD10	55	1842	0.891914	FALSE	0.85046
Mental Disorders	Depression	-0.116808	0.150279	0.436997	1898	ICD10	50	1848	0.889756	FALSE	0.852468
Mental Disorders	Major depressive disorder	-0.116808	0.150279	0.436997	1898	ICD10	50	1848	0.889756	FALSE	0.848289
Endocrine/Metabolic	Total bilirubin (umol/L)*	-0.0185	0.0239	0.438	1751	Inv_Pheno_cont				FALSE	0.846088
Digestive	Other disorders of peritoneum	0.169544	0.219586	0.44005	1835	ICD10	24	1811	1.18476	FALSE	0.845921
Digestive	Other disorders of intestine	0.167674	0.218084	0.441982	1834	ICD10	23	1811	1.18255	FALSE	0.845531
Symptoms	Fever of unknown origin	-0.13088	0.170229	0.441984	1947	ICD10	39	1908	0.877323	FALSE	0.841469
Infectious Diseases	Bacterial infection NOS	-0.111037	0.144837	0.443298	1917	ICD10	55	1862	0.894906	FALSE	0.839934
Sense Organs	Corneal hysteresis right eye*	-0.0322	0.0424	0.447	582	Inv_Pheno_cont				FALSE	0.842914
Genitourinary	Polyp of female genital organs	-0.0821521	0.111469	0.461127	1351	ICD10	97	1254	0.921132	FALSE	0.865432
Dermatologic	Degenerative skin conditions and other dermatoses	-0.156152	0.213633	0.464817	1926	ICD10	25	1901	0.855429	FALSE	0.868243
Genitourinary	Hematuria	-0.0780173	0.109536	0.476308	1868	ICD10	98	1770	0.924948	FALSE	0.88553
Pregnancy Complications	Placenta previa and abruptio placenta	0.175478	0.248168	0.479508	1300	ICD10	23	1277	1.19182	FALSE	0.887314
Genitourinary	Ovarian cyst	-0.110282	0.156183	0.480123	1181	ICD10	48	1133	0.895582	FALSE	0.884319
Mental And Behavioral Disorders	Current vs. never smoking	-0.0676586	0.0953	0.481	1337	Inv_Pheno_bin	138	1199	0.934579	FALSE	0.881833
Neurological	Fluid intelligence (# correct)*	0.0268	0.0384	0.485	676	Inv_Pheno_cont				FALSE	0.885069
Mental And Behavioral Disorders	Current vs. ever smoking	-0.076961	0.111	0.486	294	Inv_Pheno_bin	138	156	0.925926	FALSE	0.882826
Injuries & Poisonings	Fracture of upper limb	0.137741	0.199434	0.48978	1912	ICD10	28	1884	1.14768	FALSE	0.885629
Medications	Opiod medications	0.110932	0.162	0.492	1766	Inv_Pheno_bin	44	1722	1.11732	FALSE	0.8856
Musculoskeletal	Hand preference	0.0640053	0.0939	0.496	1776	Inv_Pheno_bin	138	1638	1.0661	FALSE	0.88876
Neoplasms	Uterine leiomyoma	0.0676603	0.0996266	0.49705	1316	ICD10	128	1188	1.07	FALSE	0.88663
Endocrine/Metabolic	Random glucose (mmol/L)*	-0.018	0.0267	0.5	1447	Inv_Pheno_cont				FALSE	0.887892
Sense Organs	Visual acuity right eye*	0.0268	0.0398	0.501	629	Inv_Pheno_cont				FALSE	0.885696
Sense Organs	Dizziness and giddiness (Light-headedness and vertigo)	-0.11493	0.17143	0.502588	1926	ICD10	41	1885	0.891428	FALSE	0.884555
Sense Organs	Glaucoma	-0.117769	0.175802	0.502926	1888	ICD10	37	1851	0.888902	FALSE	0.881233
Genitourinary	Disorders of uterus, NEC	0.139456	0.21108	0.50882	1316	ICD10	26	1290	1.14965	FALSE	0.887632
Neoplasms	Lipoma of skin and subcutaneous tissue	-0.119223	0.181785	0.511925	1937	ICD10	34	1903	0.88761	FALSE	0.889132
Medications	Agents acting on the renin-angiotensin system	0.0544562	0.0839	0.518	1623	Inv_Pheno_bin	187	1436	1.05597	FALSE	0.895755
Musculoskeletal	Rupture of tendon, nontraumatic	-0.149567	0.232027	0.519179	1863	ICD10	21	1842	0.861081	FALSE	0.893891
Digestive	Peptic ulcer (excl. esophageal)	0.0782894	0.121556	0.519538	1947	ICD10	76	1871	1.08144	FALSE	0.890637
Digestive	Functional Digestive disorders	0.056376	0.0881896	0.522654	1788	ICD10	157	1631	1.058	FALSE	0.892117
Digestive	Cholelithiasis and cholecystitis	0.0689444	0.108031	0.523351	1927	ICD10	98	1829	1.07138	FALSE	0.889471
Digestive	Diseases of esophagus	0.0516439	0.0810392	0.523948	1936	ICD10	190	1746	1.053	FALSE	0.886682
Endocrine/Metabolic	Glycated hemoglobin (HbA1c) (mmol/mol)	0.0633	0.0996	0.525	1584	Inv_Pheno_cont				FALSE	0.884681
Respiratory	Chronic airway obstruction	0.116009	0.183364	0.526949	1947	ICD10	37	1910	1.12301	FALSE	0.884202
Injuries & Poisonings	Sepsis and SIRS	-0.117405	0.187078	0.530284	1947	ICD10	31	1916	0.889225	FALSE	0.886045
Injuries & Poisonings	Sepsis	-0.117405	0.187078	0.530284	1947	ICD10	31	1916	0.889225	FALSE	0.882322
Injuries & Poisonings	Allergy/adverse effect of penicillin	-0.0632511	0.101155	0.531783	1846	ICD10	116	1730	0.938708	FALSE	0.881114
Hematopoietic	Other hemoglobinopathies	-0.138157	0.222199	0.534092	1804	ICD10	24	1780	0.870962	FALSE	0.881252
Neurological	Prospective memory	-0.0487902	0.0772	0.535	454	Inv_Pheno_bin	327	127	0.952381	FALSE	0.879087
Mental Disorders	Mood disorders	-0.0911313	0.148641	0.539812	1899	ICD10	51	1848	0.912898	FALSE	0.88333
Circulatory System	Other disorders of Circulatory System	0.0720473	0.11781	0.540834	1904	ICD10	81	1823	1.07471	FALSE	0.881359
Circulatory System	Circulatory disease NEC	0.0720473	0.11781	0.540834	1904	ICD10	81	1823	1.07471	FALSE	0.877746
Genitourinary	Urinary potassium-to-creatinine ratio*	0.0137	0.0227	0.545	1744	Inv_Pheno_cont				FALSE	0.880898
Circulatory System	Hypotension NOS	0.113787	0.188695	0.546497	1855	ICD10	32	1823	1.12051	FALSE	0.879727
Infectious Diseases	Postoperative infection	0.143552	0.239062	0.548186	1938	ICD10	20	1918	1.15437	FALSE	0.878873
Circulatory System	Cardiac conduction disorders	-0.135677	0.226406	0.548997	1838	ICD10	22	1816	0.873125	FALSE	0.876625
Digestive	Peritoneal adhesions (postoperative) (postinfection)	0.132132	0.223237	0.553925	1834	ICD10	23	1811	1.14126	FALSE	0.880941
Sense Organs	Disorders of lacrimal system	0.112553	0.191081	0.55584	1927	ICD10	31	1896	1.11913	FALSE	0.880451
Genitourinary	Albuminuria	-0.0582689	0.0916	0.556	1602	Inv_Pheno_bin	147	1455	0.943396	FALSE	0.877195
Reproductive	Age at menopause (Years)*	-0.0234	0.0407	0.566	593	Inv_Pheno_cont				FALSE	0.889429
Genitourinary	Other disorders of the kidney and ureters	0.123775	0.216037	0.56669	1863	ICD10	24	1839	1.13176	FALSE	0.886994
Circulatory System	Varicose veins	0.0898825	0.157248	0.567595	1797	ICD10	47	1750	1.09405	FALSE	0.884912
Circulatory System	Peripheral vascular disease	-0.130105	0.233778	0.577848	1927	ICD10	21	1906	0.878004	FALSE	0.897363
Musculoskeletal	Osteoarthrosis, generalized	-0.108005	0.194655	0.578994	1813	ICD10	30	1783	0.897623	FALSE	0.895631
Neoplasms	Secondary malignant neoplasm of liver	0.121606	0.220155	0.5807	1861	ICD10	23	1838	1.12931	FALSE	0.894775
Genitourinary	Acute renal failure	-0.086019	0.156948	0.583642	1886	ICD10	47	1839	0.917577	FALSE	0.895823
Hematopoietic	Platelet distribution width (%)*	0.0136	0.0248	0.584	1740	Inv_Pheno_cont				FALSE	0.892911
Digestive	Other disorders of liver	0.120062	0.22016	0.585519	1877	ICD10	23	1854	1.12757	FALSE	0.89179
Sense Organs	Presbyopia	-0.0582689	0.104	0.59	404	Inv_Pheno_bin	141	263	0.943396	FALSE	0.895172
Mental And Behavioral Disorders	Depression Criteria 1	0.0439519	0.0829	0.592	1625	Inv_Pheno_bin	187	1438	1.04493	FALSE	0.894779
Genitourinary	Benign mammary dysplasias	0.106843	0.199503	0.592274	1347	ICD10	30	1317	1.11276	FALSE	0.891788
Neoplasms	Cancer of other female genital organs	0.127863	0.241065	0.59583	1261	ICD10	20	1241	1.1364	FALSE	0.893745
Sense Organs	Senile cataract	-0.0555075	0.104732	0.596115	1753	ICD10	114	1639	0.946005	FALSE	0.890798
Neurological	Neck and shoulder pain	-0.0392207	0.0663	0.597	1471	Inv_Pheno_bin	311	1160	0.961538	FALSE	0.888767
Digestive	Hemorrhage of gastrointestinal tract	0.0632744	0.121364	0.602115	1815	ICD10	76	1739	1.06532	FALSE	0.893025
Neoplasms	Acquired absence of breast	0.118234	0.22918	0.605924	1243	ICD10	22	1221	1.12551	FALSE	0.89532
Reproductive	Number of children fathered*	-0.0225	0.0437	0.607	517	Inv_Pheno_cont				FALSE	0.893576
Injuries & Poisonings	Poisoning by antibiotics	-0.0486154	0.0946483	0.607502	1864	ICD10	134	1730	0.952547	FALSE	0.891003
Sense Organs	Speech-reception-threshold estimate (left)*	-0.019	0.0373	0.61	696	Inv_Pheno_cont				FALSE	0.891365
Mental And Behavioral Disorders	Anxiety Criteria 3	-0.0676586	0.125	0.612	1734	Inv_Pheno_bin	78	1656	0.934579	FALSE	0.891
Hematopoietic	Red blood cell distribution width (%)*	0.0124	0.0249	0.619	1737	Inv_Pheno_cont				FALSE	0.89789
Digestive	Gastrointestinal hemorrhage	0.0405705	0.0831181	0.625474	1913	ICD10	174	1739	1.0414	FALSE	0.90397
Medications	Thyroid preparations	0.0693501	0.142	0.627	1751	Inv_Pheno_bin	59	1692	1.07181	FALSE	0.90288
Endocrine/Metabolic	Apolipoprotein B (g/L)	-0.00267	0.00554	0.63	1765	Inv_Pheno_cont				FALSE	0.903913
Digestive	Other specified gastritis	0.0566569	0.118129	0.631499	1706	ICD10	82	1624	1.05829	FALSE	0.902793
Endocrine/Metabolic	Cholesterol (mmol/L)	0.0132	0.0277	0.633	1780	Inv_Pheno_cont				FALSE	0.901683
Endocrine/Metabolic	Asparate aminotransferase (U/L)*	0.0111	0.0234	0.635	1758	Inv_Pheno_cont				FALSE	0.90129
Reproductive	Ever had stillbirth	-0.0295588	0.0649	0.637	726	Inv_Pheno_bin	457	269	0.970874	FALSE	0.9009
Endocrine/Metabolic	Systolic blood pressure (mmHg)	0.226	0.485	0.641	1693	Inv_Pheno_cont				FALSE	0.903331
Respiratory	Pleurisy; pleural effusion	0.0771996	0.166089	0.642068	1920	ICD10	40	1880	1.08026	FALSE	0.901627
Endocrine/Metabolic	Triglycerides/HDL-C*	0.0111	0.0244	0.649	1603	Inv_Pheno_cont				FALSE	0.908141
Digestive	Other chronic nonalcoholic liver disease	0.0769737	0.169381	0.649512	1893	ICD10	39	1854	1.08001	FALSE	0.905657
Hematopoietic	Hereditary hemolytic anemias	-0.0947202	0.217988	0.66391	1805	ICD10	25	1780	0.909627	FALSE	0.922486
Hematopoietic	Platelet count (10^9 cells/liter)*	0.0104	0.0241	0.666	1746	Inv_Pheno_cont				FALSE	0.922154
Infectious Diseases	Intestinal infection	0.0892677	0.207125	0.666479	1947	ICD10	27	1920	1.09337	FALSE	0.919602
Endocrine/Metabolic	Calcium (mmol/L)	0.00103	0.00241	0.67	1621	Inv_Pheno_cont				FALSE	0.92125
Mental And Behavioral Disorders	Anxiety Criteria 6	0.0555127	0.131	0.672	1742	Inv_Pheno_bin	70	1672	1.05708	FALSE	0.920803
Circulatory System	Rheumatic disease of the heart valves	0.0935331	0.22617	0.679203	1913	ICD10	23	1890	1.09805	FALSE	0.927463
Neurological	General pain	0.0932124	0.228	0.683	1762	Inv_Pheno_bin	20	1742	1.09769	FALSE	0.929443
Digestive	Other disorders of stomach and duodenum	0.0773984	0.191614	0.686265	1655	ICD10	31	1624	1.08047	FALSE	0.930688
Genitourinary	Noninflammatory female genital disorders	0.051159	0.12692	0.68689	1364	ICD10	74	1290	1.05249	FALSE	0.928356
Endocrine/Metabolic	Diastolic blood pressure (mmHg)	0.113	0.291	0.697	1693	Inv_Pheno_cont				FALSE	0.938816
Mental And Behavioral Disorders	Bipolar Affective Disorder Manifestation Criteria Score*	0.00432	0.0111	0.698	1791	Inv_Pheno_cont				FALSE	0.936976
Injuries & Poisonings	Personal history of allergy to medicinal agents	0.0543973	0.140897	0.699439	1788	ICD10	58	1730	1.0559	FALSE	0.935736
Symptoms	Abdominal pain	-0.0354001	0.0923389	0.701445	1947	ICD10	140	1807	0.965219	FALSE	0.935259
Musculoskeletal	Peripheral enthesopathies and allied syndromes	0.0493214	0.128914	0.702023	1911	ICD10	69	1842	1.05056	FALSE	0.93289
Neurological	Visual memory (Number incorrect)*	-0.00921	0.0243	0.705	1776	Inv_Pheno_cont				FALSE	0.933712
Circulatory System	Angina	0.0345914	0.0954	0.715	1344	Inv_Pheno_bin	137	1207	1.0352	FALSE	0.9438
Endocrine/Metabolic	Direct bilirubin (umol/L)*	0.00957	0.0262	0.715	1456	Inv_Pheno_cont				FALSE	0.940664
Neoplasms	Lipoma	-0.060504	0.166038	0.71556	1943	ICD10	40	1903	0.94129	FALSE	0.938284
Genitourinary	Disorders of menstruation and other abnormal bleeding from female genital tract	-0.0352865	0.0990503	0.721655	1272	ICD10	139	1133	0.965329	FALSE	0.943153
Endocrine/Metabolic	Secondary hypothyroidism	0.0779013	0.219453	0.722604	1846	ICD10	24	1822	1.08102	FALSE	0.941287
Neoplasms	Chemotherapy	-0.0554465	0.156754	0.723551	1882	ICD10	44	1838	0.946063	FALSE	0.93943
Endocrine/Metabolic	HDL-cholesterol (mmol/L)*	-0.00825	0.0234	0.725	1622	Inv_Pheno_cont				FALSE	0.938235
Endocrine/Metabolic	Disorders of fluid, electrolyte, and acid-base balance	0.0453857	0.131362	0.729718	1946	ICD10	66	1880	1.04643	FALSE	0.941264
Mental And Behavioral Disorders	Years smoked cigarettes	-0.237	0.705	0.737	236	Inv_Pheno_cont				FALSE	0.947571
Circulatory System	Atrial fibrillation and flutter	0.0569009	0.169808	0.737558	1857	ICD10	41	1816	1.05855	FALSE	0.94522
Symptoms	Back pain	0.0673266	0.205061	0.742666	1947	ICD10	26	1921	1.06964	FALSE	0.948695
Genitourinary	Irregular menstrual cycle/bleeding	0.0357339	0.109986	0.745259	1239	ICD10	106	1133	1.03638	FALSE	0.948948
Hematopoietic	Platelet crit (%)*	0.00766	0.0236	0.746	1745	Inv_Pheno_cont				FALSE	0.946846
Circulatory System	Angina, grade 2	-0.0392207	0.135	0.747	1344	Inv_Pheno_bin	65	1279	0.961538	FALSE	0.945086
Genitourinary	Estimated glomerular filtration rate (creatinine and cystatin C) (mL/min/1.73 m2)*	-0.00619	0.0196	0.752	1792	Inv_Pheno_cont				FALSE	0.948382
Genitourinary	Excessive or frequent menstruation	-0.04167	0.132577	0.753288	1203	ICD10	70	1133	0.959186	FALSE	0.94699
Genitourinary	Frequency of urination and polyuria	-0.0742756	0.240655	0.757596	1889	ICD10	20	1869	0.928416	FALSE	0.949392
Mental Disorders	Anxiety disorders	-0.0510563	0.16577	0.758086	1890	ICD10	42	1848	0.950225	FALSE	0.94701
Endocrine/Metabolic	Oestradiol (pmol/L)*	0.0142	0.0466	0.761	400	Inv_Pheno_cont				FALSE	0.94766
Respiratory	ShortBreath	-0.0295588	0.113	0.765	621	Inv_Pheno_bin	113	508	0.970874	FALSE	0.949655
Mental And Behavioral Disorders	Depression score	0.047	0.16	0.769	368	Inv_Pheno_cont				FALSE	0.951638
Neurological	Knee pain	0.0212236	0.0734	0.769	1542	Inv_Pheno_bin	240	1302	1.02145	FALSE	0.948673
Musculoskeletal	Enthesopathy	0.0457642	0.159926	0.774757	1886	ICD10	44	1842	1.04683	FALSE	0.952807
Digestive	GERD	0.0291238	0.104295	0.780058	1859	ICD10	113	1746	1.02955	FALSE	0.956355
Respiratory	Bacterial pneumonia	0.0437376	0.162203	0.787431	1914	ICD10	42	1872	1.04471	FALSE	0.962416
Endocrine/Metabolic	Thyrotoxicosis with or without goiter	-0.053586	0.202215	0.791013	1850	ICD10	28	1822	0.947824	FALSE	0.963819
Digestive	Duodenal ulcer	0.0570579	0.215477	0.791165	1894	ICD10	23	1871	1.05872	FALSE	0.961047
Digestive	Abnormal results of function study of liver	-0.045404	0.172857	0.792806	1892	ICD10	38	1854	0.955611	FALSE	0.960096
Endocrine/Metabolic	Hypercholesterolemia	0.0199897	0.0762555	0.793213	1929	ICD10	235	1694	1.02019	FALSE	0.957659
Digestive	Abdominal hernia	0.0251826	0.0977019	0.7966	1947	ICD10	122	1825	1.0255	FALSE	0.958826
Sense Organs	Speech-reception-threshold estimate (right)*	0.0096	0.0376	0.798	692	Inv_Pheno_cont				FALSE	0.9576
Genitourinary	Calculus of kidney	0.0524859	0.205483	0.798394	1922	ICD10	26	1896	1.05389	FALSE	0.955178
Musculoskeletal	Hand grip strength (kg)	-0.0422	0.168	0.802	1763	Inv_Pheno_cont				FALSE	0.956602
Respiratory	Shortness of breath	-0.045801	0.183036	0.80241	1925	ICD10	36	1889	0.955232	FALSE	0.954218
Mental Disorders	Anxiety disorder	-0.0425475	0.170918	0.803411	1887	ICD10	39	1848	0.958345	FALSE	0.952547
Circulatory System	Self-reported venous thromboembolism	0.0576291	0.239	0.811	1792	Inv_Pheno_bin	20	1772	1.05932	FALSE	0.958675
Reproductive	Bilateral oophorectomy	-0.0295588	0.127	0.811	1120	Inv_Pheno_bin	76	1044	0.970874	FALSE	0.955821
Digestive	Intestinal obstruction without mention of hernia	-0.0448157	0.193264	0.816625	1659	ICD10	28	1631	0.956174	FALSE	0.959594
Genitourinary	Mucous polyp of cervix	0.041851	0.18366	0.819746	1290	ICD10	36	1254	1.04274	FALSE	0.960412
Infectious Diseases	E. coli	-0.0469838	0.206763	0.820241	1889	ICD10	27	1862	0.954103	FALSE	0.958158
Digestive	Diaphragmatic hernia	0.0227738	0.103786	0.826315	1933	ICD10	108	1825	1.02304	FALSE	0.962414
Respiratory	Pneumonia	-0.0275311	0.126929	0.828285	1942	ICD10	70	1872	0.972844	FALSE	0.961879
Endocrine/Metabolic	Total protein (g/L)	0.0237	0.111	0.831	1622	Inv_Pheno_cont				FALSE	0.962211
Respiratory	Pneumococcal pneumonia	0.0342515	0.171613	0.841804	1909	ICD10	37	1872	1.03484	FALSE	0.971879
Genitourinary	Endometriosis	0.0392673	0.196968	0.841982	1319	ICD10	32	1287	1.04005	FALSE	0.969258
Sense Organs	Hearing aid	-0.0392207	0.21	0.843	1142	Inv_Pheno_bin	26	1116	0.961538	FALSE	0.967617
Endocrine/Metabolic	Triglycerides (mmol/L)*	-0.0046	0.0235	0.845	1766	Inv_Pheno_cont				FALSE	0.96711
Infectious Diseases	Bacterial enteritis	-0.0428101	0.230515	0.852668	1942	ICD10	22	1920	0.958093	FALSE	0.973074
Musculoskeletal	Ganglion and cyst of synovium, tendon, and bursa	-0.0399917	0.218845	0.855002	1866	ICD10	24	1842	0.960797	FALSE	0.972933
Endocrine/Metabolic	Albumin (g/L)	-0.0123	0.0685	0.858	1620	Inv_Pheno_cont				FALSE	0.973547
Mental And Behavioral Disorders	Pack-years of smoking*	-0.0109	0.0619	0.861	236	Inv_Pheno_cont				FALSE	0.97416
Digestive	Cholelithiasis	0.0196355	0.115448	0.864947	1914	ICD10	85	1829	1.01983	FALSE	0.975837
Dermatologic	Atopic/contact dermatitis due to other or unspecified	0.0312362	0.185287	0.866125	1942	ICD10	32	1910	1.03173	FALSE	0.974391
Mental And Behavioral Disorders	Ever vs. never smoking	-0.00995033	0.0616	0.87	1337	Inv_Pheno_bin	432	905	0.990099	FALSE	0.975977
Endocrine/Metabolic	Hyperlipidemia	0.0118227	0.0743939	0.873732	1944	ICD10	250	1694	1.01189	FALSE	0.977395
Mental And Behavioral Disorders	Anxiety Criteria 5	-0.0198026	0.133	0.876	1745	Inv_Pheno_bin	67	1678	0.980392	FALSE	0.977172
Mental And Behavioral Disorders	Ever vs. never drinking alcohol	-0.00995033	0.0608	0.88	1777	Inv_Pheno_bin	404	1373	0.990099	FALSE	0.978876
Circulatory System	Palpitations	0.0260537	0.175499	0.881984	1854	ICD10	38	1816	1.0264	FALSE	0.978335
Musculoskeletal	Rheumatoid arthritis and other inflammatory polyarthropathies	0.0355094	0.242442	0.883554	1933	ICD10	20	1913	1.03615	FALSE	0.977339
Circulatory System	Other specified cardiac dysrhythmias	0.0315282	0.225778	0.888943	1838	ICD10	22	1816	1.03203	FALSE	0.980561
Circulatory System	Cardiac dysrhythmias	0.0130453	0.10111	0.897342	1935	ICD10	119	1816	1.01313	FALSE	0.987076
Mental And Behavioral Disorders	Anxiety Criteria 2	-0.00995033	0.119	0.912	1728	Inv_Pheno_bin	84	1644	0.990099	FALSE	1.00042
Digestive	Chronic liver disease and cirrhosis	0.0172103	0.158592	0.913584	1899	ICD10	45	1854	1.01736	FALSE	0.99939
Pregnancy Complications	Miscarriage; stillbirth	-0.0182189	0.172413	0.915844	1325	ICD10	48	1277	0.981946	FALSE	0.999102
Endocrine/Metabolic	Disorders of lipoid metabolism	0.00734028	0.0741102	0.921102	1947	ICD10	253	1694	1.00737	FALSE	1.00208
Endocrine/Metabolic	Insulin-like growth factor 1 (nmol/L)*	0.00219	0.0231	0.924	1772	Inv_Pheno_cont				FALSE	1.00248
Mental And Behavioral Disorders	Current vs. non-current alcohol drinking	-0.00995033	0.121	0.924	1373	Inv_Pheno_bin	79	1294	0.990099	FALSE	0.999738
Neoplasms	Cancer, suspected or other	-0.0209159	0.222869	0.92523	1861	ICD10	23	1838	0.979301	FALSE	0.99834
Neoplasms	Malignant neoplasm, other	-0.0209159	0.222869	0.92523	1861	ICD10	23	1838	0.979301	FALSE	0.995628
Digestive	Duodenitis	-0.0152731	0.169548	0.928223	1664	ICD10	40	1624	0.984843	FALSE	0.996142
Musculoskeletal	Osteoarthrosis, localized, primary	-0.0155466	0.178013	0.930406	1818	ICD10	35	1783	0.984574	FALSE	0.995786
Genitourinary	Hyperplasia of prostate	0.0147746	0.186315	0.936795	559	ICD10	42	517	1.01488	FALSE	0.999921
Circulatory System	Hemorrhoids	0.0069456	0.0927816	0.940326	1891	ICD10	141	1750	1.00697	FALSE	1.00099
Endocrine/Metabolic	Apolipoprotein A (g/L)	0.000489	0.00655	0.941	1610	Inv_Pheno_cont				FALSE	0.999024
Endocrine/Metabolic	Cystatin C (mg/L)*	-0.00138	0.0207	0.947	1771	Inv_Pheno_cont				FALSE	1.00271
Hematopoietic	Mean platelet volume (Femtoliters)*	-0.00138	0.0249	0.956	1741	Inv_Pheno_cont				FALSE	1.00954
Symptoms	Nausea and vomiting	-0.0061195	0.112702	0.956698	1947	ICD10	90	1857	0.993899	FALSE	1.00759
Mental And Behavioral Disorders	Bipolar Affective Disorder Criteria 1	0.00501254	0.0991	0.958	1688	Inv_Pheno_bin	124	1564	1.00503	FALSE	1.00628
Neurological	Other headache syndromes	0.00713519	0.135862	0.958116	1931	ICD10	62	1869	1.00716	FALSE	1.00374
Circulatory System	Hypotension	0.00760746	0.153473	0.960466	1873	ICD10	50	1823	1.00764	FALSE	1.00355
Respiratory	Acute upper Respiratory infections of multiple or unspecified sites	0.00977455	0.21902	0.964403	1944	ICD10	24	1920	1.00982	FALSE	1.00501
Endocrine/Metabolic	Nontoxic nodular goiter	-0.00893401	0.204195	0.965102	1849	ICD10	27	1822	0.991106	FALSE	1.0031
Endocrine/Metabolic	Creatinine (umol/L)*	0.000802	0.019	0.966	1776	Inv_Pheno_cont				FALSE	1.0014
Genitourinary	Other Symptoms/disorders or the urinary system	-0.00533574	0.138648	0.969302	1929	ICD10	60	1869	0.994678	FALSE	1.0022
Endocrine/Metabolic	Alkaline phosphatase (U/L)*	0.000692	0.0232	0.976	1778	Inv_Pheno_cont				FALSE	1
Genitourinary	Urinary albumin-to-creatine ratio (mg/mmol)*	0.000558	0.0242	0.982	1735	Inv_Pheno_cont				FALSE	1
Endocrine/Metabolic	Free Testosterone Females (nmol/L)*	0.00054	0.0324	0.987	1003	Inv_Pheno_cont				FALSE	1
Respiratory	Allergic rhinitis	-0.00239478	0.158792	0.987967	1872	ICD10	47	1825	0.997608	FALSE	1
Sense Organs	Corneal hysteresis left eye*	0.000565	0.0431	0.99	571	Inv_Pheno_cont				FALSE	1
Medications	Beta blocking agents	0	0.133	0.992	1741	Inv_Pheno_bin	69	1672	1	FALSE	1
Digestive	Cholelithiasis with other cholecystitis	-0.00162738	0.193673	0.993296	1858	ICD10	29	1829	0.998374	FALSE	1
Musculoskeletal	Pain in joint	-0.00121708	0.178889	0.994572	1947	ICD10	35	1912	0.998784	FALSE	1
Medications	Antidepressant medications	0.0010005	0.165	0.998	1769	Inv_Pheno_bin	41	1728	1.001	FALSE	1
Digestive	Hemorrhage of rectum and anus	0.000261597	0.121146	0.998277	1819	ICD10	80	1739	1.00026	FALSE	1
