# Supplementary material for: Genome-wide association study provides novel insight into the genetic architecture of severe obesity
Source: PLoS Genet. 2025 Sep 12;21(9):e1011842. doi: 10.1371/journal.pgen.1011842 (PMC12443252; doi:10.1371/journal.pgen.1011842)
Supplement: S27 Table — (XLSX) [file pgen.1011842.s027.xlsx]

## Sheet: ST27
Supplementary Table 27. Phenome-wide association test in self-identified African ancestry, with PRS-CS for severe obesity as predictors.
Group	Description	Beta	SE	P	N_total	Type	N_cases	N_controls	OR	Bonferroni	FDRsig	FDR adj.p-value
Musculoskeletal	Body mass index (kg/m2)*	0.175	0.0133	1.77e-39	6666	Inv_Pheno_cont				TRUE	TRUE	1.49388e-36
Musculoskeletal	Hip circumference (cm)*	0.16	0.0132	7.51e-34	6791	Inv_Pheno_cont				TRUE	TRUE	3.16922e-31
Musculoskeletal	Waist circumference (cm)	1.92	0.17	8.57e-30	6805	Inv_Pheno_cont				TRUE	TRUE	2.41103e-27
Musculoskeletal	Body fat %	0.515	0.0825	4.27e-10	5847	Inv_Pheno_cont				TRUE	TRUE	9.0097e-08
Endocrine/Metabolic	C-reactive protein (mg/L)*	0.0736	0.0135	5.16e-08	6365	Inv_Pheno_cont				TRUE	TRUE	8.71008e-06
Endocrine/Metabolic	Obesity	0.202096	0.0398233	3.8788e-07	7577	ICD10	878	6699	1.22396	TRUE	TRUE	5.45618e-05
Endocrine/Metabolic	Overweight, obesity and other hyperalimentation	0.199098	0.039732	5.41431e-07	7581	ICD10	882	6699	1.2203	TRUE	TRUE	6.52811e-05
Musculoskeletal	Waist/hip ratio	0.00426	0.000912	3.1e-06	6802	Inv_Pheno_cont				TRUE	TRUE	0.00032705
Musculoskeletal	Osteoarthrosis	0.161364	0.0363254	8.9055e-06	7581	ICD10	1121	6460	1.17511	TRUE	TRUE	0.000835138
Hematopoietic	Immature reticulocyte fraction	0.00386	0.000918	2.58e-05	6173	Inv_Pheno_cont				TRUE	TRUE	0.00217752
Musculoskeletal	Osteoarthritis; localized	0.153936	0.0404708	0.000142585	7323	ICD10	863	6460	1.16642	FALSE	TRUE	0.0109402
Endocrine/Metabolic	Type 2 diabetes	0.127492	0.0343202	0.000203392	7505	ICD10	1371	6134	1.13598	FALSE	TRUE	0.0143052
Endocrine/Metabolic	Urate (umol/L)	3.55	0.969	0.00025	6433	Inv_Pheno_cont				FALSE	TRUE	0.0162308
Neurological	Sleep apnea	0.278556	0.0756875	0.000232919	7556	ICD10	220	7336	1.32122	FALSE	TRUE	0.0140417
Hematopoietic	High light scatter reticulocyte count (10^12 cells/Liter)*	0.0514	0.0143	0.000326	6168	Inv_Pheno_cont				FALSE	TRUE	0.0183429
Circulatory System	Hypertension	0.105361	0.0308	0.000653	6714	Inv_Pheno_bin	2708	4006	1.11111	FALSE	TRUE	0.0344458
Circulatory System	Pulmonary heart disease	0.459289	0.1402	0.00105307	7384	ICD10	65	7319	1.58295	FALSE	TRUE	0.0493774
Circulatory System	Chronic pulmonary heart disease	0.459289	0.1402	0.00105307	7384	ICD10	65	7319	1.58295	FALSE	FALSE	0.0522819
Neurological	Knee pain	0.102033	0.0331	0.00202	5375	Inv_Pheno_bin	1436	3939	1.10742	FALSE	FALSE	0.0897305
Endocrine/Metabolic	Diastolic blood pressure (mmHg)	0.511	0.167	0.00219	6650	Inv_Pheno_cont				FALSE	FALSE	0.092418
Endocrine/Metabolic	Insulin-like growth factor 1 (nmol/L)*	-0.0407	0.0132	0.00201	6398	Inv_Pheno_cont				FALSE	FALSE	0.0807829
Circulatory System	Self-reported deep vein thrombosis	0.298406	0.0983	0.00243	6746	Inv_Pheno_bin	145	6601	1.34771	FALSE	FALSE	0.0932236
Hematopoietic	Hemoglobin concentration (g/dl)	-0.0459	0.0155	0.00316	6327	Inv_Pheno_cont				FALSE	FALSE	0.115958
Musculoskeletal	Osteoarthrosis, localized, primary	0.198363	0.0694824	0.0043054	6725	ICD10	265	6460	1.21941	FALSE	FALSE	0.151406
Circulatory System	Essential hypertension	0.0788447	0.0275906	0.00426776	7577	ICD10	3221	4356	1.08204	FALSE	FALSE	0.14408
Circulatory System	Hypertension	0.0789173	0.0275853	0.00422508	7581	ICD10	3225	4356	1.08211	FALSE	FALSE	0.137153
Hematopoietic	Red blood cell distribution width (%)*	0.0405	0.0141	0.00418	6288	Inv_Pheno_cont				FALSE	FALSE	0.130664
Circulatory System	Self-reported venous thromboembolism	0.238257	0.0833	0.00416	6690	Inv_Pheno_bin	201	6489	1.26904	FALSE	FALSE	0.125394
Endocrine/Metabolic	Albumin (g/L)	-0.108	0.0388	0.00535	5940	Inv_Pheno_cont				FALSE	FALSE	0.155703
Symptoms	Cervicalgia	0.435436	0.156186	0.0053047	7581	ICD10	52	7529	1.54564	FALSE	FALSE	0.149239
Digestive	Abdominal hernia	0.113178	0.0413256	0.0061684	7581	ICD10	795	6786	1.11983	FALSE	FALSE	0.16794
Genitourinary	Postmenopausal bleeding	0.196795	0.0722545	0.00645686	3758	ICD10	239	3519	1.21749	FALSE	FALSE	0.1703
Respiratory	ShortBreath	0.133531	0.0487	0.00609	2981	Inv_Pheno_bin	678	2303	1.14286	FALSE	FALSE	0.155756
Circulatory System	Other chronic ischemic heart disease, unspecified	0.171964	0.0626793	0.00607794	7226	ICD10	332	6894	1.18763	FALSE	FALSE	0.150876
Genitourinary	Urinary potassium-to-creatinine ratio*	-0.0348	0.0129	0.00717	6586	Inv_Pheno_cont				FALSE	FALSE	0.172899
Endocrine/Metabolic	Disorders of lipoid metabolism	0.0936117	0.0351781	0.00778903	7581	ICD10	1291	6290	1.09813	FALSE	FALSE	0.182609
Genitourinary	Urine albumin (mg/L)*	0.0332	0.0125	0.00761	6579	Inv_Pheno_cont				FALSE	FALSE	0.17359
Hematopoietic	Anemia in neoplastic disease	-0.585194	0.222552	0.00855183	6177	ICD10	25	6152	0.556998	FALSE	FALSE	0.189941
Endocrine/Metabolic	Hyperlipidemia	0.0926713	0.0352129	0.00849474	7577	ICD10	1287	6290	1.0971	FALSE	FALSE	0.183835
Genitourinary	Renal failure NOS	0.396815	0.15051	0.00837733	6808	ICD10	58	6750	1.48708	FALSE	FALSE	0.176762
Hematopoietic	Neutrophil count (10^9 cells/liter)*	0.0348	0.0135	0.01	6286	Inv_Pheno_cont				FALSE	FALSE	0.205854
Musculoskeletal	Osteoarthrosis, generalized	0.214366	0.0838045	0.0105297	6639	ICD10	179	6460	1.23908	FALSE	FALSE	0.211596
Endocrine/Metabolic	Triglycerides/HDL-C*	0.0345	0.0136	0.0111	5898	Inv_Pheno_cont				FALSE	FALSE	0.21787
Circulatory System	Varicose veins	0.22946	0.0906802	0.0113923	7099	ICD10	147	6952	1.25792	FALSE	FALSE	0.218525
Endocrine/Metabolic	Hypercholesterolemia	0.0911557	0.0361935	0.0117833	7493	ICD10	1203	6290	1.09544	FALSE	FALSE	0.221002
Hematopoietic	White blood cell count (10^9 cells/liter)*	0.0341	0.0137	0.0129	6314	Inv_Pheno_cont				FALSE	FALSE	0.236687
Genitourinary	Inflammatory disease of cervix, vagina, and vulva	-0.307589	0.123048	0.0124279	4290	ICD10	77	4213	0.735217	FALSE	FALSE	0.223174
Circulatory System	Coronary atherosclerosis	0.153317	0.0615873	0.012795	7231	ICD10	337	6894	1.16569	FALSE	FALSE	0.224979
Endocrine/Metabolic	Alkaline phosphatase (U/L)*	-0.0326	0.0135	0.0159	6426	Inv_Pheno_cont				FALSE	FALSE	0.273869
Genitourinary	Albuminuria	0.121038	0.0503	0.0158	6023	Inv_Pheno_bin	592	5431	1.12867	FALSE	FALSE	0.266704
Digestive	Hemorrhage from gastrointestinal ulcer	-0.551789	0.228426	0.0157089	7374	ICD10	21	7353	0.575919	FALSE	FALSE	0.259966
Genitourinary	Menopausal and postmenopausal disorders	0.165527	0.0681806	0.015192	3789	ICD10	270	3519	1.18001	FALSE	FALSE	0.246579
Endocrine/Metabolic	Triglycerides (mmol/L)*	0.0317	0.0131	0.0155	6403	Inv_Pheno_cont				FALSE	FALSE	0.24683
Mental And Behavioral Disorders	Mean packs of cigarettes smoked/day*	-0.115	0.0481	0.0168	552	Inv_Pheno_cont				FALSE	FALSE	0.262578
Circulatory System	Primary pulmonary hypertension	0.565378	0.231169	0.0144559	7343	ICD10	24	7319	1.76011	FALSE	FALSE	0.221833
Endocrine/Metabolic	Acidosis	-0.30308	0.12753	0.0174765	7203	ICD10	74	7129	0.73854	FALSE	FALSE	0.263396
Symptoms	Myalgia and myositis unspecified	0.300668	0.123803	0.0151572	7581	ICD10	80	7501	1.35076	FALSE	FALSE	0.224432
Hematopoietic	Reticulocyte count (10^12 cells/Liter)*	0.0339	0.0142	0.0173	6169	Inv_Pheno_cont				FALSE	FALSE	0.251745
Endocrine/Metabolic	Type 2 diabetes with ophthalmic manifestations	0.209041	0.0859914	0.0150589	6307	ICD10	173	6134	1.2325	FALSE	FALSE	0.215419
Hematopoietic	Platelet crit (%)*	0.0309	0.0132	0.0189	6317	Inv_Pheno_cont				FALSE	FALSE	0.26586
Neoplasms	Hemangioma and lymphangioma, any site	-0.422379	0.182457	0.0206155	7581	ICD10	36	7545	0.655486	FALSE	FALSE	0.285237
Genitourinary	Endometrial hyperplasia	-0.549309	0.239536	0.0218353	4230	ICD10	22	4208	0.577348	FALSE	FALSE	0.297242
Circulatory System	Varicose veins of lower extremity	0.218123	0.094977	0.0216425	7085	ICD10	133	6952	1.24374	FALSE	FALSE	0.28994
Circulatory System	Other acute and subacute forms of ischemic heart disease	0.389674	0.169272	0.0213317	6937	ICD10	43	6894	1.4765	FALSE	FALSE	0.281311
Mental Disorders	Schizophrenia	-0.263626	0.117625	0.02501	6963	ICD10	88	6875	0.76826	FALSE	FALSE	0.324746
Endocrine/Metabolic	Acid-base balance disorder	-0.274121	0.12202	0.0246698	7210	ICD10	81	7129	0.76024	FALSE	FALSE	0.315474
Endocrine/Metabolic	Total bilirubin (umol/L)*	-0.0296	0.0133	0.0257	6368	Inv_Pheno_cont				FALSE	FALSE	0.323743
Dermatologic	Chronic ulcer of leg or foot	0.305557	0.138035	0.0268552	7527	ICD10	67	7460	1.35738	FALSE	FALSE	0.33332
Endocrine/Metabolic	Phosphate (mmol/L)	-0.005	0.00231	0.03	5943	Inv_Pheno_cont				FALSE	FALSE	0.366957
Neoplasms	Radiotherapy	0.39244	0.181398	0.0305086	7048	ICD10	40	7008	1.48059	FALSE	FALSE	0.367846
Digestive	Incisional hernia	0.496573	0.232349	0.032583	6809	ICD10	23	6786	1.64308	FALSE	FALSE	0.387325
Respiratory	Shortness of breath	0.135544	0.0639667	0.0340918	7455	ICD10	306	7149	1.14516	FALSE	FALSE	0.399632
Digestive	Reflux esophagitis	0.163503	0.0771001	0.0339501	6833	ICD10	206	6627	1.17763	FALSE	FALSE	0.392519
Infectious Diseases	Bacterial enteritis	0.203067	0.0950144	0.0325795	7537	ICD10	139	7398	1.22515	FALSE	FALSE	0.371582
Neoplasms	Malignant neoplasm of female breast	0.19366	0.0911469	0.0336115	4272	ICD10	147	4125	1.21368	FALSE	FALSE	0.378242
Neoplasms	Malignant neoplasm, other	0.150997	0.0724184	0.037063	7253	ICD10	245	7008	1.16299	FALSE	FALSE	0.411594
Endocrine/Metabolic	Anorexia	-0.349107	0.166692	0.0362314	7345	ICD10	42	7303	0.705318	FALSE	FALSE	0.397134
Neoplasms	Cancer, suspected or other	0.150997	0.0724184	0.037063	7253	ICD10	245	7008	1.16299	FALSE	FALSE	0.40104
Genitourinary	Urine sodium (mmol/L)*	0.028	0.0136	0.0391	6618	Inv_Pheno_cont				FALSE	FALSE	0.417727
Neoplasms	Cervical cancer	0.337819	0.16336	0.038646	3347	ICD10	45	3302	1.40189	FALSE	FALSE	0.407715
Genitourinary	Urinary sodium-to-potassium ratio*	0.0288	0.0139	0.0382	6565	Inv_Pheno_cont				FALSE	FALSE	0.398035
Hematopoietic	Platelet count (10^9 cells/liter)*	0.0274	0.0135	0.042	6324	Inv_Pheno_cont				FALSE	FALSE	0.432293
Endocrine/Metabolic	Cystatin C (mg/L)*	0.0254	0.0126	0.0444	6412	Inv_Pheno_cont				FALSE	FALSE	0.451489
Respiratory	Respiratory abnormalities	0.421142	0.211316	0.0462675	7581	ICD10	28	7553	1.5237	FALSE	FALSE	0.464879
Digestive	Diaphragmatic hernia	0.0976066	0.0488893	0.0458815	7331	ICD10	545	6786	1.10253	FALSE	FALSE	0.455576
Circulatory System	Arrhythmia (cardiac) NOS	-0.433559	0.218496	0.0472239	6901	ICD10	27	6874	0.648198	FALSE	FALSE	0.463453
Circulatory System	Ischemic Heart Disease	0.0904256	0.0458475	0.0485739	7547	ICD10	653	6894	1.09464	FALSE	FALSE	0.471222
Endocrine/Metabolic	Sex hormone binding globulin (nmol/L)*	-0.0259	0.0133	0.0517	5857	Inv_Pheno_cont				FALSE	FALSE	0.49585
Digestive	Ventral hernia	0.204686	0.105773	0.052972	6894	ICD10	108	6786	1.22714	FALSE	FALSE	0.502341
Endocrine/Metabolic	Thyrotoxicosis with or without goiter	0.202991	0.10417	0.0513368	7232	ICD10	114	7118	1.22506	FALSE	FALSE	0.481425
Neurological	Other peripheral nerve disorders	0.120938	0.0624836	0.0529277	7523	ICD10	321	7202	1.12855	FALSE	FALSE	0.49089
Respiratory	Other Symptoms of Respiratory system	0.104505	0.0544298	0.0548588	7581	ICD10	432	7149	1.11016	FALSE	FALSE	0.50327
Circulatory System	Angina pectoris	0.123652	0.0651168	0.0575746	7209	ICD10	315	6894	1.13162	FALSE	FALSE	0.522505
Respiratory	Dependence on respirator [Ventilator] or supplemental oxygen	0.386042	0.201027	0.0548142	7166	ICD10	32	7134	1.47115	FALSE	FALSE	0.492161
Digestive	Umbilical hernia	0.16683	0.0875503	0.056711	6953	ICD10	167	6786	1.18155	FALSE	FALSE	0.503833
Digestive	Barrett's esophagus	0.461385	0.241595	0.0561663	6647	ICD10	20	6627	1.58627	FALSE	FALSE	0.493796
Symptoms	Sciatica	0.216089	0.113737	0.0574468	7539	ICD10	96	7443	1.24121	FALSE	FALSE	0.499846
Endocrine/Metabolic	HDL-cholesterol (mmol/L)*	-0.0254	0.0136	0.0609	5942	Inv_Pheno_cont				FALSE	FALSE	0.524486
Digestive	Regional enteritis	0.375865	0.200273	0.06055	6304	ICD10	29	6275	1.45625	FALSE	FALSE	0.516204
Dermatologic	Rash and other nonspecific skin eruption	-0.323385	0.172193	0.0603765	7394	ICD10	40	7354	0.723695	FALSE	FALSE	0.509578
Circulatory System	Stricture of artery	0.437386	0.235584	0.063367	7370	ICD10	22	7348	1.54865	FALSE	FALSE	0.529523
Digestive	Atrophic gastritis	-0.383508	0.206162	0.0628534	6386	ICD10	30	6356	0.681467	FALSE	FALSE	0.520081
Neoplasms	Cervical cancer and dysplasia	0.173486	0.0937294	0.0641804	3443	ICD10	141	3302	1.18944	FALSE	FALSE	0.525906
Genitourinary	Chronic kidney disease	0.175545	0.0955	0.066	6361	Inv_Pheno_bin	145	6216	1.1919	FALSE	FALSE	0.535615
Genitourinary	Renal colic	0.296738	0.161322	0.0658547	7460	ICD10	45	7415	1.34546	FALSE	FALSE	0.529346
Neoplasms	Neoplasm of uncertain behavior	0.278376	0.153922	0.0705214	7059	ICD10	51	7008	1.32098	FALSE	FALSE	0.56151
Genitourinary	Bladder neck obstruction	-0.294025	0.162964	0.0711954	7232	ICD10	48	7184	0.745258	FALSE	FALSE	0.561579
Mental Disorders	Anxiety disorder	0.119156	0.0654962	0.0688694	7159	ICD10	284	6875	1.12655	FALSE	FALSE	0.538202
Symptoms	Back pain	0.108074	0.0596896	0.0702038	7581	ICD10	363	7218	1.11413	FALSE	FALSE	0.543596
Sense Organs	Visual acuity right eye*	-0.0332	0.0183	0.0699	3381	Inv_Pheno_cont				FALSE	FALSE	0.536324
Mental Disorders	Schizophrenia and other psychotic disorders	-0.196911	0.111544	0.0775107	6973	ICD10	98	6875	0.821264	FALSE	FALSE	0.589361
Musculoskeletal	Hammer toe (acquired)	0.368421	0.208336	0.0769948	7223	ICD10	26	7197	1.44545	FALSE	FALSE	0.58021
Musculoskeletal	Hallux valgus (Bunion)	0.140186	0.0813056	0.0846733	7377	ICD10	180	7197	1.15049	FALSE	FALSE	0.632427
Sense Organs	Other retinal disorders	0.155738	0.0927606	0.0931667	7146	ICD10	147	6999	1.16852	FALSE	FALSE	0.68976
Neurological	Inflammatory and toxic neuropathy	0.237614	0.137696	0.0844124	7565	ICD10	65	7500	1.26822	FALSE	FALSE	0.619513
Digestive	Ulcer of esophagus	0.260573	0.154941	0.0926154	6677	ICD10	50	6627	1.29767	FALSE	FALSE	0.673857
Genitourinary	Urine creatinine (mmol/L)*	0.0222	0.0132	0.0919	6595	Inv_Pheno_cont				FALSE	FALSE	0.662937
Injuries & Poisonings	Effects radiation NOS	0.141581	0.0831317	0.0885499	7421	ICD10	182	7239	1.15209	FALSE	FALSE	0.633357
Sense Organs	Labyrinthitis	0.378448	0.219174	0.0842208	7327	ICD10	27	7300	1.46002	FALSE	FALSE	0.597331
Digestive	Esophagitis, GERD and related diseases	0.0680182	0.039868	0.0879925	7486	ICD10	859	6627	1.07038	FALSE	FALSE	0.618881
Mental Disorders	Anxiety disorders	0.106316	0.0630495	0.091752	7184	ICD10	309	6875	1.11217	FALSE	FALSE	0.639989
Circulatory System	Hypertensive heart and/or renal disease	0.201354	0.117836	0.0874941	4456	ICD10	100	4356	1.22306	FALSE	FALSE	0.605287
Genitourinary	Breast conditions, congenital or relating to hormones	0.315752	0.18266	0.0838745	7378	ICD10	37	7341	1.37129	FALSE	FALSE	0.575529
Injuries & Poisonings	Fracture of hand or wrist	-0.390123	0.230597	0.0906851	7466	ICD10	22	7444	0.676974	FALSE	FALSE	0.617244
Genitourinary	Noninflammatory disorders of vulva and perineum	0.297459	0.179902	0.0982388	4321	ICD10	39	4282	1.34643	FALSE	FALSE	0.663309
Sense Organs	Other nondiabetic retinopathy	0.417038	0.249998	0.0952825	7019	ICD10	20	6999	1.51746	FALSE	FALSE	0.638242
Infectious Diseases	Intestinal infection	0.137335	0.0827075	0.0968153	7581	ICD10	183	7398	1.14721	FALSE	FALSE	0.643403
Endocrine/Metabolic	Systolic blood pressure (mmHg)	0.463	0.274	0.0917	6647	Inv_Pheno_cont				FALSE	FALSE	0.604647
Injuries & Poisonings	Mechanical complication of unspecified Genitourinary device, implant, and graft	0.245137	0.14806	0.0977904	7527	ICD10	55	7472	1.2778	FALSE	FALSE	0.639807
Musculoskeletal	Osteoarthrosis, localized, secondary	0.27932	0.16343	0.0874301	6502	ICD10	42	6460	1.32223	FALSE	FALSE	0.567623
Congenital Anomalies	Other congenital Musculoskeletal anomalies	0.360737	0.217044	0.0965039	7560	ICD10	27	7533	1.43439	FALSE	FALSE	0.621751
Digestive	Abnormal serum enzyme levels	0.420504	0.248529	0.0906513	7188	ICD10	22	7166	1.52273	FALSE	FALSE	0.579619
Neurological	Cerebral degeneration, unspecified	-0.384486	0.233902	0.100219	7187	ICD10	22	7165	0.680801	FALSE	FALSE	0.635977
Endocrine/Metabolic	Urea (mmol/L)*	0.0214	0.013	0.101	6418	Inv_Pheno_cont				FALSE	FALSE	0.636149
Circulatory System	Circulatory disease NEC	0.071081	0.0457216	0.12003	7427	ICD10	640	6787	1.07367	FALSE	FALSE	0.750411
Injuries & Poisonings	Fracture of lower limb	0.274122	0.175839	0.119012	7482	ICD10	38	7444	1.31537	FALSE	FALSE	0.738575
Hematopoietic	Neutrophil %	0.217	0.14	0.12	6310	Inv_Pheno_cont				FALSE	FALSE	0.73927
Circulatory System	Raynaud's syndrome	0.243299	0.155071	0.116658	7398	ICD10	50	7348	1.27545	FALSE	FALSE	0.713476
Reproductive	Maternal smoking	0.0965109	0.0622	0.119	5882	Inv_Pheno_bin	339	5543	1.10132	FALSE	FALSE	0.722561
Neurological	Abnormal movement	0.23746	0.151162	0.116205	7575	ICD10	52	7523	1.26802	FALSE	FALSE	0.700552
Endocrine/Metabolic	Fluid overload	0.223804	0.140049	0.110033	7196	ICD10	67	7129	1.25083	FALSE	FALSE	0.658635
Genitourinary	Hyperplasia of prostate	0.114438	0.0709906	0.106958	2717	ICD10	332	2385	1.12124	FALSE	FALSE	0.635722
Circulatory System	Second degree AV block	-0.379418	0.23439	0.105502	6897	ICD10	23	6874	0.684259	FALSE	FALSE	0.622681
Hematopoietic	Basophil count (10^9 cells/liter)*	-0.0203	0.013	0.118	6255	Inv_Pheno_cont				FALSE	FALSE	0.691611
Genitourinary	Dysmenorrhea	0.214618	0.13381	0.108735	3592	ICD10	73	3519	1.23939	FALSE	FALSE	0.632913
Circulatory System	Carditis	-0.182067	0.112783	0.106459	7514	ICD10	99	7415	0.833545	FALSE	FALSE	0.615422
Infectious Diseases	Postoperative infection	0.144138	0.0924435	0.118949	7517	ICD10	143	7374	1.15504	FALSE	FALSE	0.682948
Reproductive	Age first birth (Years)*	-0.0357	0.022	0.105	2638	Inv_Pheno_cont				FALSE	FALSE	0.598784
Circulatory System	Other disorders of Circulatory System	0.0718067	0.0455916	0.115257	7431	ICD10	644	6787	1.07445	FALSE	FALSE	0.652866
Genitourinary	Infertility, female	0.242296	0.15156	0.109892	3576	ICD10	57	3519	1.27417	FALSE	FALSE	0.618323
Congenital Anomalies	Congenital Anomalies of urinary system	-0.369382	0.23208	0.111471	7566	ICD10	23	7543	0.691161	FALSE	FALSE	0.623055
Neurological	Other paralytic syndromes	0.340918	0.217015	0.116196	7191	ICD10	26	7165	1.40624	FALSE	FALSE	0.645192
Genitourinary	Urinary albumin-to-creatine ratio (mg/mmol)*	0.021	0.0137	0.124	6580	Inv_Pheno_cont				FALSE	FALSE	0.684026
Neoplasms	Cancer of bronchus; lung	0.239351	0.155294	0.12325	7566	ICD10	52	7514	1.27042	FALSE	FALSE	0.675473
Digestive	Gastrointestinal complications	-0.378464	0.23579	0.108474	6937	ICD10	21	6916	0.684913	FALSE	FALSE	0.590658
Dermatologic	Chronic ulcer of skin	0.162513	0.103182	0.115254	7581	ICD10	121	7460	1.17646	FALSE	FALSE	0.623554
Digestive	Esophageal bleeding (varices/hemorrhage)	-0.234083	0.152775	0.125473	6679	ICD10	52	6627	0.791296	FALSE	FALSE	0.674516
Congenital Anomalies	Genitourinary Congenital Anomalies	-0.313558	0.197878	0.113057	7574	ICD10	31	7543	0.730842	FALSE	FALSE	0.603922
Digestive	Other Symptoms involving abdomen and pelvis	-0.221022	0.140103	0.114664	6819	ICD10	60	6759	0.801699	FALSE	FALSE	0.608658
Genitourinary	Calculus of ureter	0.253255	0.160528	0.11465	7461	ICD10	46	7415	1.28821	FALSE	FALSE	0.604779
Sense Organs	Diabetic eye disease	0.136966	0.0901	0.128	3112	Inv_Pheno_bin	190	2922	1.14679	FALSE	FALSE	0.671006
Neoplasms	Cancer within the Respiratory system	0.206788	0.136271	0.129145	7580	ICD10	66	7514	1.22972	FALSE	FALSE	0.67283
Respiratory	Other diseases of Respiratory system, NEC	0.0969817	0.0643177	0.131592	7561	ICD10	307	7254	1.10184	FALSE	FALSE	0.681372
Sense Organs	Disorders of vitreous body	0.302915	0.200114	0.130098	7369	ICD10	32	7337	1.3538	FALSE	FALSE	0.669529
Genitourinary	Renal failure	0.0677874	0.0449132	0.131223	7450	ICD10	700	6750	1.07014	FALSE	FALSE	0.671224
Respiratory	Other diseases of Respiratory system, not elsewhere classified	0.0932815	0.0624687	0.135372	7580	ICD10	326	7254	1.09777	FALSE	FALSE	0.688276
Endocrine/Metabolic	Fasting glucose (mmol/L)	0.0332	0.0222	0.135	704	Inv_Pheno_cont				FALSE	FALSE	0.682275
Genitourinary	Inflammatory diseases of female pelvic organs	-0.102943	0.0687583	0.134347	4481	ICD10	268	4213	0.902178	FALSE	FALSE	0.674933
Endocrine/Metabolic	Mineral deficiency NEC	0.348085	0.248778	0.16176	7325	ICD10	22	7303	1.41635	FALSE	FALSE	0.807842
Musculoskeletal	Hand preference	0.071496	0.0511	0.161	6825	Inv_Pheno_bin	553	6272	1.07411	FALSE	FALSE	0.799318
Digestive	Other disorders of biliary tract	0.314861	0.213515	0.140305	7301	ICD10	28	7273	1.37007	FALSE	FALSE	0.692498
Neoplasms	Breast cancer [female]	0.123139	0.0837209	0.141339	4299	ICD10	174	4125	1.13104	FALSE	FALSE	0.693548
Genitourinary	Estimated glomerular filtration rate (creatinine and cystatin C) (mL/min/1.73 m2)*	-0.017	0.0121	0.158	6478	Inv_Pheno_cont				FALSE	FALSE	0.770821
Digestive	Other disorders of intestine	-0.124693	0.0888609	0.160547	7073	ICD10	157	6916	0.882768	FALSE	FALSE	0.778746
Neoplasms	Cancer of other male genital organs	0.129158	0.091679	0.158891	2844	ICD10	170	2674	1.13787	FALSE	FALSE	0.766308
Endocrine/Metabolic	Sex hormone binding globulin (female) (nmol/L)*	-0.0256	0.0184	0.164	3504	Inv_Pheno_cont				FALSE	FALSE	0.786455
Circulatory System	Hypotension	-0.104546	0.0743857	0.159885	7013	ICD10	226	6787	0.900733	FALSE	FALSE	0.76239
Respiratory	Bronchiectasis	0.209503	0.147911	0.156656	7423	ICD10	57	7366	1.23307	FALSE	FALSE	0.742796
Musculoskeletal	Acquired foot deformities	0.0985087	0.0696922	0.157514	7445	ICD10	248	7197	1.10352	FALSE	FALSE	0.742691
Respiratory	Respiratory failure, insufficiency, arrest	0.13379	0.0914219	0.143348	7284	ICD10	150	7134	1.14315	FALSE	FALSE	0.672141
Neoplasms	Chemotherapy	0.114239	0.0819594	0.163362	7193	ICD10	185	7008	1.12102	FALSE	FALSE	0.761755
Circulatory System	Other disorders of arteries and arterioles	0.255835	0.174481	0.142576	7389	ICD10	41	7348	1.29154	FALSE	FALSE	0.661177
Mental Disorders	Mood disorders	0.0721741	0.0533293	0.175939	7307	ICD10	432	6875	1.07484	FALSE	FALSE	0.811433
Dermatologic	Disorder of skin and subcutaneous tissue NOS	0.144482	0.104305	0.165993	7581	ICD10	115	7466	1.15544	FALSE	FALSE	0.761402
Endocrine/Metabolic	Sex hormone binding globulin (male) (nmol/L)*	-0.0314	0.0221	0.156	2362	Inv_Pheno_cont				FALSE	FALSE	0.711697
Hematopoietic	Lymphoctye count (10^9 cells/liter)*	0.0197	0.0143	0.167	6305	Inv_Pheno_cont				FALSE	FALSE	0.757785
Musculoskeletal	Other disorders of soft tissues	0.375823	0.261825	0.151174	7001	ICD10	20	6981	1.45619	FALSE	FALSE	0.682304
Neoplasms	Leukemia	0.194329	0.144242	0.177902	7521	ICD10	60	7461	1.2145	FALSE	FALSE	0.798668
Neoplasms	Secondary malignancy of lymph nodes	0.139173	0.0965648	0.149517	7145	ICD10	137	7008	1.14932	FALSE	FALSE	0.667684
Digestive	Liver abscess and sequelae of chronic liver disease	-0.24349	0.180399	0.177102	7203	ICD10	37	7166	0.783887	FALSE	FALSE	0.786704
Circulatory System	Abnormal function study of cardiovascular system	0.231103	0.162708	0.155504	7406	ICD10	48	7358	1.25999	FALSE	FALSE	0.68715
Endocrine/Metabolic	Graves' disease	0.254253	0.184862	0.169017	7154	ICD10	36	7118	1.2895	FALSE	FALSE	0.742972
Digestive	Anal and rectal polyp	0.114118	0.0842846	0.175748	7088	ICD10	172	6916	1.12088	FALSE	FALSE	0.768558
Dermatologic	Sarcoidosis	0.188027	0.138611	0.174937	7404	ICD10	67	7337	1.20687	FALSE	FALSE	0.761067
Congenital Anomalies	Congenital Anomalies of muscle, tendon, fascia, and connective tissue	0.347935	0.251073	0.16581	7553	ICD10	20	7533	1.41614	FALSE	FALSE	0.717658
Musculoskeletal	Derangement of joint, non-traumatic	0.219561	0.152254	0.149282	7435	ICD10	52	7383	1.24553	FALSE	FALSE	0.642826
Congenital Anomalies	Congenital osteodystrophies	0.372383	0.257698	0.148448	7553	ICD10	20	7533	1.45119	FALSE	FALSE	0.635988
Neoplasms	Malignant neoplasm of ovary	0.204426	0.152297	0.179505	4220	ICD10	50	4170	1.22682	FALSE	FALSE	0.765162
Sense Organs	Other disorders of eye	0.165641	0.121986	0.174504	7422	ICD10	85	7337	1.18015	FALSE	FALSE	0.740109
Endocrine/Metabolic	Gout and other crystal arthropathies	0.153046	0.106604	0.1511	7581	ICD10	108	7473	1.16538	FALSE	FALSE	0.637643
Respiratory	Other alveolar and parietoalveolar pneumonopathy	0.324431	0.238531	0.173791	7155	ICD10	21	7134	1.38324	FALSE	FALSE	0.729751
Respiratory	Epistaxis or throat hemorrhage	0.213024	0.149621	0.154517	7143	ICD10	56	7087	1.23741	FALSE	FALSE	0.645606
Mental And Behavioral Disorders	Bipolar Affective Disorder Criteria 1	-0.10436	0.0702	0.147	6602	Inv_Pheno_bin	289	6313	0.900901	FALSE	FALSE	0.611172
Neurological	Abnormal involuntary movements	0.247157	0.170094	0.146207	7563	ICD10	40	7523	1.28038	FALSE	FALSE	0.604895
Circulatory System	Ill-defined descriptions and complications of heart disease	0.231103	0.162708	0.155504	7406	ICD10	48	7358	1.25999	FALSE	FALSE	0.640223
Neoplasms	Lung cancer	0.257476	0.187	0.169	6559	Inv_Pheno_bin	36	6523	1.29366	FALSE	FALSE	0.692408
Circulatory System	Pericarditis	-0.185288	0.127299	0.145521	7493	ICD10	78	7415	0.830865	FALSE	FALSE	0.593333
Hematopoietic	Mean corpuscular hemoglobin (pg)*	-0.0189	0.0141	0.181	6327	Inv_Pheno_cont				FALSE	FALSE	0.734442
Neoplasms	Secondary malignant neoplasm	0.0994084	0.0697483	0.154086	7269	ICD10	261	7008	1.10452	FALSE	FALSE	0.622244
Circulatory System	Varicose veins of lower extremity, symptomtic	0.351798	0.243312	0.148213	6973	ICD10	21	6952	1.42162	FALSE	FALSE	0.595675
Endocrine/Metabolic	Direct bilirubin (umol/L)*	-0.0203	0.0148	0.171	5251	Inv_Pheno_cont				FALSE	FALSE	0.684
Symptoms	Fever of unknown origin	-0.113796	0.0852704	0.182031	7581	ICD10	175	7406	0.89244	FALSE	FALSE	0.72469
Neurological	Other cerebral degenerations	-0.222631	0.163618	0.173618	7210	ICD10	45	7165	0.80041	FALSE	FALSE	0.687952
Pregnancy Complications	Other complications of pregnancy NEC	0.217787	0.15256	0.153422	4566	ICD10	52	4514	1.24332	FALSE	FALSE	0.605087
Digestive	Dental caries	-0.0834796	0.0613139	0.173352	7346	ICD10	335	7011	0.91991	FALSE	FALSE	0.680508
Genitourinary	Frequency of urination and polyuria	0.135547	0.0994848	0.173043	7165	ICD10	128	7037	1.14516	FALSE	FALSE	0.67615
Genitourinary	Urinary incontinence	-0.118408	0.0895544	0.186104	7191	ICD10	154	7037	0.888333	FALSE	FALSE	0.723832
Genitourinary	Calculus of kidney	-0.160496	0.121654	0.187076	7494	ICD10	79	7415	0.851722	FALSE	FALSE	0.724274
Digestive	Stricture and stenosis of esophagus	-0.209011	0.157983	0.185838	6675	ICD10	48	6627	0.811387	FALSE	FALSE	0.716197
Digestive	Nonspecific abnormal findings in stool contents	0.155633	0.118599	0.189431	6849	ICD10	90	6759	1.1684	FALSE	FALSE	0.726727
Genitourinary	Inflammatory diseases of prostate	0.198848	0.151239	0.188579	2442	ICD10	57	2385	1.22	FALSE	FALSE	0.720185
Neurological	Prospective memory	-0.0487902	0.0374	0.192	2027	Inv_Pheno_bin	1750	277	0.952381	FALSE	FALSE	0.729946
Respiratory	Obstructive chronic bronchitis	-0.224187	0.174123	0.197912	7404	ICD10	38	7366	0.799165	FALSE	FALSE	0.749047
Sense Organs	Visual acuity left eye*	-0.0237	0.0183	0.194	3389	Inv_Pheno_cont				FALSE	FALSE	0.730964
Neoplasms	Cancer of other female genital organs	0.182045	0.140448	0.194915	4229	ICD10	59	4170	1.19967	FALSE	FALSE	0.731149
Circulatory System	Cardiac pacemaker in situ	-0.175141	0.136001	0.197817	6941	ICD10	67	6874	0.839338	FALSE	FALSE	0.738751
Genitourinary	Chronic prostatitis	0.261692	0.202442	0.196123	2416	ICD10	31	2385	1.29913	FALSE	FALSE	0.729198
Hematopoietic	Mean corpuscular volume (Femtoliters)*	-0.0183	0.0142	0.197	6330	Inv_Pheno_cont				FALSE	FALSE	0.729246
Genitourinary	Chronic Kidney Disease, Stage IV	0.212615	0.171977	0.216348	6794	ICD10	44	6750	1.23691	FALSE	FALSE	0.797371
Circulatory System	Other specified cardiac dysrhythmias	-0.139726	0.112905	0.215882	6971	ICD10	97	6874	0.869597	FALSE	FALSE	0.792193
Digestive	Peritoneal or intestinal adhesions	-0.20711	0.168039	0.217756	6318	ICD10	43	6275	0.81293	FALSE	FALSE	0.795611
Digestive	Anal and rectal conditions	0.0687087	0.0541236	0.20427	7343	ICD10	427	6916	1.07112	FALSE	FALSE	0.743121
Circulatory System	Atherosclerosis	0.269012	0.211506	0.203413	7374	ICD10	26	7348	1.30867	FALSE	FALSE	0.736826
Hematopoietic	Anemia of chronic disease	-0.216171	0.170622	0.205172	6195	ICD10	43	6152	0.805598	FALSE	FALSE	0.740021
Musculoskeletal	Spondylosis without myelopathy	0.157718	0.12837	0.219214	7348	ICD10	73	7275	1.17084	FALSE	FALSE	0.787303
Digestive	Diseases of pancreas	0.149813	0.121019	0.215743	7581	ICD10	86	7495	1.16162	FALSE	FALSE	0.771555
Circulatory System	Cardiomegaly	0.0987668	0.0781405	0.206242	7535	ICD10	216	7319	1.10381	FALSE	FALSE	0.734467
Endocrine/Metabolic	Gout	0.13568	0.109449	0.2151	7575	ICD10	102	7473	1.14532	FALSE	FALSE	0.762792
Neoplasms	Malignant neoplasm of testis	0.117041	0.0919375	0.202999	2843	ICD10	169	2674	1.12417	FALSE	FALSE	0.716865
Digestive	Diseases of hard tissues of teeth	-0.0782535	0.0612419	0.201328	7347	ICD10	336	7011	0.92473	FALSE	FALSE	0.708003
Respiratory	Hemoptysis	0.157225	0.128964	0.222793	7579	ICD10	74	7505	1.17026	FALSE	FALSE	0.780238
Circulatory System	Atherosclerosis of the extremities	0.287254	0.231185	0.214041	7370	ICD10	22	7348	1.33276	FALSE	FALSE	0.746492
Musculoskeletal	Spondylosis and allied disorders	0.137308	0.112432	0.221989	7371	ICD10	96	7275	1.14718	FALSE	FALSE	0.771023
Neoplasms	Malignant neoplasm of ovary and other uterine adnexa	0.186406	0.150357	0.215066	4221	ICD10	51	4170	1.20491	FALSE	FALSE	0.743918
Endocrine/Metabolic	Secondary hypothyroidism	0.181864	0.142781	0.202759	7177	ICD10	59	7118	1.19945	FALSE	FALSE	0.698484
Genitourinary	Pain and other Symptoms associated with female genital organs	0.209029	0.172238	0.224897	4487	ICD10	39	4448	1.23248	FALSE	FALSE	0.771598
Circulatory System	Congestive heart failure (CHF) NOS	0.147523	0.117237	0.20827	7450	ICD10	92	7358	1.15896	FALSE	FALSE	0.711661
Circulatory System	Unstable angina (intermediate coronary syndrome)	0.134947	0.110385	0.221512	6999	ICD10	105	6894	1.14448	FALSE	FALSE	0.753857
Hematopoietic	Diseases of white blood cells	-0.261111	0.216063	0.226857	7263	ICD10	26	7237	0.770195	FALSE	FALSE	0.768944
Digestive	Cholecystitis without cholelithiasis	0.177717	0.146837	0.226165	7331	ICD10	58	7273	1.19449	FALSE	FALSE	0.763532
Musculoskeletal	Heel bone mineral density T-score (SD)	0.0228	0.0184	0.214	5737	Inv_Pheno_cont				FALSE	FALSE	0.719586
Circulatory System	Atrioventricular block, complete	-0.284214	0.234166	0.224851	6898	ICD10	24	6874	0.752606	FALSE	FALSE	0.753074
Circulatory System	Cardiac pacemaker/device in situ	-0.164177	0.132056	0.21378	6945	ICD10	71	6874	0.848591	FALSE	FALSE	0.713165
Neoplasms	Malignant neoplasm of unspecified male genital organ	0.11569	0.092925	0.213137	2841	ICD10	167	2674	1.12265	FALSE	FALSE	0.708219
Musculoskeletal	Other and unspecified disc disorder	-0.245445	0.196005	0.210485	7307	ICD10	32	7275	0.782357	FALSE	FALSE	0.696664
Hematopoietic	Platelet distribution width (%)*	-0.0176	0.0141	0.212	6321	Inv_Pheno_cont				FALSE	FALSE	0.698937
Respiratory	Other upper Respiratory disease	0.204523	0.164208	0.212942	7134	ICD10	47	7087	1.22694	FALSE	FALSE	0.699311
Respiratory	Chronic bronchitis	-0.196739	0.164795	0.232541	7409	ICD10	43	7366	0.821405	FALSE	FALSE	0.760716
Circulatory System	Precordial pain	0.100176	0.0845366	0.236017	7581	ICD10	178	7403	1.10537	FALSE	FALSE	0.769105
Mental And Behavioral Disorders	Ever vs. never smoking	0.0356272	0.0312	0.247	4613	Inv_Pheno_bin	2179	2434	1.03627	FALSE	FALSE	0.8018
Mental And Behavioral Disorders	Pack-years of smoking*	-0.0351	0.0302	0.245	1238	Inv_Pheno_cont				FALSE	FALSE	0.792261
Circulatory System	Hypertensive chronic kidney disease	0.158649	0.137004	0.246869	4429	ICD10	73	4356	1.17193	FALSE	FALSE	0.795258
Neoplasms	Neoplasm of unspecified nature of Digestive system	0.227229	0.195291	0.244612	7286	ICD10	33	7253	1.25512	FALSE	FALSE	0.784989
Circulatory System	Myocardial infarction	0.0927243	0.0795372	0.243696	7090	ICD10	196	6894	1.09716	FALSE	FALSE	0.77909
Circulatory System	Tachycardia NOS	-0.122606	0.104378	0.24014	6985	ICD10	111	6874	0.884612	FALSE	FALSE	0.764823
Circulatory System	Paroxysmal ventricular tachycardia	-0.238359	0.203359	0.241154	6900	ICD10	26	6874	0.78792	FALSE	FALSE	0.765166
Endocrine/Metabolic	Calcium (mmol/L)	-0.00163	0.0014	0.243	5939	Inv_Pheno_cont				FALSE	FALSE	0.768135
Respiratory	Acute upper Respiratory infections of multiple or unspecified sites	0.131589	0.111865	0.239469	7578	ICD10	100	7478	1.14064	FALSE	FALSE	0.754147
Infectious Diseases	Streptococcus infection	-0.159532	0.137764	0.246862	7165	ICD10	64	7101	0.852543	FALSE	FALSE	0.774542
Genitourinary	Dysuria	0.183509	0.157012	0.2425	7087	ICD10	50	7037	1.20143	FALSE	FALSE	0.758037
Digestive	Hepatomegaly	-0.257381	0.224263	0.251104	7190	ICD10	24	7166	0.773074	FALSE	FALSE	0.782036
Circulatory System	Hypotension NOS	-0.105448	0.0936974	0.260414	6926	ICD10	139	6787	0.899921	FALSE	FALSE	0.808049
Respiratory	Influenza	-0.266509	0.241873	0.270525	7207	ICD10	21	7186	0.766049	FALSE	FALSE	0.836347
Mental And Behavioral Disorders	Depression Criteria 1	-0.0582689	0.0522	0.265	6357	Inv_Pheno_bin	534	5823	0.943396	FALSE	FALSE	0.816277
Mental And Behavioral Disorders	Ongoing Behavioral or Misc Addiction	0.175545	0.157	0.266	935	Inv_Pheno_bin	55	880	1.1919	FALSE	FALSE	0.816378
Neurological	Reaction time (ms)*	0.0148	0.0133	0.267	6443	Inv_Pheno_cont				FALSE	FALSE	0.816478
Dermatologic	Seborrheic dermatitis	0.22368	0.20279	0.270021	7363	ICD10	26	7337	1.25067	FALSE	FALSE	0.822734
Neoplasms	Non cancer	0.238257	0.216	0.27	6548	Inv_Pheno_bin	27	6521	1.26904	FALSE	FALSE	0.819712
Endocrine/Metabolic	Nontoxic multinodular goiter	0.160953	0.14568	0.269229	7177	ICD10	59	7118	1.17463	FALSE	FALSE	0.814442
Hematopoietic	Other diseases of blood and blood-forming organs	-0.147401	0.13558	0.276954	7304	ICD10	67	7237	0.862948	FALSE	FALSE	0.834819
Pregnancy Complications	Early or threatened labor; hemorrhage in early pregnancy	0.104211	0.0970593	0.282964	4378	ICD10	142	4236	1.10983	FALSE	FALSE	0.849899
Mental And Behavioral Disorders	Anxiety Criteria 1	0.230672	0.214	0.282	6858	Inv_Pheno_bin	33	6825	1.25945	FALSE	FALSE	0.844
Neoplasms	Multiple myeloma	0.189403	0.175378	0.280156	7503	ICD10	42	7461	1.20853	FALSE	FALSE	0.83552
Digestive	Cholelithiasis with other cholecystitis	0.145132	0.133138	0.275674	7341	ICD10	68	7273	1.15619	FALSE	FALSE	0.819256
Endocrine/Metabolic	Disorders of calcium/phosphorus metabolism	0.139129	0.129255	0.281752	7551	ICD10	78	7473	1.14927	FALSE	FALSE	0.83438
Genitourinary	Hydronephrosis	0.238386	0.21922	0.276849	7441	ICD10	26	7415	1.2692	FALSE	FALSE	0.816994
Neoplasms	Benign neoplasm of skin	0.154823	0.14537	0.286864	7566	ICD10	57	7509	1.16745	FALSE	FALSE	0.843601
Hematopoietic	Mean reticulocyte volume (Femtoliters)	0.123	0.114	0.28	6166	Inv_Pheno_cont				FALSE	FALSE	0.820556
Musculoskeletal	Intervertebral disc disorders	-0.194249	0.182816	0.287991	7312	ICD10	37	7275	0.823453	FALSE	FALSE	0.841054
Hematopoietic	Red blood cell count (10^12 cells/Liter)*	-0.0132	0.0125	0.291	6332	Inv_Pheno_cont				FALSE	FALSE	0.84691
Genitourinary	Cystitis	-0.12749	0.120536	0.290194	6793	ICD10	81	6712	0.880302	FALSE	FALSE	0.841664
Mental Disorders	Depression	0.0594088	0.0549529	0.279659	7279	ICD10	404	6875	1.06121	FALSE	FALSE	0.80833
Infectious Diseases	Viral hepatitis	-0.141116	0.132164	0.285641	7401	ICD10	75	7326	0.868389	FALSE	FALSE	0.822801
Sense Organs	Astigmatism	-0.192577	0.1808	0.286814	7478	ICD10	38	7440	0.824831	FALSE	FALSE	0.82337
Dermatologic	Other local infections of skin and subcutaneous tissue	0.177053	0.167258	0.289797	7530	ICD10	43	7487	1.19369	FALSE	FALSE	0.829114
Circulatory System	Subarachnoid hemorrhage	-0.2184	0.208445	0.294749	7256	ICD10	27	7229	0.803804	FALSE	FALSE	0.840433
Neoplasms	Colorectal cancer	-0.11273	0.107447	0.294101	6982	ICD10	102	6880	0.893391	FALSE	FALSE	0.83576
Mental Disorders	Major depressive disorder	0.0574398	0.0550723	0.296954	7277	ICD10	402	6875	1.05912	FALSE	FALSE	0.841037
Endocrine/Metabolic	Gamma glutamyltransferase (U/L)*	0.0137	0.0131	0.294	6385	Inv_Pheno_cont				FALSE	FALSE	0.829886
Neurological	Facial nerve disorders [CN7]	-0.210354	0.204839	0.304457	7232	ICD10	30	7202	0.810297	FALSE	FALSE	0.85654
Respiratory	Abnormal sputum	0.130349	0.127279	0.305778	7581	ICD10	76	7505	1.13923	FALSE	FALSE	0.857398
Congenital Anomalies	Nervous system Congenital Anomalies	0.246775	0.237591	0.298965	7571	ICD10	21	7550	1.27989	FALSE	FALSE	0.835518
Circulatory System	Angina, grade 2	0.0555127	0.0534	0.3	4855	Inv_Pheno_bin	501	4354	1.05708	FALSE	FALSE	0.835644
Reproductive	Bilateral oophorectomy	0.0661398	0.0645	0.301	3631	Inv_Pheno_bin	344	3287	1.06838	FALSE	FALSE	0.835671
Genitourinary	stress incontinence, female	0.139065	0.135355	0.304231	4511	ICD10	63	4448	1.1492	FALSE	FALSE	0.841871
Digestive	Cholelithiasis with acute cholecystitis	0.188743	0.18333	0.303234	7310	ICD10	37	7273	1.20773	FALSE	FALSE	0.83637
Circulatory System	Nonrheumatic mitral valve disorders	-0.122036	0.120021	0.309254	7376	ICD10	85	7291	0.885116	FALSE	FALSE	0.850197
Digestive	Diseases of esophagus	0.0398059	0.038628	0.302779	7547	ICD10	920	6627	1.04061	FALSE	FALSE	0.829692
Infectious Diseases	Viremia, NOS	0.145892	0.143479	0.309239	7387	ICD10	61	7326	1.15707	FALSE	FALSE	0.844652
Neurological	General pain	0.0758017	0.0749	0.309	6581	Inv_Pheno_bin	230	6351	1.07875	FALSE	FALSE	0.841277
Circulatory System	Noninfectious disorders of lymphatic channels	0.193322	0.191455	0.312614	7581	ICD10	33	7548	1.21327	FALSE	FALSE	0.848381
Neurological	Cerebral edema and compression of brain	-0.24786	0.246666	0.314974	7185	ICD10	20	7165	0.780469	FALSE	FALSE	0.852044
Endocrine/Metabolic	Free Testosterone Males (nmol/L)*	-0.0214	0.0214	0.317	2349	Inv_Pheno_cont				FALSE	FALSE	0.854786
Reproductive	Age at menarche (Years)	-0.0349	0.0346	0.314	3812	Inv_Pheno_cont				FALSE	FALSE	0.844
Genitourinary	Kidney replaced by transpant	-0.202829	0.203726	0.319446	6780	ICD10	30	6750	0.816418	FALSE	FALSE	0.855912
Dermatologic	Seborrheic keratosis	0.219626	0.219312	0.316617	7578	ICD10	23	7555	1.24561	FALSE	FALSE	0.845649
Endocrine/Metabolic	Free Testosterone Females (nmol/L)*	0.0201	0.0202	0.319	2959	Inv_Pheno_cont				FALSE	FALSE	0.849325
Reproductive	Age last birth (Years)	-0.128	0.13	0.325	2594	Inv_Pheno_cont				FALSE	FALSE	0.862579
Infectious Diseases	Viral hepatitis C	-0.203922	0.206912	0.324355	7354	ICD10	28	7326	0.815526	FALSE	FALSE	0.858167
Neoplasms	Benign neoplasm of lip, oral cavity, and pharynx	0.231652	0.23485	0.323946	7567	ICD10	21	7546	1.26068	FALSE	FALSE	0.854408
Neoplasms	Cancer of prostate	0.0650501	0.0697375	0.350931	2721	ICD10	336	2385	1.06721	FALSE	FALSE	0.922697
Digestive	Disturbances in tooth eruption	-0.144403	0.150956	0.338773	7062	ICD10	51	7011	0.865538	FALSE	FALSE	0.887964
Genitourinary	Noninflammatory female genital disorders	0.0637612	0.0665282	0.337857	4566	ICD10	284	4282	1.06584	FALSE	FALSE	0.88282
Endocrine/Metabolic	Hyposmolality and/or hyponatremia	-0.105291	0.11891	0.375903	7212	ICD10	83	7129	0.900063	FALSE	FALSE	0.979204
Reproductive	Ever had hysterectomy	0.0544562	0.0613	0.378	3182	Inv_Pheno_bin	428	2754	1.05597	FALSE	FALSE	0.981637
Digestive	Disorders of tooth development	-0.144048	0.149735	0.33604	7063	ICD10	52	7011	0.865847	FALSE	FALSE	0.869993
Dermatologic	Psoriasis	0.190803	0.204386	0.350539	7248	ICD10	27	7221	1.21022	FALSE	FALSE	0.904755
Musculoskeletal	Symptoms and disorders of the joints	0.0857275	0.0893299	0.33722	7536	ICD10	153	7383	1.08951	FALSE	FALSE	0.867724
Genitourinary	Chronic renal failure [CKD]	0.0520302	0.0589511	0.377453	7140	ICD10	390	6750	1.05341	FALSE	FALSE	0.968299
Musculoskeletal	Synovitis and tenosynovitis	0.127748	0.145436	0.379739	7038	ICD10	57	6981	1.13627	FALSE	FALSE	0.971211
Respiratory	Abnormal findings examination of lungs	0.112328	0.126806	0.375711	7578	ICD10	77	7501	1.11888	FALSE	FALSE	0.958006
Genitourinary	Excessive or frequent menstruation	-0.0508372	0.0533794	0.340907	4043	ICD10	524	3519	0.950433	FALSE	FALSE	0.866642
Digestive	Cholelithiasis and cholecystitis	0.0662685	0.068867	0.335915	7530	ICD10	257	7273	1.06851	FALSE	FALSE	0.851387
Hematopoietic	Other anemias	-0.0408728	0.0440493	0.353465	6846	ICD10	694	6152	0.959951	FALSE	FALSE	0.893187
Neurological	Extrapyramidal disease and abnormal movement disorders	-0.202761	0.217187	0.35052	7189	ICD10	24	7165	0.816473	FALSE	FALSE	0.883101
Congenital Anomalies	Cardiac and circulatory Congenital Anomalies	-0.177211	0.199907	0.375367	7581	ICD10	31	7550	0.837603	FALSE	FALSE	0.942886
Dermatologic	Disturbance of skin sensation	0.0842567	0.0914546	0.356896	7494	ICD10	140	7354	1.08791	FALSE	FALSE	0.893829
Neoplasms	Acquired absence of breast	0.0988015	0.114154	0.386759	4179	ICD10	93	4086	1.10385	FALSE	FALSE	0.965754
Mental Disorders	Tobacco use disorder	0.0639854	0.0740983	0.387851	7455	ICD10	214	7241	1.06608	FALSE	FALSE	0.965624
Genitourinary	Inflammatory disease of breast	-0.21529	0.242575	0.374799	7542	ICD10	20	7522	0.806307	FALSE	FALSE	0.930385
Hematopoietic	Other hemoglobinopathies	-0.111992	0.119861	0.350124	6244	ICD10	92	6152	0.894051	FALSE	FALSE	0.866582
Digestive	Diseases and other conditions of the tongue	0.243246	0.252733	0.335817	7505	ICD10	20	7485	1.27538	FALSE	FALSE	0.828741
Neoplasms	Benign neoplasm of pituitary gland and craniopharyngeal duct (pouch)	0.168559	0.178197	0.344194	7514	ICD10	39	7475	1.1836	FALSE	FALSE	0.846939
Neoplasms	Cervical intraepithelial neoplasia [CIN] [Cervical dysplasia]	0.107004	0.112917	0.343314	3399	ICD10	97	3302	1.11294	FALSE	FALSE	0.842317
Neoplasms	Cancer of stomach	0.207768	0.225436	0.356724	7279	ICD10	26	7253	1.23093	FALSE	FALSE	0.872681
Respiratory	Symptoms involving Respiratory system and other chest Symptoms	0.199749	0.230747	0.386674	7277	ICD10	23	7254	1.2211	FALSE	FALSE	0.943216
Circulatory System	Atrial fibrillation and flutter	0.070943	0.0816	0.384628	7064	ICD10	190	6874	1.07352	FALSE	FALSE	0.935522
Genitourinary	Cyst or abscess of Bartholin's gland	-0.179074	0.193938	0.355822	4243	ICD10	30	4213	0.836044	FALSE	FALSE	0.862969
Circulatory System	Arterial embolism and thrombosis	0.19098	0.20818	0.358943	7375	ICD10	27	7348	1.21044	FALSE	FALSE	0.868047
Genitourinary	Endometriosis	-0.0936467	0.0965686	0.332175	4345	ICD10	132	4213	0.910604	FALSE	FALSE	0.801017
Genitourinary	Prostatitis	0.154101	0.164447	0.348714	2433	ICD10	48	2385	1.16661	FALSE	FALSE	0.838504
Genitourinary	Calculus of lower urinary tract	-0.243187	0.250259	0.331179	7435	ICD10	20	7415	0.784125	FALSE	FALSE	0.794078
Sense Organs	Disorders of conjunctiva	0.0953693	0.106713	0.371482	7350	ICD10	114	7236	1.10007	FALSE	FALSE	0.888188
Injuries & Poisonings	Contusion	-0.205846	0.2137	0.335424	7581	ICD10	26	7555	0.813959	FALSE	FALSE	0.799711
Mental Disorders	Dementias	-0.11013	0.124048	0.374646	7375	ICD10	83	7292	0.895718	FALSE	FALSE	0.890708
Digestive	Other specified gastritis	0.0514623	0.0598905	0.39019	6711	ICD10	355	6356	1.05281	FALSE	FALSE	0.925056
Mental And Behavioral Disorders	Ever vs. never drinking alcohol	0.0356272	0.0377	0.35	6800	Inv_Pheno_bin	1171	5629	1.03627	FALSE	FALSE	0.827451
Pregnancy Complications	Miscarriage; stillbirth	-0.0890867	0.0921149	0.333481	4393	ICD10	157	4236	0.914766	FALSE	FALSE	0.786196
Infectious Diseases	Viral hepatitis B	-0.150087	0.172071	0.383078	7374	ICD10	48	7326	0.860633	FALSE	FALSE	0.900607
Neurological	Visual memory (Number incorrect)*	0.0127	0.0136	0.348	6808	Inv_Pheno_cont				FALSE	FALSE	0.815867
Dermatologic	Psoriasis vulgaris	0.18044	0.207359	0.384203	7247	ICD10	26	7221	1.19774	FALSE	FALSE	0.898247
Endocrine/Metabolic	Non-HDL cholesterol (mmol/L)*	0.0131	0.0139	0.346	5940	Inv_Pheno_cont				FALSE	FALSE	0.806696
Musculoskeletal	Other acquired deformities of limbs	0.145864	0.168443	0.386514	7241	ICD10	44	7197	1.15704	FALSE	FALSE	0.898672
Respiratory	Respiratory failure	0.0901058	0.100752	0.371142	7257	ICD10	123	7134	1.09429	FALSE	FALSE	0.86056
Infectious Diseases	Gram positive septicemia	0.221809	0.249672	0.374325	7121	ICD10	20	7101	1.24833	FALSE	FALSE	0.865562
Digestive	Diseases of pulp and periapical tissues	0.115375	0.119688	0.335066	7095	ICD10	84	7011	1.12229	FALSE	FALSE	0.772665
Dermatologic	Scar conditions and fibrosis of skin	0.172488	0.190881	0.366185	7488	ICD10	32	7456	1.18826	FALSE	FALSE	0.842125
Digestive	Other biliary tract disease	0.103139	0.114386	0.367227	7364	ICD10	91	7273	1.10865	FALSE	FALSE	0.842226
Digestive	Blood in stool	0.10697	0.120212	0.373549	6844	ICD10	85	6759	1.1129	FALSE	FALSE	0.854405
Musculoskeletal	Ganglion and cyst of synovium, tendon, and bursa	-0.0996585	0.106134	0.347735	7091	ICD10	110	6981	0.905146	FALSE	FALSE	0.793213
Genitourinary	Irregular menstrual cycle/bleeding	-0.0436084	0.0487098	0.370643	4159	ICD10	640	3519	0.957329	FALSE	FALSE	0.843188
Respiratory	Chronic airway obstruction	0.0664055	0.077838	0.39359	7571	ICD10	205	7366	1.06866	FALSE	FALSE	0.892984
Genitourinary	Chronic Kidney Disease, Stage III	0.0655572	0.0767346	0.392919	6970	ICD10	220	6750	1.06775	FALSE	FALSE	0.88907
Reproductive	Number of children fathered*	-0.019	0.021	0.366	2626	Inv_Pheno_cont				FALSE	FALSE	0.825947
Endocrine/Metabolic	Apolipoprotein A (g/L)	-0.00324	0.00356	0.363	5922	Inv_Pheno_cont				FALSE	FALSE	0.816992
Injuries & Poisonings	Open wounds of head; neck; and trunk	0.21113	0.235749	0.370482	7556	ICD10	23	7533	1.23507	FALSE	FALSE	0.831613
Mental Disorders	Alzheimer's disease	-0.172439	0.190495	0.365351	7329	ICD10	37	7292	0.84161	FALSE	FALSE	0.817921
Digestive	Periapical abscess	0.124033	0.136138	0.36225	7075	ICD10	64	7011	1.13205	FALSE	FALSE	0.808834
Genitourinary	End stage renal disease	0.126605	0.139629	0.36455	6814	ICD10	64	6750	1.13497	FALSE	FALSE	0.81182
Hematopoietic	Lymphadenitis	0.0804696	0.0953775	0.398839	7376	ICD10	139	7237	1.0838	FALSE	FALSE	0.885843
Neoplasms	Benign neoplasm of adrenal gland	-0.203295	0.240551	0.398042	7495	ICD10	20	7475	0.816037	FALSE	FALSE	0.881751
Digestive	Appendiceal conditions	-0.179398	0.200281	0.370396	7581	ICD10	30	7551	0.835773	FALSE	FALSE	0.818361
Endocrine/Metabolic	Disorders of magnesium metabolism	-0.149275	0.176602	0.397965	7510	ICD10	37	7473	0.861332	FALSE	FALSE	0.876978
Mental And Behavioral Disorders	Anxiety Criteria 4	-0.0676586	0.077	0.397	6652	Inv_Pheno_bin	239	6413	0.934579	FALSE	FALSE	0.872573
Dermatologic	Degenerative skin conditions and other dermatoses	0.163136	0.207844	0.432514	7457	ICD10	26	7431	1.1772	FALSE	FALSE	0.94816
Circulatory System	Peripheral vascular disease	0.084284	0.1018	0.407705	7465	ICD10	117	7348	1.08794	FALSE	FALSE	0.891458
Endocrine/Metabolic	Other disorders of metabolism	-0.123865	0.148291	0.403557	7567	ICD10	56	7511	0.883499	FALSE	FALSE	0.880109
Injuries & Poisonings	Personal history of allergy to medicinal agents	0.0488235	0.0614168	0.42664	6981	ICD10	343	6638	1.05004	FALSE	FALSE	0.928053
Dermatologic	Superficial cellulitis and abscess	0.159861	0.204774	0.434997	7518	ICD10	31	7487	1.17335	FALSE	FALSE	0.943797
Neurological	Other conditions of brain	-0.160232	0.203411	0.430857	7194	ICD10	29	7165	0.851946	FALSE	FALSE	0.932419
Pregnancy Complications	Excessive vomiting in pregnancy	0.181338	0.21773	0.404924	4566	ICD10	24	4542	1.19882	FALSE	FALSE	0.874056
Mental And Behavioral Disorders	Current vs. non-current alcohol drinking	0.0460439	0.0582	0.43	5629	Inv_Pheno_bin	392	5237	1.04712	FALSE	FALSE	0.925816
Dermatologic	Erythematous conditions	0.0869466	0.106773	0.415467	7440	ICD10	103	7337	1.09084	FALSE	FALSE	0.89225
Sense Organs	Uveitis, noninfectious or NOS	-0.126564	0.152716	0.407245	7291	ICD10	55	7236	0.881118	FALSE	FALSE	0.872373
Genitourinary	Nephrotic syndrome without mention of glomerulonephritis	-0.182021	0.231855	0.432415	6773	ICD10	23	6750	0.833584	FALSE	FALSE	0.923945
Neoplasms	Malignant neoplasm of rectum, rectosigmoid junction, and anus	-0.136424	0.177794	0.442894	6917	ICD10	37	6880	0.872473	FALSE	FALSE	0.943946
Sense Organs	Vertiginous syndromes and other disorders of vestibular system	0.112536	0.135528	0.406343	7366	ICD10	66	7300	1.11911	FALSE	FALSE	0.863862
Hematopoietic	Mean corpuscular hemoglobin concentration (g/dl)*	-0.0107	0.014	0.444	6329	Inv_Pheno_cont				FALSE	FALSE	0.941548
Dermatologic	Erythematosquamous dermatosis	0.163481	0.195611	0.403297	7365	ICD10	28	7337	1.1776	FALSE	FALSE	0.85309
Musculoskeletal	Genu valgum or varum (acquired)	0.155821	0.202722	0.442106	7228	ICD10	31	7197	1.16862	FALSE	FALSE	0.932843
Genitourinary	Noninflammatory disorders of ovary, fallopian tube, and broad ligament	-0.144665	0.185283	0.434933	4316	ICD10	34	4282	0.865312	FALSE	FALSE	0.91542
Sense Organs	Macular degeneration (senile) of retina NOS	0.082999	0.104402	0.426615	7116	ICD10	117	6999	1.08654	FALSE	FALSE	0.89568
Dermatologic	Prurigo and Lichen	0.189382	0.243714	0.437119	7357	ICD10	20	7337	1.2085	FALSE	FALSE	0.915455
Circulatory System	Phlebitis and thrombophlebitis	0.152223	0.192809	0.42982	6985	ICD10	33	6952	1.16442	FALSE	FALSE	0.897941
Endocrine/Metabolic	LDL-cholesterol (mmol/L)*	0.011	0.0134	0.41	6428	Inv_Pheno_cont				FALSE	FALSE	0.85442
Dermatologic	Diseases of hair and hair follicles	0.154698	0.189894	0.41527	7559	ICD10	34	7525	1.16731	FALSE	FALSE	0.86327
Pregnancy Complications	Hemorrhage during pregnancy; childbirth and postpartum	0.0949877	0.113574	0.402958	4340	ICD10	104	4236	1.09965	FALSE	FALSE	0.835618
Infectious Diseases	Septicemia	0.0645926	0.0805987	0.422895	7293	ICD10	192	7101	1.06672	FALSE	FALSE	0.874811
Neurological	Other headache syndromes	0.044729	0.0560785	0.425095	7488	ICD10	406	7082	1.04574	FALSE	FALSE	0.877212
Sense Organs	Tinnitus	-0.184483	0.227696	0.417816	7491	ICD10	22	7469	0.831534	FALSE	FALSE	0.86009
Genitourinary	Other disorders of urethra and urinary tract	-0.0771424	0.100328	0.44195	7304	ICD10	120	7184	0.925758	FALSE	FALSE	0.907557
Pregnancy Complications	Preeclampsia and eclampsia	0.160948	0.200521	0.422178	4529	ICD10	34	4495	1.17462	FALSE	FALSE	0.864851
Dermatologic	Cellulitis and abscess of fingers/toes	0.191219	0.23666	0.419095	7510	ICD10	23	7487	1.21073	FALSE	FALSE	0.856455
Respiratory	Acute tonsillitis	-0.131948	0.170527	0.439068	7130	ICD10	43	7087	0.876387	FALSE	FALSE	0.895105
Genitourinary	Nephritis; nephrosis; renal sclerosis	-0.10681	0.133725	0.424451	6819	ICD10	69	6750	0.898697	FALSE	FALSE	0.863221
Sense Organs	Degeneration of macula and posterior pole of retina	0.082999	0.104402	0.426615	7116	ICD10	117	6999	1.08654	FALSE	FALSE	0.865537
Sense Organs	Average mean spherical equivalent refractive error (diopters)*	-0.0158	0.0193	0.413	3038	Inv_Pheno_cont				FALSE	FALSE	0.835904
Musculoskeletal	Polymyalgia Rheumatica	0.175221	0.221926	0.429791	7581	ICD10	25	7556	1.19151	FALSE	FALSE	0.867808
Dermatologic	Psoriasis and related disorders	0.163931	0.201182	0.415164	7249	ICD10	28	7221	1.17813	FALSE	FALSE	0.836272
Genitourinary	Cystitis and urethritis	-0.097879	0.11933	0.412081	6795	ICD10	83	6712	0.906759	FALSE	FALSE	0.828086
Digestive	Other disorders of liver	-0.090101	0.117142	0.441797	7256	ICD10	90	7166	0.913839	FALSE	FALSE	0.885692
Neoplasms	Myeloproliferative disease	-0.143783	0.176286	0.414715	7499	ICD10	38	7461	0.866076	FALSE	FALSE	0.82943
Neoplasms	Benign neoplasm of colon	-0.0385263	0.0479976	0.422165	7523	ICD10	569	6954	0.962206	FALSE	FALSE	0.842334
Congenital Anomalies	Cardiac Congenital Anomalies	-0.160729	0.211548	0.447389	7577	ICD10	27	7550	0.851523	FALSE	FALSE	0.890557
Neoplasms	Colon cancer	-0.0936427	0.121608	0.441277	6959	ICD10	79	6880	0.910608	FALSE	FALSE	0.876325
Sense Organs	Speech-reception-threshold estimate (left)*	0.0132	0.0178	0.461	3363	Inv_Pheno_cont				FALSE	FALSE	0.913343
Hematopoietic	Thrombocytopenia	-0.0990209	0.123358	0.422143	7536	ICD10	82	7454	0.905724	FALSE	FALSE	0.834399
Digestive	Appendicitis	-0.157338	0.213007	0.460119	7578	ICD10	27	7551	0.854416	FALSE	FALSE	0.907337
Circulatory System	Mean carotid IMT (µm)*	0.0519	0.0686	0.45	246	Inv_Pheno_cont				FALSE	FALSE	0.885315
Endocrine/Metabolic	Hypovolemia	-0.0618739	0.0837164	0.459852	7308	ICD10	179	7129	0.940001	FALSE	FALSE	0.902594
Infectious Diseases	Arthropod-borne diseases	0.0815622	0.110272	0.459517	7569	ICD10	123	7446	1.08498	FALSE	FALSE	0.899843
Neoplasms	Cancer of urinary organs (incl. kidney and bladder)	-0.116015	0.156516	0.458552	7581	ICD10	48	7533	0.890462	FALSE	FALSE	0.895874
Mental Disorders	Symptoms involving head and neck	-0.0945605	0.12586	0.452463	7535	ICD10	75	7460	0.909773	FALSE	FALSE	0.881937
Circulatory System	Angina	0.0314907	0.0424	0.458	4855	Inv_Pheno_bin	848	4007	1.03199	FALSE	FALSE	0.890673
Circulatory System	Hypertensive heart disease	0.163133	0.217876	0.454013	4385	ICD10	29	4356	1.17719	FALSE	FALSE	0.880889
Neurological	Parkinson's disease	-0.157812	0.211597	0.45578	7193	ICD10	28	7165	0.85401	FALSE	FALSE	0.882289
Infectious Diseases	Candidiasis	-0.0945627	0.127393	0.457909	7558	ICD10	76	7482	0.909771	FALSE	FALSE	0.884383
Endocrine/Metabolic	Lipoprotein A (nmol/L)*	0.0101	0.0135	0.457	6471	Inv_Pheno_cont				FALSE	FALSE	0.880612
Infectious Diseases	Viral Enteritis	-0.136937	0.190803	0.472952	7431	ICD10	33	7398	0.872026	FALSE	FALSE	0.909275
Genitourinary	Inflammatory diseases of uterus, except cervix	-0.172946	0.240115	0.471362	4233	ICD10	20	4213	0.841183	FALSE	FALSE	0.904157
Circulatory System	Other hypertrophic cardiomyopathy	-0.17457	0.239643	0.466332	7439	ICD10	24	7415	0.839818	FALSE	FALSE	0.89248
Injuries & Poisonings	Internal derangement of knee	0.0440546	0.0613569	0.472754	7570	ICD10	330	7240	1.04504	FALSE	FALSE	0.902725
Musculoskeletal	Hallux rigidus	-0.147866	0.208938	0.47913	7223	ICD10	26	7197	0.862547	FALSE	FALSE	0.912835
Digestive	Other chronic nonalcoholic liver disease	-0.0629818	0.0881788	0.475072	7324	ICD10	158	7166	0.938961	FALSE	FALSE	0.903065
Hematopoietic	Megaloblastic anemia	0.166318	0.229657	0.468941	6175	ICD10	23	6152	1.18095	FALSE	FALSE	0.889407
Injuries & Poisonings	Sepsis	0.0574831	0.0821053	0.483855	7581	ICD10	184	7397	1.05917	FALSE	FALSE	0.915637
Neurological	Degenerative disease of the spinal cord	-0.0835253	0.120501	0.488217	7247	ICD10	82	7165	0.919868	FALSE	FALSE	0.921823
Neoplasms	Other benign neoplasm of uterus	-0.169286	0.234972	0.471247	3449	ICD10	22	3427	0.844267	FALSE	FALSE	0.887795
Neurological	Epilepsy, recurrent seizures, convulsions	-0.0894827	0.123918	0.470226	7245	ICD10	80	7165	0.914404	FALSE	FALSE	0.883899
Symptoms	Abdominal pain	0.0310863	0.0447559	0.487322	7581	ICD10	673	6908	1.03157	FALSE	FALSE	0.913999
Dermatologic	Symptoms affecting skin	0.111111	0.153202	0.468292	7406	ICD10	52	7354	1.11752	FALSE	FALSE	0.876361
Hematopoietic	Eosinophil count (10^9 cells/liter)*	0.0101	0.0143	0.479	6260	Inv_Pheno_cont				FALSE	FALSE	0.894416
Injuries & Poisonings	Sepsis and SIRS	0.0574831	0.0821053	0.483855	7581	ICD10	184	7397	1.05917	FALSE	FALSE	0.901488
Mental Disorders	Agorophobia, social phobia, and panic disorder	0.120585	0.170171	0.478568	6917	ICD10	42	6875	1.12816	FALSE	FALSE	0.889673
Injuries & Poisonings	Allergy/adverse effect of penicillin	0.0365016	0.052539	0.48721	7101	ICD10	463	6638	1.03718	FALSE	FALSE	0.903747
Sense Organs	Macular degeneration	-0.122218	0.173	0.483	3112	Inv_Pheno_bin	43	3069	0.884956	FALSE	FALSE	0.893974
Respiratory	Voice disturbance	-0.152907	0.217555	0.482156	7114	ICD10	27	7087	0.85821	FALSE	FALSE	0.890458
Genitourinary	Glomerulonephritis	0.120718	0.176969	0.49515	6793	ICD10	43	6750	1.12831	FALSE	FALSE	0.91246
Circulatory System	Palpitations	0.0571822	0.0806075	0.478082	7066	ICD10	192	6874	1.05885	FALSE	FALSE	0.879088
Circulatory System	Occlusion and stenosis of precerebral arteries	0.12209	0.177668	0.491971	7268	ICD10	39	7229	1.12986	FALSE	FALSE	0.902661
Neurological	Disorders of other cranial nerves	-0.116907	0.173203	0.499693	7243	ICD10	41	7202	0.889668	FALSE	FALSE	0.914838
Musculoskeletal	Costochondritis	0.17156	0.24681	0.486985	7137	ICD10	20	7117	1.18716	FALSE	FALSE	0.889643
Symptoms	Syncope and collapse	-0.0462169	0.0671613	0.491359	7581	ICD10	275	7306	0.954835	FALSE	FALSE	0.895696
Circulatory System	Heart valve replaced	-0.144193	0.2106	0.493549	7318	ICD10	27	7291	0.865721	FALSE	FALSE	0.897749
Digestive	Other disorders of peritoneum	-0.0665141	0.0974294	0.494803	7042	ICD10	126	6916	0.93565	FALSE	FALSE	0.898093
Sense Organs	Diplopia and disorders of binocular vision	-0.162755	0.240877	0.499244	7449	ICD10	21	7428	0.849799	FALSE	FALSE	0.90421
Circulatory System	First degree AV block	0.0963461	0.142326	0.498446	6935	ICD10	61	6874	1.10114	FALSE	FALSE	0.900831
Digestive	Chronic liver disease and cirrhosis	-0.0546314	0.0814378	0.502325	7352	ICD10	186	7166	0.946834	FALSE	FALSE	0.905902
Mental Disorders	Tension headache	0.173379	0.259246	0.503636	6895	ICD10	20	6875	1.18932	FALSE	FALSE	0.90633
Digestive	Gingival and periodontal diseases	0.0737878	0.108994	0.498411	7114	ICD10	103	7011	1.07658	FALSE	FALSE	0.895019
Genitourinary	Chronic kidney disease, Stage I or II	-0.143525	0.216112	0.50661	6777	ICD10	27	6750	0.866299	FALSE	FALSE	0.907811
Genitourinary	Hypertrophy of breast (Gynecomastia)	0.132621	0.200969	0.509313	7371	ICD10	30	7341	1.14182	FALSE	FALSE	0.91072
Infectious Diseases	E. coli	-0.0647968	0.098531	0.510777	7227	ICD10	126	7101	0.937258	FALSE	FALSE	0.911407
Dermatologic	Keloid scar	-0.120394	0.183748	0.512331	7493	ICD10	37	7456	0.886571	FALSE	FALSE	0.912252
Digestive	Diseases of the salivary glands	-0.144647	0.222457	0.515546	7510	ICD10	25	7485	0.865328	FALSE	FALSE	0.916043
Neurological	Migraine	-0.0627962	0.0981139	0.522151	7210	ICD10	128	7082	0.939135	FALSE	FALSE	0.92583
Genitourinary	Cervicitis and endocervicitis	-0.095874	0.228026	0.674156	4235	ICD10	22	4213	0.908579	FALSE	FALSE	1.19285
Sense Organs	Speech-reception-threshold estimate (right)*	-0.0116	0.0178	0.515	3375	Inv_Pheno_cont				FALSE	FALSE	0.909331
Circulatory System	Paroxysmal supraventricular tachycardia	0.0911134	0.142902	0.523738	6933	ICD10	59	6874	1.09539	FALSE	FALSE	0.922828
Symptoms	Edema	0.0694321	0.107492	0.518325	7579	ICD10	109	7470	1.0719	FALSE	FALSE	0.911387
Mental Disorders	Develomental delays and disorders	0.0849199	0.203654	0.676692	7578	ICD10	30	7548	1.08863	FALSE	FALSE	1.18738
Digestive	Irritable Bowel Syndrome	0.054103	0.087165	0.534799	6434	ICD10	159	6275	1.05559	FALSE	FALSE	0.936454
Circulatory System	Aortic aneurysm	0.0788788	0.188759	0.676035	7382	ICD10	34	7348	1.08207	FALSE	FALSE	1.18131
Endocrine/Metabolic	Vitamin B-complex deficiencies	0.121463	0.189713	0.522013	7336	ICD10	33	7303	1.12915	FALSE	FALSE	0.910287
Hematopoietic	Other deficiency anemia	0.134288	0.207577	0.517677	6179	ICD10	27	6152	1.14372	FALSE	FALSE	0.900865
Hematopoietic	Mean sphered cell volume (Femtoliters)	-0.0362	0.0861	0.674	6175	Inv_Pheno_cont				FALSE	FALSE	1.17049
Injuries & Poisonings	Fracture of radius and ulna	-0.112972	0.175594	0.519985	7481	ICD10	37	7444	0.893176	FALSE	FALSE	0.901165
Mental Disorders	Neurological disorders	0.0505065	0.0821332	0.538598	7478	ICD10	186	7292	1.0518	FALSE	FALSE	0.93151
Mental Disorders	Other mental disorder	0.151611	0.236493	0.521472	6898	ICD10	23	6875	1.16371	FALSE	FALSE	0.900045
Mental And Behavioral Disorders	Bipolar Affective Disorder Criteria 3	-0.139762	0.22	0.528	6865	Inv_Pheno_bin	26	6839	0.869565	FALSE	FALSE	0.909453
Digestive	Inflammatory bowel disease and other gastroenteritis and colitis	0.0790858	0.127381	0.53469	6347	ICD10	72	6275	1.0823	FALSE	FALSE	0.9191
Respiratory	Asthma	0.0888312	0.141	0.526	464	Inv_Pheno_bin	88	376	1.0929	FALSE	FALSE	0.902325
Digestive	Intestinal obstruction without mention of hernia	-0.0577402	0.0913016	0.527118	6423	ICD10	148	6275	0.943895	FALSE	FALSE	0.902409
Respiratory	Chronic tonsillitis and adenoiditis	0.0705051	0.167004	0.672896	7130	ICD10	43	7087	1.07305	FALSE	FALSE	1.14964
Mental Disorders	Memory loss	-0.0936941	0.222727	0.673997	7318	ICD10	26	7292	0.910561	FALSE	FALSE	1.1492
Pregnancy Complications	Placenta previa and abruptio placenta	0.0641598	0.14432	0.656634	4301	ICD10	65	4236	1.06626	FALSE	FALSE	1.11734
Hematopoietic	Primary thrombocytopenia	-0.155915	0.253469	0.538473	7474	ICD10	20	7454	0.855632	FALSE	FALSE	0.914429
Sense Organs	Blindness and low vision	-0.0673339	0.151184	0.656048	7494	ICD10	54	7440	0.934883	FALSE	FALSE	1.11186
Infectious Diseases	Viral infection	-0.0709093	0.114078	0.534215	7421	ICD10	95	7326	0.931546	FALSE	FALSE	0.903562
Neoplasms	Lipoma	-0.0418856	0.0679349	0.537529	7555	ICD10	272	7283	0.95898	FALSE	FALSE	0.907348
Musculoskeletal	Spinal stenosis	0.0490412	0.0780889	0.529992	7480	ICD10	205	7275	1.05026	FALSE	FALSE	0.892841
Circulatory System	Cardiomyopathy	0.0534755	0.126543	0.672595	7496	ICD10	81	7415	1.05493	FALSE	FALSE	1.13082
Mental Disorders	Senile dementia	-0.0600854	0.145822	0.680305	7352	ICD10	60	7292	0.941684	FALSE	FALSE	1.14151
Hematopoietic	Nucleated red blood cell % (10^9 cells/liter)*	-0.00433	0.0083	0.602	6220	Inv_Pheno_cont				FALSE	FALSE	1.00811
Endocrine/Metabolic	Disorders of mineral metabolism	0.0558027	0.107337	0.603144	7581	ICD10	108	7473	1.05739	FALSE	FALSE	1.00803
Genitourinary	Urine potassium (mmol/L)*	-0.00651	0.0139	0.638	6607	Inv_Pheno_cont				FALSE	FALSE	1.06417
Endocrine/Metabolic	Other abnormal glucose	0.0638793	0.156293	0.682748	6186	ICD10	52	6134	1.06596	FALSE	FALSE	1.13657
Dermatologic	Decubitus ulcer	0.0927287	0.148992	0.533697	7517	ICD10	57	7460	1.09716	FALSE	FALSE	0.886694
Digestive	Noninfectious gastroenteritis	-0.0279693	0.0627461	0.655775	6587	ICD10	312	6275	0.972418	FALSE	FALSE	1.08738
Circulatory System	Paroxysmal tachycardia, unspecified	-0.0510606	0.118552	0.666685	6957	ICD10	83	6874	0.950221	FALSE	FALSE	1.1033
Neoplasms	Cancer of bladder	-0.0856845	0.202579	0.672319	7561	ICD10	28	7533	0.917884	FALSE	FALSE	1.11044
Sense Organs	Corneal hysteresis left eye*	-0.0125	0.0201	0.533	2963	Inv_Pheno_cont				FALSE	FALSE	0.878617
Injuries & Poisonings	Fracture of ankle and foot	-0.0959414	0.234416	0.682336	7465	ICD10	21	7444	0.908517	FALSE	FALSE	1.1226
Neurological	Stomach pain	0.0222456	0.0502	0.654	6295	Inv_Pheno_bin	516	5779	1.02249	FALSE	FALSE	1.07388
Reproductive	Ever had stillbirth	0.0161294	0.0365	0.666	3939	Inv_Pheno_bin	1891	2048	1.01626	FALSE	FALSE	1.09146
Musculoskeletal	Acquired toe deformities	0.0770464	0.123272	0.531964	7273	ICD10	76	7197	1.08009	FALSE	FALSE	0.870112
Respiratory	Allergic rhinitis	-0.0546025	0.10463	0.601766	7196	ICD10	109	7087	0.946861	FALSE	FALSE	0.982379
Digestive	Gastritis and duodenitis	0.016818	0.0395346	0.670545	7251	ICD10	895	6356	1.01696	FALSE	FALSE	1.09255
Musculoskeletal	Pathologic fracture	-0.0978222	0.216943	0.652052	7573	ICD10	26	7547	0.90681	FALSE	FALSE	1.06037
Musculoskeletal	Difficulty in walking	0.0987686	0.208507	0.635717	7411	ICD10	28	7383	1.10381	FALSE	FALSE	1.03182
Endocrine/Metabolic	Hypopotassemia	-0.0484836	0.10303	0.637942	7246	ICD10	117	7129	0.952673	FALSE	FALSE	1.03344
Dermatologic	Cutaneous lupus erythematosus	0.0999706	0.22402	0.655412	7344	ICD10	25	7319	1.10514	FALSE	FALSE	1.05971
Genitourinary	Urinary calculus	0.0379378	0.0886215	0.668587	7566	ICD10	151	7415	1.03867	FALSE	FALSE	1.07894
Mental Disorders	Aphasia/speech disturbance	0.0871456	0.142945	0.542096	7352	ICD10	60	7292	1.09106	FALSE	FALSE	0.873147
Musculoskeletal	Rheumatoid arthritis	-0.0486667	0.101527	0.631693	7468	ICD10	121	7347	0.952499	FALSE	FALSE	1.01552
Hematopoietic	Monocyte count (10^9 cells/liter)*	-0.00669	0.0141	0.635	6285	Inv_Pheno_cont				FALSE	FALSE	1.0189
Sense Organs	Senile cataract	-0.0274599	0.0648958	0.672194	6800	ICD10	342	6458	0.972914	FALSE	FALSE	1.07653
Circulatory System	Congestive heart failure; nonhypertensive	0.0364336	0.0843408	0.665755	7536	ICD10	178	7358	1.03711	FALSE	FALSE	1.0642
Dermatologic	Pruritus and related conditions	0.0699198	0.164141	0.670127	7581	ICD10	44	7537	1.07242	FALSE	FALSE	1.06916
Circulatory System	Heart valve disorders	-0.0404621	0.0858447	0.637397	7462	ICD10	171	7291	0.960346	FALSE	FALSE	1.01502
Mental Disorders	Phobia	0.061244	0.136548	0.653782	6941	ICD10	66	6875	1.06316	FALSE	FALSE	1.03916
Endocrine/Metabolic	Disorders of protein plasma/amino-acid transport and metabolism	-0.0699357	0.173355	0.686636	7543	ICD10	42	7501	0.932454	FALSE	FALSE	1.08933
Respiratory	Emphysema	-0.0855766	0.189645	0.651812	7398	ICD10	32	7366	0.917983	FALSE	FALSE	1.03214
Circulatory System	Atrioventricular [AV] block	-0.0526259	0.110651	0.634356	6976	ICD10	102	6874	0.948735	FALSE	FALSE	1.00262
Circulatory System	Intracranial hemorrhage	-0.0758892	0.145395	0.601703	7288	ICD10	59	7229	0.926919	FALSE	FALSE	0.949229
Endocrine/Metabolic	Abnormal glucose	0.0461443	0.114068	0.685822	6231	ICD10	97	6134	1.04723	FALSE	FALSE	1.07991
Neoplasms	Secondary malignancy of Respiratory organs	-0.0612088	0.127563	0.631348	7085	ICD10	77	7008	0.940627	FALSE	FALSE	0.992286
Infectious Diseases	Viral warts & HPV	0.080411	0.172587	0.641276	7366	ICD10	40	7326	1.08373	FALSE	FALSE	1.00602
Sense Organs	Myopia	0.0828547	0.172225	0.630456	7479	ICD10	39	7440	1.08638	FALSE	FALSE	0.987208
Genitourinary	Hypertrophy of female genital organs	-0.0646348	0.143014	0.651307	4269	ICD10	61	4208	0.93741	FALSE	FALSE	1.01797
Mental Disorders	Other specified nonpsychotic and/or transient Mental Disorders	-0.0745131	0.17238	0.665551	7333	ICD10	41	7292	0.928195	FALSE	FALSE	1.03831
Endocrine/Metabolic	Disorders of the pituitary gland and its hypothalamic control	-0.0689623	0.172045	0.688539	7364	ICD10	42	7322	0.933362	FALSE	FALSE	1.07219
Digestive	Peritoneal adhesions (postoperative) (postinfection)	-0.0468663	0.101005	0.642647	7034	ICD10	118	6916	0.954215	FALSE	FALSE	0.998885
Genitourinary	Ovarian cyst	0.0414929	0.0897287	0.643776	3676	ICD10	157	3519	1.04237	FALSE	FALSE	0.9988
Dermatologic	Alopecia	0.0948643	0.209328	0.650415	7553	ICD10	28	7525	1.09951	FALSE	FALSE	1.00725
Musculoskeletal	Fasciitis	0.113132	0.245563	0.64501	7002	ICD10	21	6981	1.11978	FALSE	FALSE	0.997049
Hematopoietic	Coagulation defects	-0.0794251	0.164747	0.629733	7496	ICD10	42	7454	0.923647	FALSE	FALSE	0.971653
Musculoskeletal	Other disorders of synovium, tendon, and bursa	-0.0326562	0.0624975	0.601308	7300	ICD10	319	6981	0.967871	FALSE	FALSE	0.926102
Digestive	Abnormal results of function study of liver	-0.0433242	0.0910368	0.634147	7313	ICD10	147	7166	0.957601	FALSE	FALSE	0.9749
Musculoskeletal	Other disorders of bone and cartilage	0.0834383	0.183604	0.649506	7154	ICD10	37	7117	1.08702	FALSE	FALSE	0.996697
Sense Organs	Sensorineural hearing loss	0.0928361	0.232754	0.689997	7491	ICD10	22	7469	1.09728	FALSE	FALSE	1.05691
Circulatory System	Phlebitis and thrombophlebitis of lower extremities	0.116112	0.23944	0.627725	6973	ICD10	21	6952	1.12312	FALSE	FALSE	0.959783
Digestive	Cholelithiasis	0.0322567	0.0744955	0.665013	7490	ICD10	217	7273	1.03278	FALSE	FALSE	1.01496
Neoplasms	Cancer of kidney and renal pelvis	-0.117282	0.24272	0.628956	7553	ICD10	20	7533	0.889335	FALSE	FALSE	0.958193
Genitourinary	Prolapse of vaginal walls	0.0465361	0.101842	0.64771	4517	ICD10	115	4402	1.04764	FALSE	FALSE	0.984986
Endocrine/Metabolic	Disorders of fluid, electrolyte, and acid-base balance	-0.0244252	0.056268	0.664225	7541	ICD10	412	7129	0.975871	FALSE	FALSE	1.00828
Sense Organs	Strabismus and other disorders of binocular eye movements	-0.0769446	0.167902	0.646758	7380	ICD10	43	7337	0.925941	FALSE	FALSE	0.980007
Musculoskeletal	Other derangement of joint	0.117405	0.204441	0.565783	7411	ICD10	28	7383	1.12457	FALSE	FALSE	0.855771
Circulatory System	Atrial fibrillation	0.098376	0.164837	0.550636	6921	ICD10	47	6874	1.10338	FALSE	FALSE	0.831372
Circulatory System	Self-reported pulmonary embolism	0.080126	0.153	0.6	6835	Inv_Pheno_bin	56	6779	1.08342	FALSE	FALSE	0.904286
Hematopoietic	Purpura and other hemorrhagic conditions	-0.0577496	0.11898	0.627412	7542	ICD10	88	7454	0.943886	FALSE	FALSE	0.943914
Sense Organs	Ptosis of eyelid	-0.065946	0.14506	0.649389	7293	ICD10	57	7236	0.936181	FALSE	FALSE	0.97524
Digestive	Heartburn	-0.0694631	0.132932	0.60129	6697	ICD10	70	6627	0.932895	FALSE	FALSE	0.901401
Digestive	GERD	0.0271231	0.04716	0.565204	7218	ICD10	591	6627	1.02749	FALSE	FALSE	0.845802
Mental Disorders	Swelling, mass, or lump in head and neck [Space-occupying lesion, intracranial NOS]	0.0689498	0.158648	0.663846	7506	ICD10	46	7460	1.07138	FALSE	FALSE	0.991656
Sense Organs	Open-angle glaucoma	-0.0513432	0.0924678	0.578721	7157	ICD10	158	6999	0.949953	FALSE	FALSE	0.862968
Genitourinary	Stricture/obstruction of ureter	-0.0969853	0.222697	0.663197	6776	ICD10	26	6750	0.907569	FALSE	FALSE	0.987192
Respiratory	Pleurisy; pleural effusion	0.0443733	0.0749129	0.553629	7359	ICD10	225	7134	1.04537	FALSE	FALSE	0.822645
Injuries & Poisonings	Poisoning by antibiotics	0.0290357	0.048622	0.550392	7187	ICD10	549	6638	1.02946	FALSE	FALSE	0.816399
Endocrine/Metabolic	Pulse pressure (mmHg)*	-0.00626	0.0124	0.614	6639	Inv_Pheno_cont				FALSE	FALSE	0.909151
Mental Disorders	Alcohol-related disorders	-0.0590967	0.106228	0.577992	7346	ICD10	105	7241	0.942616	FALSE	FALSE	0.854335
Injuries & Poisonings	Sprains and strains	0.116181	0.239337	0.627372	7573	ICD10	21	7552	1.1232	FALSE	FALSE	0.925702
Symptoms	Thoracic or lumbosacral neuritis or radiculitis, unspecified	0.101767	0.194047	0.599969	7474	ICD10	31	7443	1.10713	FALSE	FALSE	0.883724
Musculoskeletal	Peripheral enthesopathies and allied syndromes	0.0332498	0.0560227	0.552843	7376	ICD10	395	6981	1.03381	FALSE	FALSE	0.812891
Sense Organs	Presbyopia	0.0253178	0.0471	0.599	1841	Inv_Pheno_bin	834	1007	1.02564	FALSE	FALSE	0.879228
Mental And Behavioral Disorders	Current vs. never smoking	0.0253178	0.0439	0.565	4613	Inv_Pheno_bin	896	3717	1.02564	FALSE	FALSE	0.827882
Digestive	Hemorrhage of gastrointestinal tract	-0.0404116	0.0673699	0.548609	7032	ICD10	273	6759	0.960394	FALSE	FALSE	0.802471
Circulatory System	Definite claudication	0.071496	0.135	0.598	2363	Inv_Pheno_bin	72	2291	1.07411	FALSE	FALSE	0.873204
Dermatologic	Sebaceous cyst	0.0499924	0.0836032	0.549859	7566	ICD10	175	7391	1.05126	FALSE	FALSE	0.801521
Respiratory	Pneumonitis due to inhalation of food or vomitus	0.102574	0.184136	0.577492	7169	ICD10	35	7134	1.10802	FALSE	FALSE	0.84035
Digestive	Diseases of the oral soft tissues, excluding lesions specific for gingiva and tongue	-0.0737987	0.151906	0.627097	7538	ICD10	53	7485	0.928859	FALSE	FALSE	0.910963
Genitourinary	Noninflammatory disorders of vagina	0.0964271	0.193572	0.618381	4314	ICD10	32	4282	1.10123	FALSE	FALSE	0.896759
Endocrine/Metabolic	Asparate aminotransferase (U/L)*	-0.00662	0.0131	0.614	6372	Inv_Pheno_cont				FALSE	FALSE	0.888878
Sense Organs	Inflammation of the eye	-0.0506106	0.0991133	0.609608	7365	ICD10	129	7236	0.950649	FALSE	FALSE	0.881008
Mental And Behavioral Disorders	Anxiety Criteria 6	-0.0487902	0.0829	0.547	6687	Inv_Pheno_bin	204	6483	0.952381	FALSE	FALSE	0.789176
Circulatory System	Mitral valve stenosis and aortic valve stenosis	0.133839	0.232348	0.564596	7315	ICD10	24	7291	1.14321	FALSE	FALSE	0.813173
Pregnancy Complications	Hypertension complicating pregnancy, childbirth, and the puerperium	0.0721188	0.13663	0.597611	4566	ICD10	71	4495	1.07478	FALSE	FALSE	0.859256
Genitourinary	Polyp of female genital organs	-0.038738	0.0645188	0.54823	4502	ICD10	294	4208	0.962003	FALSE	FALSE	0.786915
Circulatory System	Other aneurysm	0.088983	0.158573	0.574695	7396	ICD10	48	7348	1.09306	FALSE	FALSE	0.823503
Genitourinary	Other disorders of bladder	-0.0331306	0.0655371	0.613191	7478	ICD10	294	7184	0.967412	FALSE	FALSE	0.877174
Symptoms	Symptoms involving nervous and Musculoskeletal systems	-0.0340379	0.086673	0.694529	7581	ICD10	166	7415	0.966535	FALSE	FALSE	0.991849
Respiratory	Pulmonary collapse; interstitial and compensatory emphysema	0.0610919	0.108586	0.573698	7240	ICD10	106	7134	1.063	FALSE	FALSE	0.817908
Sense Organs	Laser eye surgery	-0.0953102	0.173	0.577	3229	Inv_Pheno_bin	43	3186	0.909091	FALSE	FALSE	0.821228
Injuries & Poisonings	Opiates and related narcotics causing adverse effects in therapeutic use	-0.0682914	0.136391	0.61658	6701	ICD10	63	6638	0.933988	FALSE	FALSE	0.876084
Neurological	Fluid intelligence (# correct)*	-0.0105	0.0188	0.576	3244	Inv_Pheno_cont				FALSE	FALSE	0.817049
Genitourinary	Hematuria	-0.0291471	0.0551217	0.59696	7141	ICD10	429	6712	0.971274	FALSE	FALSE	0.845359
Digestive	Gastric ulcer	0.0511565	0.0907089	0.572779	7502	ICD10	149	7353	1.05249	FALSE	FALSE	0.809758
Dermatologic	Systemic lupus erythematosus	-0.0889453	0.156384	0.569518	7367	ICD10	48	7319	0.914896	FALSE	FALSE	0.803802
Digestive	Periodontitis (acute or chronic)	0.0636757	0.125683	0.61241	7086	ICD10	75	7011	1.06575	FALSE	FALSE	0.862895
Genitourinary	Polyp of corpus uteri	-0.0352026	0.070578	0.617937	4453	ICD10	245	4208	0.96541	FALSE	FALSE	0.869231
Respiratory	Other diseases of lung	0.0800077	0.157461	0.611375	7581	ICD10	49	7532	1.0833	FALSE	FALSE	0.858569
Genitourinary	Pelvic inflammatory disease, NOS	0.112189	0.230761	0.626848	4236	ICD10	23	4213	1.11872	FALSE	FALSE	0.878837
Genitourinary	Disorders of penis	0.0876781	0.225391	0.697273	2555	ICD10	26	2529	1.09164	FALSE	FALSE	0.975951
Genitourinary	Irregular menstrual cycle	0.0870813	0.176337	0.621422	3561	ICD10	42	3519	1.09099	FALSE	FALSE	0.868345
Neoplasms	Lipoma of skin and subcutaneous tissue	-0.0434746	0.0739413	0.556559	7509	ICD10	226	7283	0.957457	FALSE	FALSE	0.776422
Dermatologic	Diseases of sebaceous glands	0.0477187	0.0828117	0.564459	7570	ICD10	179	7391	1.04888	FALSE	FALSE	0.786144
Digestive	Acute pancreatitis	0.0847235	0.173894	0.626107	7537	ICD10	42	7495	1.08842	FALSE	FALSE	0.870568
Digestive	Duodenitis	-0.0499236	0.0859153	0.561187	6521	ICD10	165	6356	0.951302	FALSE	FALSE	0.779016
Infectious Diseases	Infection/inflammation of internal prosthetic device; implant; and graft	0.0719274	0.124205	0.56252	7452	ICD10	78	7374	1.07458	FALSE	FALSE	0.779584
Injuries & Poisonings	Complication of internal orthopedic device	-0.114753	0.202737	0.57138	7502	ICD10	30	7472	0.891586	FALSE	FALSE	0.790566
Circulatory System	Maximum carotid IMT (µm)*	0.0267	0.0686	0.697	245	Inv_Pheno_cont				FALSE	FALSE	0.962795
Genitourinary	Other Symptoms/disorders or the urinary system	0.0319511	0.0566264	0.572588	7440	ICD10	403	7037	1.03247	FALSE	FALSE	0.789647
Neoplasms	Non-Hodgkins lymphoma	0.104494	0.197539	0.596821	7492	ICD10	31	7461	1.11015	FALSE	FALSE	0.821724
Genitourinary	Cyst of kidney, acquired	0.0663795	0.121833	0.585864	6836	ICD10	86	6750	1.06863	FALSE	FALSE	0.805324
Sense Organs	Glaucoma	0.0288049	0.0582956	0.621223	7405	ICD10	406	6999	1.02922	FALSE	FALSE	0.852541
Sense Organs	Subjective visual disturbances	-0.083483	0.218803	0.702799	7454	ICD10	26	7428	0.919907	FALSE	FALSE	0.962927
Neoplasms	Secondary malignant neoplasm of liver	0.0424755	0.110915	0.701752	7107	ICD10	99	7008	1.04339	FALSE	FALSE	0.959933
Musculoskeletal	Enthesopathy	0.0379662	0.0695445	0.585116	7230	ICD10	249	6981	1.0387	FALSE	FALSE	0.799091
Endocrine/Metabolic	Disorders of plasma protein metabolism	-0.0685051	0.18189	0.706449	7539	ICD10	38	7501	0.933789	FALSE	FALSE	0.963236
Genitourinary	Chronic inflammatory pelvic disease	-0.100459	0.206128	0.626001	4242	ICD10	29	4213	0.904422	FALSE	FALSE	0.852169
Neurological	Numeric memory (Largest # correct)	0.057	0.0981	0.561	326	Inv_Pheno_cont				FALSE	FALSE	0.762454
Genitourinary	Noninflammatory disorders of cervix	0.0714133	0.123893	0.564337	4361	ICD10	79	4282	1.07403	FALSE	FALSE	0.765757
Mental And Behavioral Disorders	Years smoked cigarettes	-0.122	0.329	0.711	1223	Inv_Pheno_cont				FALSE	FALSE	0.963217
Digestive	Other intestinal obstruction	-0.0433813	0.112596	0.700027	6372	ICD10	97	6275	0.957546	FALSE	FALSE	0.946832
Mental And Behavioral Disorders	Anxiety Criteria 5	0.0470916	0.0958	0.624	6735	Inv_Pheno_bin	156	6579	1.04822	FALSE	FALSE	0.84265
Respiratory	Respiratory insufficiency	-0.0607814	0.158443	0.701263	7182	ICD10	48	7134	0.941029	FALSE	FALSE	0.945472
Genitourinary	Acute renal failure	0.0214196	0.0576401	0.710183	7153	ICD10	403	6750	1.02165	FALSE	FALSE	0.955972
Hematopoietic	Iron deficiency anemia secondary to blood loss (chronic)	-0.0706014	0.144582	0.625326	6211	ICD10	59	6152	0.931833	FALSE	FALSE	0.840407
Pregnancy Complications	Missed abortion/Hydatidiform mole	-0.0822961	0.150546	0.584619	4292	ICD10	56	4236	0.920999	FALSE	FALSE	0.784448
Neoplasms	Cancer of other lymphoid, histiocytic tissue	0.104494	0.197539	0.596821	7492	ICD10	31	7461	1.11015	FALSE	FALSE	0.799551
Circulatory System	Heart failure NOS	-0.0385929	0.103183	0.708385	7476	ICD10	118	7358	0.962142	FALSE	FALSE	0.947507
Infectious Diseases	Methicillin sensitive Staphylococcus aureus	-0.0490872	0.13022	0.706206	7173	ICD10	72	7101	0.952098	FALSE	FALSE	0.943098
Genitourinary	Other disorders of male genital organs	0.0765497	0.141832	0.589389	2594	ICD10	65	2529	1.07956	FALSE	FALSE	0.785853
Genitourinary	Disorders of uterus, NEC	0.0384215	0.10159	0.705282	4400	ICD10	118	4282	1.03917	FALSE	FALSE	0.938893
Digestive	Peritonitis and retroperitoneal infections	-0.111534	0.191714	0.560721	6950	ICD10	34	6916	0.894461	FALSE	FALSE	0.745273
Musculoskeletal	Other inflammatory spondylopathies	0.0745829	0.13623	0.584051	7410	ICD10	63	7347	1.07743	FALSE	FALSE	0.775062
Genitourinary	Other disorders of testis	0.0578253	0.155516	0.710021	2586	ICD10	57	2529	1.05953	FALSE	FALSE	0.94075
Respiratory	Chronic sinusitis	-0.0778591	0.144829	0.590858	7143	ICD10	56	7087	0.925095	FALSE	FALSE	0.781637
Mental And Behavioral Disorders	Anxiety Criteria 3	-0.0392207	0.0801	0.592	6675	Inv_Pheno_bin	216	6459	0.961538	FALSE	FALSE	0.781922
Endocrine/Metabolic	Electrolyte imbalance	-0.0360993	0.067601	0.593338	7403	ICD10	274	7129	0.964545	FALSE	FALSE	0.782465
Mental And Behavioral Disorders	Bipolar Affective Disorder Manifestation Criteria Score*	-0.00295	0.00545	0.589	6667	Inv_Pheno_cont				FALSE	FALSE	0.775532
Respiratory	Acute pharyngitis	0.0976164	0.184525	0.596796	7513	ICD10	35	7478	1.10254	FALSE	FALSE	0.784574
Respiratory	Chronic pharyngitis and nasopharyngitis	0.102218	0.175602	0.5605	7125	ICD10	38	7087	1.10762	FALSE	FALSE	0.735711
Injuries & Poisonings	Fracture of upper limb	-0.0749346	0.141304	0.595899	7502	ICD10	58	7444	0.927804	FALSE	FALSE	0.78096
Circulatory System	Hemorrhoids	0.0288415	0.0543249	0.595482	7380	ICD10	428	6952	1.02926	FALSE	FALSE	0.779205
Reproductive	Age at menopause (Years)*	0.00904	0.0252	0.72	1630	Inv_Pheno_cont				FALSE	FALSE	0.940681
Injuries & Poisonings	Poisoning by analgesics, antipyretics, and antirheumatics	-0.0265375	0.0737311	0.718905	6866	ICD10	228	6638	0.973812	FALSE	FALSE	0.937799
Sense Organs	Dizziness and giddiness (Light-headedness and vertigo)	-0.0267141	0.0740809	0.718393	7529	ICD10	229	7300	0.97364	FALSE	FALSE	0.935685
Digestive	Functional Digestive disorders	0.0152831	0.0436498	0.726241	6978	ICD10	703	6275	1.0154	FALSE	FALSE	0.944449
Endocrine/Metabolic	Vitamin deficiency	0.0266612	0.0759023	0.725396	7518	ICD10	215	7303	1.02702	FALSE	FALSE	0.941899
Circulatory System	Bundle branch block	0.0486565	0.137378	0.723204	6939	ICD10	65	6874	1.04986	FALSE	FALSE	0.93761
Genitourinary	Mucous polyp of cervix	-0.0488908	0.137795	0.722732	4269	ICD10	61	4208	0.952285	FALSE	FALSE	0.935562
Neoplasms	Prostate cancer	0.026344	0.0736	0.725	2317	Inv_Pheno_bin	294	2023	1.02669	FALSE	FALSE	0.93706
Genitourinary	Retention of urine	0.0226012	0.0777194	0.771201	7247	ICD10	210	7037	1.02286	FALSE	FALSE	0.99525
Genitourinary	Pelvic peritoneal adhesions, female (postoperative) (postinfection)	-0.0271904	0.0931423	0.770346	4359	ICD10	146	4213	0.973176	FALSE	FALSE	0.992628
Circulatory System	Orthostatic hypotension	-0.0447252	0.12972	0.730257	6862	ICD10	75	6787	0.95626	FALSE	FALSE	0.939538
Digestive	Hematemesis	-0.0493972	0.151287	0.744036	6811	ICD10	52	6759	0.951803	FALSE	FALSE	0.955809
Hematopoietic	Neutropenia	-0.0320316	0.0977437	0.743131	7366	ICD10	129	7237	0.968476	FALSE	FALSE	0.953195
Sense Organs	Eye surgery	0.0222456	0.0744	0.77	3229	Inv_Pheno_bin	261	2968	1.02249	FALSE	FALSE	0.986161
Genitourinary	Urinary sodium to creatinine ratio*	0.00409	0.0139	0.769	6574	Inv_Pheno_cont				FALSE	FALSE	0.983388
Endocrine/Metabolic	Type 1 diabetes	0.0274284	0.0929879	0.768019	6284	ICD10	150	6134	1.02781	FALSE	FALSE	0.980647
Digestive	Symptoms involving Digestive system	-0.0156825	0.0553739	0.777015	6688	ICD10	413	6275	0.98444	FALSE	FALSE	0.990636
Digestive	Other disorders of stomach and duodenum	0.0304952	0.100078	0.760582	6482	ICD10	126	6356	1.03096	FALSE	FALSE	0.968223
Neurological	Facial pain	0.040822	0.134	0.762	6744	Inv_Pheno_bin	67	6677	1.04167	FALSE	FALSE	0.968566
Musculoskeletal	Osteoporosis, osteopenia and pathological fracture	0.0543673	0.189642	0.774355	7581	ICD10	34	7547	1.05587	FALSE	FALSE	0.98279
Injuries & Poisonings	Poisoning by other anti-infectives	0.0732467	0.227563	0.747548	6666	ICD10	28	6638	1.076	FALSE	FALSE	0.947343
Hematopoietic	Decreased white blood cell count	-0.0320316	0.0977437	0.743131	7366	ICD10	129	7237	0.968476	FALSE	FALSE	0.940334
Endocrine/Metabolic	Nontoxic uninodular goiter	0.0605783	0.190046	0.749911	7151	ICD10	33	7118	1.06245	FALSE	FALSE	0.947493
Neurological	Headache	-0.00995033	0.0475	0.768	6222	Inv_Pheno_bin	589	5633	0.990099	FALSE	FALSE	0.968897
Musculoskeletal	Hand grip strength (kg)	0.0335	0.118	0.777	6728	Inv_Pheno_cont				FALSE	FALSE	0.978788
Dermatologic	Atopic/contact dermatitis due to other or unspecified	-0.0395091	0.1224	0.746856	7514	ICD10	81	7433	0.961261	FALSE	FALSE	0.939413
Digestive	Ulceration of the lower GI tract	-0.0568997	0.182975	0.755824	6312	ICD10	37	6275	0.944689	FALSE	FALSE	0.949279
Hematopoietic	Mean platelet volume (Femtoliters)*	-0.00405	0.0143	0.776	6333	Inv_Pheno_cont				FALSE	FALSE	0.973171
Endocrine/Metabolic	Hypoglycemia	-0.032447	0.101504	0.749225	6153	ICD10	122	6031	0.968074	FALSE	FALSE	0.938199
Genitourinary	Benign neoplasm of breast	-0.038727	0.127062	0.760528	4413	ICD10	72	4341	0.962013	FALSE	FALSE	0.950941
Infectious Diseases	Staphylococcus infections	-0.0326585	0.105638	0.757204	7209	ICD10	108	7101	0.967869	FALSE	FALSE	0.945385
Hematopoietic	Hereditary hemolytic anemias	-0.0155077	0.0504273	0.758443	6697	ICD10	545	6152	0.984612	FALSE	FALSE	0.945533
Circulatory System	Nonrheumatic aortic valve disorders	0.0426936	0.144455	0.767574	7350	ICD10	59	7291	1.04362	FALSE	FALSE	0.955505
Circulatory System	Primary/intrinsic cardiomyopathies	0.0407554	0.129552	0.753076	7493	ICD10	78	7415	1.0416	FALSE	FALSE	0.936077
Circulatory System	Intracerebral hemorrhage	0.0615937	0.205412	0.764288	7261	ICD10	32	7229	1.06353	FALSE	FALSE	0.948617
Endocrine/Metabolic	Oestradiol (pmol/L)*	-0.00741	0.0226	0.743	1706	Inv_Pheno_cont				FALSE	FALSE	0.92084
Sense Organs	Disorders of iris and ciliary body	-0.0843695	0.252748	0.738524	7357	ICD10	20	7337	0.919092	FALSE	FALSE	0.913951
Digestive	Other diseases of the teeth and supporting structures	0.0284511	0.0900308	0.751991	7161	ICD10	150	7011	1.02886	FALSE	FALSE	0.929254
Digestive	Personal history of diseases of Digestive system	-0.0167968	0.0505554	0.739704	6788	ICD10	513	6275	0.983343	FALSE	FALSE	0.912734
Genitourinary	Pelvic inflammatory disease (PID)	-0.0448571	0.143315	0.754283	4273	ICD10	60	4213	0.956134	FALSE	FALSE	0.929365
Circulatory System	Peripheral vascular disease, unspecified	-0.0408298	0.133597	0.759895	7416	ICD10	68	7348	0.959992	FALSE	FALSE	0.934915
Endocrine/Metabolic	Cholesterol (mmol/L)	0.00568	0.0172	0.742	6437	Inv_Pheno_cont				FALSE	FALSE	0.911569
Infectious Diseases	Bacterial infection NOS	-0.0190625	0.0612251	0.755534	7436	ICD10	335	7101	0.981118	FALSE	FALSE	0.926847
Mental Disorders	Psychosis	0.0732777	0.247288	0.766982	6895	ICD10	20	6875	1.07603	FALSE	FALSE	0.939525
Genitourinary	Disorders of menstruation and other abnormal bleeding from female genital tract	-0.0135465	0.0455133	0.765979	4265	ICD10	746	3519	0.986545	FALSE	FALSE	0.936936
Digestive	Disorders of esophageal motility	-0.0796073	0.234872	0.734655	6650	ICD10	23	6627	0.923479	FALSE	FALSE	0.897321
Endocrine/Metabolic	Nontoxic nodular goiter	0.0329295	0.0998705	0.74161	7239	ICD10	121	7118	1.03348	FALSE	FALSE	0.904508
Mental Disorders	Alcoholism	-0.0420102	0.124643	0.736085	7317	ICD10	76	7241	0.95886	FALSE	FALSE	0.896472
Endocrine/Metabolic	Random glucose (mmol/L)*	0.00447	0.0161	0.781	4511	Inv_Pheno_cont				FALSE	FALSE	0.949804
Dermatologic	Other hypertrophic and atrophic conditions of skin	-0.0330989	0.0991343	0.73847	7577	ICD10	121	7456	0.967443	FALSE	FALSE	0.89679
Digestive	Paralytic ileus	0.074563	0.222859	0.737946	6300	ICD10	25	6275	1.07741	FALSE	FALSE	0.894865
Sense Organs	Inflammation of eyelids	-0.0368364	0.136131	0.786703	7303	ICD10	67	7236	0.963834	FALSE	FALSE	0.952621
Endocrine/Metabolic	Alanine aminotransferace (U/L)*	0.00344	0.0128	0.788	6411	Inv_Pheno_cont				FALSE	FALSE	0.952825
Digestive	Hemorrhage of rectum and anus	0.0157534	0.0580334	0.786041	7136	ICD10	377	6759	1.01588	FALSE	FALSE	0.949097
Digestive	Duodenal ulcer	-0.0337613	0.13283	0.799365	7420	ICD10	67	7353	0.966802	FALSE	FALSE	0.963805
Mental And Behavioral Disorders	Anxiety Criteria 2	-0.0198026	0.0833	0.796	6692	Inv_Pheno_bin	199	6493	0.980392	FALSE	FALSE	0.958379
Injuries & Poisonings	Anaphylactic shock NOS	0.0429573	0.168483	0.79875	7478	ICD10	45	7433	1.04389	FALSE	FALSE	0.960321
Sense Organs	Disorders of lacrimal system	0.0274464	0.107071	0.79769	7445	ICD10	108	7337	1.02783	FALSE	FALSE	0.957682
Circulatory System	Abnormal heart sounds	0.0333366	0.13723	0.808063	7355	ICD10	64	7291	1.0339	FALSE	FALSE	0.968757
Circulatory System	Arterial stiffness index*	-0.00513	0.0198	0.796	2878	Inv_Pheno_cont				FALSE	FALSE	0.952942
Circulatory System	Rheumatic disease of the heart valves	0.0245032	0.10066	0.807677	7416	ICD10	125	7291	1.02481	FALSE	FALSE	0.965552
Hematopoietic	Iron deficiency anemias, unspecified or not due to blood loss	0.0141653	0.054381	0.794492	6589	ICD10	437	6152	1.01427	FALSE	FALSE	0.948446
Endocrine/Metabolic	Vitamin D (nmol/L)*	0.00336	0.0137	0.806	6232	Inv_Pheno_cont				FALSE	FALSE	0.960825
Mental Disorders	Altered mental status	-0.0275745	0.106645	0.795972	7400	ICD10	108	7292	0.972802	FALSE	FALSE	0.947533
Genitourinary	Chronic glomerulonephritis, NOS	-0.0558311	0.228985	0.80737	6777	ICD10	27	6750	0.945699	FALSE	FALSE	0.959747
Symptoms	Musculoskeletal Symptoms referable to limbs	-0.0446504	0.186668	0.810953	7575	ICD10	35	7540	0.956332	FALSE	FALSE	0.96265
Dermatologic	Sicca syndrome	0.0564734	0.23932	0.813453	7328	ICD10	23	7305	1.0581	FALSE	FALSE	0.964261
Sense Organs	Visual disturbances	0.0231059	0.0940132	0.805858	7567	ICD10	139	7428	1.02337	FALSE	FALSE	0.953919
Respiratory	Cough	0.0210762	0.0891308	0.813073	7306	ICD10	157	7149	1.0213	FALSE	FALSE	0.961111
Pregnancy Complications	Abnormality of organs and soft tissues of pelvis complicating pregnancy, childbirth, or the puerperium	0.0495709	0.201412	0.805592	4550	ICD10	31	4519	1.05082	FALSE	FALSE	0.950936
Symptoms	Nausea and vomiting	0.0123773	0.0533796	0.816636	7581	ICD10	443	7138	1.01245	FALSE	FALSE	0.962627
Digestive	Chronic periodontitis	0.0329335	0.133733	0.805479	7077	ICD10	66	7011	1.03348	FALSE	FALSE	0.948151
Endocrine/Metabolic	Glycated hemoglobin (HbA1c) (mmol/mol)	0.0178	0.0778	0.819	4490	Inv_Pheno_cont				FALSE	FALSE	0.962724
Sense Organs	Corneal opacity and other disorders of cornea	-0.0364923	0.16849	0.828532	7046	ICD10	47	6999	0.964166	FALSE	FALSE	0.972574
Sense Organs	Mean intraoccular pressure corneal-compensated (mmHg)*	0.00413	0.0195	0.832	3142	Inv_Pheno_cont				FALSE	FALSE	0.975289
Endocrine/Metabolic	Disorders of adrenal glands	0.0384731	0.175328	0.826311	7364	ICD10	42	7322	1.03922	FALSE	FALSE	0.967276
Digestive	Obstruction of bile duct	-0.0497911	0.231589	0.829769	7296	ICD10	23	7273	0.951428	FALSE	FALSE	0.969979
Sense Organs	Hearing aid	0.0283995	0.132	0.831	4660	Inv_Pheno_bin	79	4581	1.02881	FALSE	FALSE	0.970075
Digestive	Other disorders of gallbladder	0.0476182	0.215903	0.82544	7298	ICD10	25	7273	1.04877	FALSE	FALSE	0.962253
Neurological	Sleep disorders	0.0394448	0.175507	0.822175	7376	ICD10	40	7336	1.04023	FALSE	FALSE	0.957126
Genitourinary	Functional disorders of bladder	0.0415907	0.191395	0.827972	7217	ICD10	33	7184	1.04247	FALSE	FALSE	0.962546
Sense Organs	Corneal hysteresis right eye*	-0.00444	0.0201	0.825	2997	Inv_Pheno_cont				FALSE	FALSE	0.957772
Genitourinary	Urethral stricture (not specified as infectious)	-0.022949	0.109748	0.834365	7285	ICD10	101	7184	0.977312	FALSE	FALSE	0.967313
Hematopoietic	Personal history of diseases of blood and blood-forming organs	-0.0435326	0.196845	0.824974	7269	ICD10	32	7237	0.957401	FALSE	FALSE	0.955114
Neoplasms	Malignant neoplasm of bladder	0.045524	0.22134	0.837045	7556	ICD10	23	7533	1.04658	FALSE	FALSE	0.967762
Neoplasms	Benign neoplasm of ovary	0.040365	0.197701	0.838219	3315	ICD10	32	3283	1.04119	FALSE	FALSE	0.967794
Circulatory System	Transient cerebral ischemia	-0.0293161	0.145111	0.839897	7288	ICD10	59	7229	0.971109	FALSE	FALSE	0.968406
Mental Disorders	Bipolar	0.0283954	0.146874	0.846699	6928	ICD10	53	6875	1.0288	FALSE	FALSE	0.974917
Sense Organs	Infection of the eye	-0.0395607	0.204307	0.846462	7264	ICD10	28	7236	0.961212	FALSE	FALSE	0.973316
Digestive	Gastritis and duodenitis, NOS	-0.0499081	0.254512	0.844537	6377	ICD10	21	6356	0.951317	FALSE	FALSE	0.969782
Sense Organs	Otitis media and Eustachian tube disorders	0.0372057	0.191958	0.846315	7552	ICD10	35	7517	1.03791	FALSE	FALSE	0.970502
Genitourinary	Chronic cystitis	-0.0384398	0.203808	0.8504	6741	ICD10	29	6712	0.96229	FALSE	FALSE	0.973864
Mental Disorders	Substance addiction and disorders	0.0226415	0.148783	0.879047	7296	ICD10	55	7241	1.0229	FALSE	FALSE	1.00531
Respiratory	Bacterial pneumonia	-0.010767	0.0690011	0.876001	7447	ICD10	261	7186	0.989291	FALSE	FALSE	1.00047
Respiratory	Nasal polyps	-0.0298407	0.193725	0.877581	7116	ICD10	29	7087	0.9706	FALSE	FALSE	1.00092
Endocrine/Metabolic	Hypothyroidism	0.0111576	0.063902	0.861391	7418	ICD10	300	7118	1.01122	FALSE	FALSE	0.981125
Musculoskeletal	Other acquired Musculoskeletal deformity	-0.0201918	0.127547	0.874214	7273	ICD10	76	7197	0.980011	FALSE	FALSE	0.994389
Respiratory	Pneumococcal pneumonia	-0.0109202	0.0717062	0.878958	7427	ICD10	241	7186	0.989139	FALSE	FALSE	0.998439
Sense Organs	Disorders of refraction and accommodation; blindness and low vision	-0.0157123	0.0934717	0.866507	7581	ICD10	141	7440	0.98441	FALSE	FALSE	0.982973
Genitourinary	Pyelonephritis	0.0242079	0.138006	0.860756	6776	ICD10	64	6712	1.0245	FALSE	FALSE	0.975138
Neoplasms	Malignant neoplasm of uterus	0.0352399	0.204408	0.863123	3329	ICD10	27	3302	1.03587	FALSE	FALSE	0.976509
Neoplasms	Pancreatic cancer	-0.0358534	0.229738	0.875984	7276	ICD10	23	7253	0.964782	FALSE	FALSE	0.989733
Musculoskeletal	Rupture of tendon, nontraumatic	-0.0156145	0.092247	0.865585	7122	ICD10	141	6981	0.984507	FALSE	FALSE	0.976676
Genitourinary	Other signs and Symptoms in breast	0.03971	0.243397	0.870401	7542	ICD10	20	7522	1.04051	FALSE	FALSE	0.980799
Endocrine/Metabolic	Total protein (g/L)	-0.0103	0.0652	0.874	5935	Inv_Pheno_cont				FALSE	FALSE	0.983541
Sense Organs	Other disorders of eyelids	-0.0195977	0.118121	0.868226	7326	ICD10	90	7236	0.980593	FALSE	FALSE	0.975743
Pregnancy Complications	Antepartum hemorrhage, abruptio placentae, and placenta previa	0.025792	0.157264	0.869727	4286	ICD10	50	4236	1.02613	FALSE	FALSE	0.97613
Genitourinary	Renal dialysis	-0.0248571	0.146554	0.865316	6807	ICD10	57	6750	0.975449	FALSE	FALSE	0.96989
Musculoskeletal	Rheumatoid arthritis and other inflammatory polyarthropathies	-0.0150079	0.0945732	0.873912	7487	ICD10	140	7347	0.985104	FALSE	FALSE	0.978225
Endocrine/Metabolic	Proteinuria	0.0366739	0.229954	0.873288	7525	ICD10	24	7501	1.03735	FALSE	FALSE	0.976232
Neurological	Neck and shoulder pain	0.00501254	0.0352	0.884	5635	Inv_Pheno_bin	1176	4459	1.00503	FALSE	FALSE	0.986899
Neurological	Hydrocephalus	-0.0310094	0.252304	0.902183	7185	ICD10	20	7165	0.969466	FALSE	FALSE	1.00587
Respiratory	Empyema and pneumothorax	-0.0220636	0.186713	0.905934	7170	ICD10	36	7134	0.978178	FALSE	FALSE	1.00872
Sense Organs	Mean intraoccular pressure Goldmann-correlated (mmHg)*	-0.00235	0.0196	0.905	3142	Inv_Pheno_cont				FALSE	FALSE	1.00635
Dermatologic	Lupus (localized and systemic)	-0.0202461	0.143374	0.887702	7377	ICD10	58	7319	0.979957	FALSE	FALSE	0.985817
Sense Organs	Otitis media	-0.0244583	0.198776	0.902072	7549	ICD10	32	7517	0.975838	FALSE	FALSE	1.00046
Genitourinary	Genital prolapse	0.00934198	0.0851826	0.912671	4566	ICD10	164	4402	1.00939	FALSE	FALSE	1.01088
Endocrine/Metabolic	Disorders of parathyroid gland	-0.0177647	0.155729	0.909179	7374	ICD10	52	7322	0.982392	FALSE	FALSE	1.0057
Respiratory	Diseases of the larynx and vocal cords	-0.0151235	0.126402	0.904763	7164	ICD10	77	7087	0.98499	FALSE	FALSE	0.999503
Circulatory System	Disease of tricuspid valve	0.0248631	0.222209	0.91091	7317	ICD10	26	7291	1.02517	FALSE	FALSE	1.00498
Genitourinary	Urinary tract infection	0.0076097	0.0549799	0.889917	7137	ICD10	425	6712	1.00764	FALSE	FALSE	0.980536
Circulatory System	Cardiac dysrhythmias	-0.00583465	0.0466744	0.900518	7479	ICD10	605	6874	0.994182	FALSE	FALSE	0.990922
Endocrine/Metabolic	Vitamin D deficiency	0.00947424	0.0827385	0.908835	7485	ICD10	182	7303	1.00952	FALSE	FALSE	0.998772
Respiratory	Pneumonia	0.00605708	0.0582096	0.917125	7563	ICD10	377	7186	1.00608	FALSE	FALSE	1.00657
Circulatory System	Cerebral ischemia	-0.0104428	0.0847433	0.901926	7409	ICD10	180	7229	0.989612	FALSE	FALSE	0.988605
Sense Organs	Peripheral or central vertigo	0.0226596	0.206337	0.912553	7328	ICD10	28	7300	1.02292	FALSE	FALSE	0.998956
Endocrine/Metabolic	Creatinine (umol/L)*	0.00116	0.0108	0.915	6428	Inv_Pheno_cont				FALSE	FALSE	1.00034
Mental Disorders	Delirium dementia and amnestic and other cognitive disorders	-0.0149101	0.109507	0.891697	7399	ICD10	107	7292	0.985201	FALSE	FALSE	0.973599
Digestive	Peptic ulcer (excl. esophageal)	-0.00769722	0.0733648	0.916442	7581	ICD10	228	7353	0.992332	FALSE	FALSE	0.999324
Musculoskeletal	Joint effusions	-0.0161775	0.129157	0.900322	7456	ICD10	73	7383	0.983953	FALSE	FALSE	0.98048
Digestive	Dyspepsia and other specified disorders of function of stomach	0.00699146	0.0552501	0.899303	6789	ICD10	433	6356	1.00702	FALSE	FALSE	0.978108
Genitourinary	Other nonmalignant breast conditions	-0.013314	0.140561	0.924537	7581	ICD10	59	7522	0.986774	FALSE	FALSE	1.00426
Endocrine/Metabolic	Hypothyroidism NOS	-0.00645358	0.0671831	0.923473	7387	ICD10	269	7118	0.993567	FALSE	FALSE	1.00181
Neoplasms	Benign neoplasm of other parts of Digestive system	-0.00901771	0.100202	0.928291	7409	ICD10	123	7286	0.991023	FALSE	FALSE	1.00575
Digestive	Disorders of function of stomach	0.00699146	0.0552501	0.899303	6789	ICD10	433	6356	1.00702	FALSE	FALSE	0.973092
Mental And Behavioral Disorders	Current vs. ever smoking	-0.00995033	0.0513	0.897	1283	Inv_Pheno_bin	896	387	0.990099	FALSE	FALSE	0.969357
Symptoms	Malaise and fatigue	-0.010987	0.0831808	0.894916	7581	ICD10	177	7404	0.989073	FALSE	FALSE	0.965869
Endocrine/Metabolic	Rheumatoid factor (IU/ml)*	0.00484	0.0534	0.928	483	Inv_Pheno_cont				FALSE	FALSE	1.0003
Circulatory System	Occlusion of cerebral arteries	0.00926127	0.0962725	0.923363	7363	ICD10	134	7229	1.0093	FALSE	FALSE	0.994028
Genitourinary	Other disorders of the kidney and ureters	0.0113058	0.08679	0.896356	6917	ICD10	167	6750	1.01137	FALSE	FALSE	0.963726
Endocrine/Metabolic	Apolipoprotein B (g/L)	-9.02e-05	0.00327	0.978	6394	Inv_Pheno_cont				FALSE	FALSE	1.05017
Musculoskeletal	Acquired spondylolisthesis	-0.0166953	0.131778	0.899184	7269	ICD10	72	7197	0.983443	FALSE	FALSE	0.964309
Neoplasms	Benign neoplasm of parathyroid gland	0.00771635	0.243402	0.97471	7496	ICD10	21	7475	1.00775	FALSE	FALSE	1.04398
Digestive	Ulceration of intestine	0.00663233	0.220214	0.975973	6301	ICD10	26	6275	1.00665	FALSE	FALSE	1.04401
Circulatory System	Cardiac conduction disorders	0.00207934	0.0809834	0.979516	7068	ICD10	194	6874	1.00208	FALSE	FALSE	1.04647
Neoplasms	Other benign neoplasm of connective and other soft tissue	-0.0209489	0.213308	0.921766	7310	ICD10	27	7283	0.979269	FALSE	FALSE	0.983527
Genitourinary	Irregular menstrual bleeding	-0.0111943	0.115926	0.923073	3610	ICD10	91	3519	0.988868	FALSE	FALSE	0.983678
Hematopoietic	Sickle cell anemia	-0.00491118	0.0542385	0.927852	6615	ICD10	463	6152	0.995101	FALSE	FALSE	0.987525
Hematopoietic	Iron deficiency anemias	0.00185975	0.052426	0.971702	6625	ICD10	473	6152	1.00186	FALSE	FALSE	1.03289
Endocrine/Metabolic	Paraproteinemia	-0.00677143	0.184723	0.970758	7538	ICD10	37	7501	0.993251	FALSE	FALSE	1.03059
Genitourinary	Benign mammary dysplasias	-0.00313083	0.11314	0.977924	4433	ICD10	92	4341	0.996874	FALSE	FALSE	1.03689
Musculoskeletal	Height (cm)	0.00602	0.0867	0.945	6795	Inv_Pheno_cont				FALSE	FALSE	1.00073
Endocrine/Metabolic	Hyperosmolality and/or hypernatremia	0.00334617	0.166984	0.984012	7173	ICD10	44	7129	1.00335	FALSE	FALSE	1.04073
Respiratory	Postinflammatory pulmonary fibrosis	-0.0165707	0.198027	0.933312	7166	ICD10	32	7134	0.983566	FALSE	FALSE	0.985876
Neoplasms	Benign neoplasm of other endocrine glands and related structures	-0.0105853	0.124439	0.932211	7554	ICD10	79	7475	0.989471	FALSE	FALSE	0.983482
Hematopoietic	Other and unspecified coagulation defects	0.00764368	0.241087	0.974707	7476	ICD10	22	7454	1.00767	FALSE	FALSE	1.02703
Neoplasms	Secondary malignant neoplasm of Digestive systems	-0.0050649	0.153443	0.973668	7056	ICD10	48	7008	0.994948	FALSE	FALSE	1.02466
Genitourinary	Lump or mass in breast	0.00628665	0.140371	0.964278	7401	ICD10	60	7341	1.00631	FALSE	FALSE	1.01351
Genitourinary	Hydrocele	-0.00607314	0.162584	0.970203	2581	ICD10	52	2529	0.993945	FALSE	FALSE	1.01847
Neoplasms	Uterine cancer	0.0120726	0.217	0.954	3981	Inv_Pheno_bin	25	3956	1.01215	FALSE	FALSE	1.00022
Sense Organs	Retinal detachments and defects	0.0131728	0.199077	0.947243	7031	ICD10	32	6999	1.01326	FALSE	FALSE	0.991902
Neoplasms	Benign neoplasm of uterus	-0.000816967	0.0406293	0.983957	4413	ICD10	986	3427	0.999183	FALSE	FALSE	1.02907
Circulatory System	Left bundle branch block	-0.0057855	0.152807	0.969798	6926	ICD10	52	6874	0.994231	FALSE	FALSE	1.01301
Mental And Behavioral Disorders	Depression score	0.00717	0.104	0.945	993	Inv_Pheno_cont				FALSE	FALSE	0.985884
Circulatory System	Other forms of chronic heart disease	-0.00762955	0.130207	0.953274	6971	ICD10	77	6894	0.992399	FALSE	FALSE	0.993288
Respiratory	Acute and chronic tonsillitis	0.00479094	0.113322	0.966278	7183	ICD10	96	7087	1.0048	FALSE	FALSE	1.0056
Sense Organs	Cataract	-0.000845462	0.039371	0.982867	7581	ICD10	1123	6458	0.999155	FALSE	FALSE	1.0216
Dermatologic	Dyschromia and Vitiligo	-0.00255172	0.207488	0.990188	7366	ICD10	29	7337	0.997452	FALSE	FALSE	1.02794
Musculoskeletal	Pain in joint	-0.000914756	0.0668783	0.989087	7581	ICD10	283	7298	0.999086	FALSE	FALSE	1.02554
Genitourinary	Abnormal findings on mammogram or breast exam	0.00628665	0.140371	0.964278	7401	ICD10	60	7341	1.00631	FALSE	FALSE	0.99859
Neurological	Hip pain	0	0.0467	0.988	6196	Inv_Pheno_bin	615	5581	1	FALSE	FALSE	1.0219
Digestive	Ulcerative colitis	0.0101456	0.14546	0.944394	6330	ICD10	55	6275	1.0102	FALSE	FALSE	0.975604
Circulatory System	Cardiac arrest and ventricular fibrillation	-0.0169283	0.215284	0.937325	6899	ICD10	25	6874	0.983214	FALSE	FALSE	0.967118
Sense Organs	Hearing loss	-0.00670531	0.105217	0.949186	7578	ICD10	109	7469	0.993317	FALSE	FALSE	0.97816
Sense Organs	Corneal degenerations	0.0098283	0.195189	0.959841	7033	ICD10	34	6999	1.00988	FALSE	FALSE	0.987934
Circulatory System	Cerebrovascular disease	-0.00507949	0.0635678	0.936311	7548	ICD10	319	7229	0.994933	FALSE	FALSE	0.962542
Dermatologic	Diffuse diseases of connective tissue	0.00876197	0.165102	0.957676	7351	ICD10	46	7305	1.0088	FALSE	FALSE	0.983307
Neurological	Hemiplegia	0.00497426	0.10897	0.963591	7273	ICD10	108	7165	1.00499	FALSE	FALSE	0.988178
Mental Disorders	Alteration of consciousness	0.00690189	0.180546	0.969506	7330	ICD10	38	7292	1.00693	FALSE	FALSE	0.993038
Respiratory	Septal Deviations/Turbinate Hypertrophy	-0.00823672	0.139987	0.95308	7144	ICD10	57	7087	0.991797	FALSE	FALSE	0.97503
Endocrine/Metabolic	Hyperparathyroidism	-0.00258354	0.163707	0.987409	7370	ICD10	48	7322	0.99742	FALSE	FALSE	1.00893
Genitourinary	Uterine/Uterovaginal prolapse	-0.0103954	0.13615	0.939139	4464	ICD10	62	4402	0.989658	FALSE	FALSE	0.958444
Endocrine/Metabolic	Hyperpotassemia	-0.00586483	0.126208	0.962936	7205	ICD10	76	7129	0.994152	FALSE	FALSE	0.981543
Pregnancy Complications	Known or suspected fetal abnormality affecting management of mother	0.00913991	0.179546	0.959401	4566	ICD10	39	4527	1.00918	FALSE	FALSE	0.97676
Genitourinary	Other disorders of prostate	-0.00907208	0.189812	0.96188	2424	ICD10	39	2385	0.990969	FALSE	FALSE	0.978104
Sense Organs	Epiphora	0.00975867	0.182253	0.957298	7374	ICD10	37	7337	1.00981	FALSE	FALSE	0.972274
Neoplasms	Secondary malignancy of bone	0.00861201	0.123267	0.944301	7092	ICD10	84	7008	1.00865	FALSE	FALSE	0.957921
Neoplasms	Uterine leiomyoma	-0.00156571	0.0407745	0.969369	4404	ICD10	977	3427	0.998436	FALSE	FALSE	0.98217
Circulatory System	Cerebral artery occlusion, with cerebral infarction	0.00686271	0.0965808	0.943353	7362	ICD10	133	7229	1.00689	FALSE	FALSE	0.954664
Circulatory System	Angina, grade 1	0	0.0634	0.953	4855	Inv_Pheno_bin	347	4508	1	FALSE	FALSE	0.963272
Digestive	Ascites (non malignant)	0.00765806	0.127093	0.951952	7242	ICD10	76	7166	1.00769	FALSE	FALSE	0.961062
Pregnancy Complications	Hemorrhage in early pregnancy	-0.0134174	0.182813	0.941492	4274	ICD10	38	4236	0.986672	FALSE	FALSE	0.949366
Sense Organs	Cataract surgery	0.00803217	0.116	0.943	3229	Inv_Pheno_bin	114	3115	1.00806	FALSE	FALSE	0.949752
Musculoskeletal	Spinal stenosis of lumbar region	-0.000151062	0.0901871	0.998664	7429	ICD10	154	7275	0.999849	FALSE	FALSE	1
Digestive	Gastrointestinal hemorrhage	4.64184e-05	0.0434684	0.999148	7460	ICD10	701	6759	1.00005	FALSE	FALSE	1.00033
Infectious Diseases	Tuberculosis	-0.00137081	0.235062	0.995347	7124	ICD10	23	7101	0.99863	FALSE	FALSE	0.995347
