# Supplementary material for: Genome-wide association study provides novel insight into the genetic architecture of severe obesity
Source: PLoS Genet. 2025 Sep 12;21(9):e1011842. doi: 10.1371/journal.pgen.1011842 (PMC12443252; doi:10.1371/journal.pgen.1011842)
Supplement: S28 Table — (XLSX) [file pgen.1011842.s028.xlsx]

## Sheet: ST28
Supplementary Table 28. Phenome-wide association test in self-identified South Asian ancestry, with PRS-CS for severe obesity as predictors.
Group	Description	Beta	SE	P	N_total	Type	N_cases	N_controls	OR	FDRsig	FDR adj.p-value
Musculoskeletal	Body mass index (kg/m2)*	0.224	0.012	3.21e-77	7244	Inv_Pheno_cont				TRUE	2.76702e-74
Musculoskeletal	Waist circumference (cm)	2.13	0.131	2.97e-59	7364	Inv_Pheno_cont				TRUE	1.28007e-56
Musculoskeletal	Hip circumference (cm)*	0.182	0.0119	2.51e-52	7341	Inv_Pheno_cont				TRUE	7.21207e-50
Musculoskeletal	Body fat %	0.683	0.0651	9.38e-26	6926	Inv_Pheno_cont				TRUE	2.02139e-23
Endocrine/Metabolic	Overweight, obesity and other hyperalimentation	0.393639	0.045602	6.02574e-18	8106	ICD10	600	7506	1.48237	TRUE	1.03884e-15
Endocrine/Metabolic	Obesity	0.393356	0.0456632	7.03849e-18	8104	ICD10	598	7506	1.48195	TRUE	1.0112e-15
Musculoskeletal	Waist/hip ratio	0.00669	0.000812	1.68e-16	7369	Inv_Pheno_cont				TRUE	2.0688e-14
Endocrine/Metabolic	C-reactive protein (mg/L)*	0.0853	0.0121	1.59e-12	7218	Inv_Pheno_cont				TRUE	1.71323e-10
Endocrine/Metabolic	Type 2 diabetes	0.17731	0.0272812	8.06595e-11	8051	ICD10	2242	5809	1.194	TRUE	7.72539e-09
Hematopoietic	High light scatter reticulocyte count (10^12 cells/Liter)*	0.0605	0.0125	1.34e-06	6909	Inv_Pheno_cont				TRUE	0.000115508
Endocrine/Metabolic	Cystatin C (mg/L)*	0.0508	0.0107	2.19e-06	7281	Inv_Pheno_cont				TRUE	0.000171616
Endocrine/Metabolic	Albumin (g/L)	-0.162	0.0346	2.91e-06	6655	Inv_Pheno_cont				TRUE	0.000209035
Endocrine/Metabolic	Random glucose (mmol/L)*	0.0681	0.0146	3.08e-06	5083	Inv_Pheno_cont				TRUE	0.000204228
Hematopoietic	Immature reticulocyte fraction	0.00367	0.000792	3.46e-06	6919	Inv_Pheno_cont				TRUE	0.000213037
Respiratory	ShortBreath	0.167236	0.038	1.06e-05	3156	Inv_Pheno_bin	1096	2060	1.18203	TRUE	0.000609147
Endocrine/Metabolic	Sex hormone binding globulin (nmol/L)*	-0.0509	0.012	2.27e-05	6563	Inv_Pheno_cont				TRUE	0.00122296
Hematopoietic	White blood cell count (10^9 cells/liter)*	0.0526	0.0125	2.5e-05	7094	Inv_Pheno_cont				TRUE	0.00126765
Circulatory System	Essential hypertension	0.106697	0.0254997	2.86143e-05	8101	ICD10	3493	4608	1.1126	TRUE	0.00137031
Circulatory System	Hypertension	0.1048	0.0254803	3.90595e-05	8106	ICD10	3498	4608	1.11049	TRUE	0.00177207
Genitourinary	Urine albumin (mg/L)*	0.0432	0.0106	4.81e-05	7063	Inv_Pheno_cont				TRUE	0.00207311
Neurological	Other peripheral nerve disorders	0.237609	0.0603138	8.1634e-05	8012	ICD10	322	7690	1.26821	TRUE	0.00335088
Hematopoietic	Mean corpuscular hemoglobin (pg)*	-0.0478	0.0122	8.93e-05	7074	Inv_Pheno_cont				TRUE	0.00349894
Genitourinary	Estimated glomerular filtration rate (creatinine and cystatin C) (mL/min/1.73 m2)*	-0.0396	0.0102	0.000107	7385	Inv_Pheno_cont				TRUE	0.00401017
Sense Organs	Diabetic eye disease	0.285019	0.0739	0.00011	2866	Inv_Pheno_bin	259	2607	1.32979	TRUE	0.00395083
Neurological	Knee pain	0.118784	0.031	0.000124	5806	Inv_Pheno_bin	1516	4290	1.12613	TRUE	0.00427552
Hematopoietic	Reticulocyte count (10^12 cells/Liter)*	0.0473	0.0124	0.000143	6917	Inv_Pheno_cont				TRUE	0.004741
Hematopoietic	Neutrophil count (10^9 cells/liter)*	0.0464	0.0125	0.000208	7056	Inv_Pheno_cont				TRUE	0.00664059
Endocrine/Metabolic	Type 2 diabetes with ophthalmic manifestations	0.243506	0.0656565	0.000208252	6100	ICD10	291	5809	1.27571	TRUE	0.00641118
Endocrine/Metabolic	Diastolic blood pressure (mmHg)	0.51	0.138	0.000211	7082	Inv_Pheno_cont				TRUE	0.00627179
Musculoskeletal	Osteoarthritis; localized	0.13747	0.0373482	0.000232541	7836	ICD10	962	6874	1.14737	TRUE	0.00668168
Genitourinary	Albuminuria	0.141564	0.0402	0.000437	6312	Inv_Pheno_bin	799	5513	1.15207	TRUE	0.0121514
Endocrine/Metabolic	Glycated hemoglobin (HbA1c) (mmol/mol)	0.204	0.0582	0.000445	5414	Inv_Pheno_cont				TRUE	0.0119872
Genitourinary	Urinary potassium-to-creatinine ratio*	-0.04	0.0114	0.000452	7081	Inv_Pheno_cont				TRUE	0.0118068
Musculoskeletal	Osteoarthrosis	0.118246	0.0337329	0.00045601	8106	ICD10	1232	6874	1.12552	TRUE	0.0115612
Genitourinary	Acute renal failure	0.183665	0.0528162	0.000506214	7644	ICD10	441	7203	1.20161	TRUE	0.0124673
Respiratory	Respiratory insufficiency	0.424619	0.128034	0.000911621	7629	ICD10	70	7559	1.52901	TRUE	0.0218282
Endocrine/Metabolic	Sex hormone binding globulin (female) (nmol/L)*	-0.0617	0.0186	0.000929	3082	Inv_Pheno_cont				TRUE	0.0216432
Hematopoietic	Mean corpuscular volume (Femtoliters)*	-0.0404	0.0122	0.000936	7068	Inv_Pheno_cont				TRUE	0.0212324
Genitourinary	Urine creatinine (mmol/L)*	0.0377	0.0116	0.00121	7080	Inv_Pheno_cont				TRUE	0.0267441
Hematopoietic	Red blood cell distribution width (%)*	0.0396	0.0124	0.00144	7038	Inv_Pheno_cont				TRUE	0.031032
Neurological	General pain	0.197232	0.062	0.00145	7014	Inv_Pheno_bin	308	6706	1.21803	TRUE	0.0304854
Circulatory System	Circulatory disease NEC	0.144347	0.045504	0.00151299	7820	ICD10	610	7210	1.15528	TRUE	0.0310523
Endocrine/Metabolic	Hypercholesterolemia	0.0830708	0.027324	0.00236412	7980	ICD10	2325	5655	1.08662	TRUE	0.0473924
Endocrine/Metabolic	Urate (umol/L)	2.64	0.875	0.00254	7311	Inv_Pheno_cont				TRUE	0.0497609
Circulatory System	Other disorders of Circulatory System	0.135849	0.0453057	0.00271311	7825	ICD10	615	7210	1.14551	FALSE	0.0519711
Endocrine/Metabolic	Alanine aminotransferace (U/L)*	0.0338	0.0115	0.0032	7251	Inv_Pheno_cont				FALSE	0.0599652
Endocrine/Metabolic	Insulin-like growth factor 1 (nmol/L)*	-0.034	0.0117	0.00365	7268	Inv_Pheno_cont				FALSE	0.0669426
Genitourinary	Chronic kidney disease	0.205795	0.0708	0.0037	7170	Inv_Pheno_bin	241	6929	1.2285	FALSE	0.0664458
Hematopoietic	Mean sphered cell volume (Femtoliters)	-0.203	0.0702	0.00374	6920	Inv_Pheno_cont				FALSE	0.0657935
Hematopoietic	Lymphoctye count (10^9 cells/liter)*	0.0354	0.0124	0.00441	7066	Inv_Pheno_cont				FALSE	0.0760284
Respiratory	Pneumonia	0.14251	0.0502214	0.00454481	8074	ICD10	483	7591	1.15317	FALSE	0.0768163
Infectious Diseases	E. coli	0.23348	0.0826397	0.0047239	7703	ICD10	169	7534	1.26299	FALSE	0.0783078
Genitourinary	Noninflammatory female genital disorders	0.21027	0.0757614	0.00551303	3879	ICD10	207	3672	1.23401	FALSE	0.0896647
Reproductive	Age first birth (Years)*	-0.0567	0.0205	0.00566	2531	Inv_Pheno_cont				FALSE	0.0903504
Endocrine/Metabolic	Hypothyroidism NOS	0.118046	0.0427367	0.00574175	7990	ICD10	677	7313	1.1253	FALSE	0.0899889
Endocrine/Metabolic	HDL-cholesterol (mmol/L)*	-0.0324	0.0118	0.00587	6647	Inv_Pheno_cont				FALSE	0.0903561
Respiratory	Bacterial pneumonia	0.1733	0.0629694	0.00592088	7890	ICD10	299	7591	1.18922	FALSE	0.0895403
Digestive	Cholelithiasis with acute cholecystitis	0.398767	0.1456	0.00616688	7721	ICD10	54	7667	1.48999	FALSE	0.0916526
Circulatory System	Second degree AV block	0.559751	0.204481	0.00619214	7217	ICD10	27	7190	1.75024	FALSE	0.0904682
Digestive	Other disorders of intestine	0.239438	0.0880706	0.00655387	7458	ICD10	151	7307	1.27053	FALSE	0.0941573
Neurological	Fluid intelligence (# correct)*	-0.0466	0.0172	0.00678	3502	Inv_Pheno_cont				FALSE	0.0958092
Circulatory System	Hypertensive heart and/or renal disease	0.269624	0.0998739	0.00694127	4729	ICD10	121	4608	1.30947	FALSE	0.096506
Endocrine/Metabolic	Type 1 diabetes	0.214738	0.0802971	0.00748864	5993	ICD10	184	5809	1.23954	FALSE	0.102464
Respiratory	Pneumococcal pneumonia	0.173772	0.0654233	0.00790444	7867	ICD10	276	7591	1.18978	FALSE	0.106463
Musculoskeletal	Osteoarthrosis, generalized	0.201763	0.0761332	0.00804592	7075	ICD10	201	6874	1.22356	FALSE	0.106701
Circulatory System	Hypertensive chronic kidney disease	0.27883	0.105274	0.00808266	4716	ICD10	108	4608	1.32158	FALSE	0.105564
Neoplasms	Cancer of urinary organs (incl. kidney and bladder)	-0.323434	0.122563	0.00831707	8106	ICD10	79	8027	0.72366	FALSE	0.107005
Circulatory System	Atrioventricular [AV] block	0.248758	0.0942655	0.00831734	7319	ICD10	129	7190	1.28243	FALSE	0.105435
Circulatory System	Pulmonary heart disease	0.411201	0.155867	0.00833598	7954	ICD10	46	7908	1.50863	FALSE	0.104139
Endocrine/Metabolic	Hypothyroidism	0.109544	0.0419776	0.00906543	8015	ICD10	702	7313	1.11577	FALSE	0.111634
Circulatory System	Chronic pulmonary heart disease	0.408451	0.157139	0.0093415	7953	ICD10	45	7908	1.50449	FALSE	0.113414
Endocrine/Metabolic	Sex hormone binding globulin (male) (nmol/L)*	-0.0424	0.0164	0.00966	3494	Inv_Pheno_cont				FALSE	0.115652
Endocrine/Metabolic	Hyperlipidemia	0.0691004	0.026804	0.00993773	8096	ICD10	2441	5655	1.07154	FALSE	0.117347
Circulatory System	Cardiac conduction disorders	0.158986	0.061766	0.0100529	7505	ICD10	315	7190	1.17232	FALSE	0.117103
Sense Organs	Visual acuity right eye*	0.0445	0.0173	0.0102	3373	Inv_Pheno_cont				FALSE	0.117232
Respiratory	Respiratory failure, insufficiency, arrest	0.204492	0.0803311	0.0109087	7736	ICD10	177	7559	1.2269	FALSE	0.123728
Genitourinary	Renal failure	0.107262	0.0422893	0.0112005	7932	ICD10	729	7203	1.11323	FALSE	0.125387
Endocrine/Metabolic	Disorders of lipoid metabolism	0.0677075	0.0267597	0.0113996	8106	ICD10	2451	5655	1.07005	FALSE	0.12598
Digestive	Chronic liver disease and cirrhosis	0.180929	0.0715752	0.0114774	7879	ICD10	225	7654	1.19833	FALSE	0.125234
Circulatory System	Rheumatic disease of the heart valves	0.211245	0.0836086	0.0115176	7865	ICD10	167	7698	1.23521	FALSE	0.124102
Respiratory	Respiratory abnormalities	0.476857	0.188785	0.0115392	8106	ICD10	31	8075	1.611	FALSE	0.1228
Sense Organs	Cataract	0.0815642	0.0324257	0.0118892	8106	ICD10	1675	6431	1.08498	FALSE	0.124981
Neurological	Hip pain	0.121038	0.0485	0.0122	6805	Inv_Pheno_bin	517	6288	1.12867	FALSE	0.126704
Endocrine/Metabolic	Gamma glutamyltransferase (U/L)*	0.0289	0.0116	0.0124	7265	Inv_Pheno_cont				FALSE	0.127248
Neoplasms	Cancer of bladder	-0.380542	0.152263	0.0124461	8078	ICD10	51	8027	0.683491	FALSE	0.126218
Endocrine/Metabolic	Systolic blood pressure (mmHg)	0.591	0.238	0.0129	7080	Inv_Pheno_cont				FALSE	0.1293
Endocrine/Metabolic	Hypoglycemia	0.249484	0.100371	0.0129329	5851	ICD10	117	5734	1.28336	FALSE	0.12814
Endocrine/Metabolic	Total bilirubin (umol/L)*	-0.0286	0.0115	0.0133	7244	Inv_Pheno_cont				FALSE	0.13028
Digestive	Other chronic nonalcoholic liver disease	0.192067	0.0776921	0.0134302	7844	ICD10	190	7654	1.21175	FALSE	0.130077
Hematopoietic	Mean corpuscular hemoglobin concentration (g/dl)*	-0.0304	0.0124	0.0138	7097	Inv_Pheno_cont				FALSE	0.132173
Hematopoietic	Monocyte count (10^9 cells/liter)*	0.0297	0.0121	0.0141	7057	Inv_Pheno_cont				FALSE	0.133563
Reproductive	Number of children fathered*	0.0392	0.0161	0.0146	3740	Inv_Pheno_cont				FALSE	0.136796
Respiratory	Respiratory failure	0.21082	0.0884081	0.0170965	7706	ICD10	147	7559	1.23469	FALSE	0.158464
Genitourinary	Hypertrophy of breast (Gynecomastia)	0.571909	0.241039	0.0176594	7944	ICD10	20	7924	1.77165	FALSE	0.16194
Neoplasms	Uterine cancer	0.391562	0.169	0.02	3391	Inv_Pheno_bin	39	3352	1.47929	FALSE	0.181474
Neurological	Other conditions of brain	0.393166	0.171061	0.0215394	7696	ICD10	39	7657	1.48166	FALSE	0.193406
Genitourinary	Hypertrophy of female genital organs	-0.473697	0.206951	0.0220835	3621	ICD10	28	3593	0.622696	FALSE	0.196247
Circulatory System	Atrioventricular block, complete	0.404525	0.177293	0.0225085	7226	ICD10	36	7190	1.49859	FALSE	0.197983
Neurological	Sleep apnea	0.157778	0.0692707	0.0227443	8074	ICD10	242	7832	1.17091	FALSE	0.198036
Injuries & Poisonings	Allergy/adverse effect of penicillin	0.0976859	0.044683	0.0288012	7689	ICD10	618	7071	1.10262	FALSE	0.248266
Endocrine/Metabolic	Fluid overload	0.244253	0.111729	0.0288071	7563	ICD10	92	7471	1.27667	FALSE	0.245858
Endocrine/Metabolic	Apolipoprotein A (g/L)	-0.00623	0.00286	0.0293	6649	Inv_Pheno_cont				FALSE	0.247614
Mental And Behavioral Disorders	Current vs. never smoking	0.0976128	0.0451	0.0297	5543	Inv_Pheno_bin	693	4850	1.10254	FALSE	0.248557
Genitourinary	Noninflammatory disorders of vagina	0.412342	0.190505	0.0304282	3703	ICD10	31	3672	1.51035	FALSE	0.252203
Genitourinary	Symptoms involving female genital tract	0.504812	0.233581	0.030681	3734	ICD10	21	3713	1.65667	FALSE	0.251876
Endocrine/Metabolic	Vitamin D (nmol/L)*	-0.0272	0.0126	0.0308	6447	Inv_Pheno_cont				FALSE	0.250468
Sense Organs	Glaucoma	0.138754	0.0643803	0.031144	7845	ICD10	288	7557	1.14884	FALSE	0.250899
Hematopoietic	Platelet crit (%)*	0.0248	0.0115	0.0313	7081	Inv_Pheno_cont				FALSE	0.24982
Respiratory	Chronic sinusitis	-0.229838	0.107405	0.0323611	7599	ICD10	99	7500	0.794662	FALSE	0.25592
Genitourinary	Chronic renal failure [CKD]	0.11225	0.0528248	0.0335902	7642	ICD10	439	7203	1.11879	FALSE	0.263225
Digestive	Liver abscess and sequelae of chronic liver disease	0.322973	0.155591	0.0379139	7700	ICD10	46	7654	1.38123	FALSE	0.294431
Sense Organs	Primary angle-closure glaucoma	0.391637	0.188859	0.038107	7588	ICD10	31	7557	1.4794	FALSE	0.293288
Digestive	Incisional hernia	0.450083	0.217106	0.0381632	7083	ICD10	25	7058	1.56844	FALSE	0.291121
Digestive	Personal history of diseases of Digestive system	0.0927291	0.0449147	0.0389645	7045	ICD10	617	6428	1.09716	FALSE	0.294626
Reproductive	Ever had stillbirth	0.0779615	0.0379	0.0402	2037	Inv_Pheno_bin	1290	747	1.08108	FALSE	0.301325
Circulatory System	Noninfectious disorders of lymphatic channels	0.456559	0.223211	0.0408136	8106	ICD10	23	8083	1.57863	FALSE	0.303287
Circulatory System	Varicose veins	0.142246	0.0700072	0.0421667	7537	ICD10	238	7299	1.15286	FALSE	0.310664
Endocrine/Metabolic	Hyperpotassemia	0.207881	0.10234	0.0422262	7583	ICD10	112	7471	1.23107	FALSE	0.308466
Endocrine/Metabolic	Urea (mmol/L)*	0.0236	0.0117	0.0433	7290	Inv_Pheno_cont				FALSE	0.313652
Mental Disorders	Other specified nonpsychotic and/or transient Mental Disorders	0.375327	0.187119	0.0448753	7849	ICD10	32	7817	1.45547	FALSE	0.322355
Mental Disorders	Alteration of consciousness	0.375327	0.187119	0.0448753	7849	ICD10	32	7817	1.45547	FALSE	0.31969
Infectious Diseases	Bacterial infection NOS	0.112317	0.0561216	0.045359	7912	ICD10	378	7534	1.11887	FALSE	0.320487
Circulatory System	Chronic venous insufficiency [CVI]	0.477587	0.239606	0.0462379	7319	ICD10	20	7299	1.61218	FALSE	0.324041
Sense Organs	Visual acuity left eye*	0.0342	0.0172	0.0468	3389	Inv_Pheno_cont				FALSE	0.325335
Digestive	Barrett's esophagus	-0.223806	0.112717	0.0470826	6753	ICD10	90	6663	0.79947	FALSE	0.324682
Mental And Behavioral Disorders	Ever vs. never smoking	0.0629398	0.0317	0.0471	5543	Inv_Pheno_bin	1706	3837	1.06496	FALSE	0.322224
Endocrine/Metabolic	Abnormal glucose	0.215694	0.108753	0.0473283	5906	ICD10	97	5809	1.24072	FALSE	0.321236
Digestive	Gastritis and duodenitis	0.0644678	0.0325349	0.0475353	7797	ICD10	1301	6496	1.06659	FALSE	0.320121
Neoplasms	Breast cancer [female]	-0.165715	0.0837106	0.0477464	3661	ICD10	173	3488	0.847288	FALSE	0.319049
Genitourinary	Urinary sodium to creatinine ratio*	-0.0238	0.0121	0.0489	7081	Inv_Pheno_cont				FALSE	0.324245
Genitourinary	Infertility, female	-0.326913	0.166071	0.0490096	3165	ICD10	42	3123	0.721146	FALSE	0.322491
Respiratory	Chronic tonsillitis and adenoiditis	-0.295002	0.150105	0.0493797	7550	ICD10	50	7500	0.74453	FALSE	0.322464
Circulatory System	Abnormal heart sounds	-0.298514	0.152635	0.0504963	7748	ICD10	50	7698	0.74192	FALSE	0.327277
Digestive	Gastrointestinal hemorrhage	0.0777833	0.040043	0.0520769	7960	ICD10	776	7184	1.08089	FALSE	0.335002
Neoplasms	Malignant neoplasm of bladder	-0.324485	0.167383	0.0525528	8069	ICD10	42	8027	0.7229	FALSE	0.33556
Respiratory	Asthma	0.224394	0.116	0.0534	576	Inv_Pheno_bin	106	470	1.25156	FALSE	0.338462
Injuries & Poisonings	Fracture of ankle and foot	0.375657	0.195724	0.0549442	7836	ICD10	29	7807	1.45595	FALSE	0.345708
Endocrine/Metabolic	Free Testosterone Males (nmol/L)*	-0.0322	0.0168	0.0552	3469	Inv_Pheno_cont				FALSE	0.3448
Injuries & Poisonings	Poisoning by antibiotics	0.081381	0.0424833	0.055416	7760	ICD10	689	7071	1.08478	FALSE	0.343659
Genitourinary	Other nonmalignant breast conditions	-0.278637	0.146245	0.0567432	8106	ICD10	53	8053	0.756814	FALSE	0.349376
Infectious Diseases	Viremia, NOS	0.218186	0.114865	0.0574996	7982	ICD10	86	7896	1.24382	FALSE	0.351523
Circulatory System	Angina	0.0747235	0.0394	0.0591	5337	Inv_Pheno_bin	877	4460	1.07759	FALSE	0.358762
Digestive	Portal hypertension	0.403239	0.21509	0.0608281	7678	ICD10	24	7654	1.49666	FALSE	0.36667
Neoplasms	Cancer, suspected or other	0.171305	0.0915783	0.0614023	7839	ICD10	137	7702	1.18685	FALSE	0.367561
Neoplasms	Malignant neoplasm, other	0.171305	0.0915783	0.0614023	7839	ICD10	137	7702	1.18685	FALSE	0.365026
Circulatory System	Varicose veins of lower extremity	0.131047	0.0707341	0.0639298	7532	ICD10	233	7299	1.14002	FALSE	0.377449
Hematopoietic	Platelet count (10^9 cells/liter)*	0.0219	0.0119	0.0644	7086	Inv_Pheno_cont				FALSE	0.377638
Sense Organs	Mean intraoccular pressure Goldmann-correlated (mmHg)*	0.0345	0.0188	0.0669	3199	Inv_Pheno_cont				FALSE	0.389647
Pregnancy Complications	Miscarriage; stillbirth	-0.197107	0.107591	0.0669497	3753	ICD10	106	3647	0.821102	FALSE	0.38732
Injuries & Poisonings	Anaphylactic shock NOS	0.388542	0.212972	0.0680945	7958	ICD10	25	7933	1.47483	FALSE	0.391316
Neoplasms	Malignant neoplasm of female breast	-0.166416	0.0917982	0.0698554	3631	ICD10	143	3488	0.846694	FALSE	0.398777
Digestive	Obstruction of bile duct	-0.338164	0.187115	0.0707232	7700	ICD10	33	7667	0.713078	FALSE	0.401075
Genitourinary	Chronic prostatitis	-0.401779	0.22395	0.0728043	3596	ICD10	24	3572	0.669128	FALSE	0.410179
Injuries & Poisonings	Open wounds of head; neck; and trunk	-0.431666	0.241101	0.0733897	8076	ICD10	20	8056	0.649426	FALSE	0.410792
Injuries & Poisonings	Complication of internal orthopedic device	0.362388	0.202603	0.0736691	8046	ICD10	28	8018	1.43676	FALSE	0.409695
Hematopoietic	Other hemoglobinopathies	0.17622	0.0988543	0.0746479	6767	ICD10	117	6650	1.1927	FALSE	0.412477
Endocrine/Metabolic	Triglycerides/HDL-C*	0.0213	0.0122	0.0796	6599	Inv_Pheno_cont				FALSE	0.437039
Digestive	Ulcer of esophagus	-0.181667	0.103705	0.0798159	6771	ICD10	108	6663	0.833879	FALSE	0.435451
Digestive	Periodontitis (acute or chronic)	-0.243976	0.139414	0.0801166	7837	ICD10	59	7778	0.783507	FALSE	0.434343
Musculoskeletal	Hallux valgus (Bunion)	-0.161482	0.092356	0.0803814	7901	ICD10	134	7767	0.850881	FALSE	0.433055
Sense Organs	Mean intraoccular pressure corneal-compensated (mmHg)*	0.0327	0.0187	0.0809	3204	Inv_Pheno_cont				FALSE	0.433142
Neurological	Coma	0.371941	0.213607	0.0816409	7681	ICD10	24	7657	1.45055	FALSE	0.43441
Respiratory	Chronic airway obstruction	0.106362	0.0611999	0.0822205	8098	ICD10	315	7783	1.11222	FALSE	0.43481
Circulatory System	Hemorrhoids	-0.0823105	0.0475751	0.0836092	7835	ICD10	536	7299	0.920986	FALSE	0.439458
Sense Organs	Senile cataract	0.0823826	0.0476533	0.0838466	7056	ICD10	625	6431	1.08587	FALSE	0.438035
Circulatory System	Other chronic ischemic heart disease, unspecified	0.064396	0.037378	0.0849185	7411	ICD10	999	6412	1.06651	FALSE	0.440963
Genitourinary	Breast conditions, congenital or relating to hormones	0.312497	0.183362	0.0883313	7958	ICD10	34	7924	1.36683	FALSE	0.455937
Infectious Diseases	Candidiasis	0.215719	0.127187	0.0898718	8083	ICD10	70	8013	1.24075	FALSE	0.461128
Endocrine/Metabolic	Vitamin deficiency	-0.0962241	0.0568506	0.0905358	8022	ICD10	368	7654	0.90826	FALSE	0.461786
Digestive	Functional Digestive disorders	0.0675757	0.0399456	0.0907046	7231	ICD10	803	6428	1.06991	FALSE	0.459926
Musculoskeletal	Hammer toe (acquired)	-0.364386	0.216826	0.092851	7791	ICD10	24	7767	0.694623	FALSE	0.468056
Endocrine/Metabolic	Acidosis	0.167418	0.0996668	0.0930014	7589	ICD10	118	7471	1.18225	FALSE	0.466088
Circulatory System	Angina pectoris	0.0645024	0.0386217	0.0948979	7336	ICD10	924	6412	1.06663	FALSE	0.472844
Respiratory	Acute pharyngitis	0.287844	0.172468	0.0951236	8046	ICD10	38	8008	1.33355	FALSE	0.471245
Dermatologic	Lupus (localized and systemic)	0.327725	0.196537	0.0954161	7775	ICD10	30	7745	1.38781	FALSE	0.469992
Endocrine/Metabolic	Triglycerides (mmol/L)*	0.0197	0.0119	0.0965	7274	Inv_Pheno_cont				FALSE	0.472631
Sense Organs	Retinal detachments and defects	0.332083	0.199968	0.096778	7585	ICD10	28	7557	1.39387	FALSE	0.471314
Endocrine/Metabolic	Free Testosterone Females (nmol/L)*	0.0347	0.0209	0.0972	2494	Inv_Pheno_cont				FALSE	0.47071
Respiratory	Wheezing	0.382228	0.230881	0.0978181	7591	ICD10	22	7569	1.46555	FALSE	0.471057
Digestive	Hemorrhage of gastrointestinal tract	0.10223	0.0620881	0.0996534	7488	ICD10	304	7184	1.10764	FALSE	0.477229
Digestive	Regional enteritis	0.233978	0.142173	0.0998197	6484	ICD10	56	6428	1.26362	FALSE	0.475384
Dermatologic	Superficial cellulitis and abscess	-0.356144	0.219522	0.104726	8033	ICD10	24	8009	0.700372	FALSE	0.496008
Endocrine/Metabolic	Disorders of mineral metabolism	0.161215	0.0993894	0.104791	8106	ICD10	115	7991	1.17494	FALSE	0.493607
Reproductive	Age at menarche (Years)	-0.0532	0.0328	0.105	3228	Inv_Pheno_cont				FALSE	0.491902
Hematopoietic	Hereditary hemolytic anemias	0.152904	0.094411	0.105328	6779	ICD10	129	6650	1.16521	FALSE	0.490771
Musculoskeletal	Hand grip strength (kg)	-0.152	0.0943	0.106	7233	Inv_Pheno_cont				FALSE	0.491247
Circulatory System	Cardiac pacemaker in situ	0.150061	0.0932676	0.107633	7324	ICD10	134	7190	1.1619	FALSE	0.496148
Circulatory System	Definite claudication	0.187535	0.117	0.109	2674	Inv_Pheno_bin	88	2586	1.20627	FALSE	0.499777
Digestive	Peritonitis and retroperitoneal infections	-0.334033	0.208799	0.109647	7334	ICD10	27	7307	0.71603	FALSE	0.500084
Congenital Anomalies	Genitourinary Congenital Anomalies	0.272564	0.170383	0.109662	8093	ICD10	39	8054	1.31333	FALSE	0.497517
Digestive	Chronic pancreatitis	-0.35297	0.220718	0.109778	8017	ICD10	24	7993	0.702598	FALSE	0.495438
Dermatologic	Degenerative skin conditions and other dermatoses	-0.249325	0.156317	0.110715	7965	ICD10	47	7918	0.779327	FALSE	0.497062
Circulatory System	Angina, grade 1	0.0943107	0.0593	0.112	5337	Inv_Pheno_bin	353	4984	1.0989	FALSE	0.500228
Hematopoietic	Red blood cell count (10^12 cells/Liter)*	0.017	0.0107	0.112	7091	Inv_Pheno_cont				FALSE	0.497649
Neoplasms	Cancer of other female genital organs	0.206417	0.13003	0.11241	3601	ICD10	68	3533	1.22927	FALSE	0.496908
Genitourinary	Inflammatory disease of breast	-0.307907	0.193992	0.112464	8083	ICD10	30	8053	0.734984	FALSE	0.494613
Genitourinary	Disorders of uterus, NEC	0.187752	0.118676	0.113636	3753	ICD10	81	3672	1.20653	FALSE	0.497228
Respiratory	Other alveolar and parietoalveolar pneumonopathy	0.271399	0.171742	0.114043	7597	ICD10	38	7559	1.3118	FALSE	0.496492
Digestive	Ileostomy status	-0.301726	0.191793	0.115675	6460	ICD10	32	6428	0.739541	FALSE	0.501065
Digestive	Abdominal hernia	0.0553778	0.0353594	0.117316	8106	ICD10	1048	7058	1.05694	FALSE	0.50563
Mental Disorders	Tobacco use disorder	0.108657	0.0700232	0.120727	8015	ICD10	235	7780	1.11478	FALSE	0.517744
Injuries & Poisonings	Poisoning by analgesics, antipyretics, and antirheumatics	0.122375	0.0790829	0.121762	7256	ICD10	185	7071	1.13018	FALSE	0.519597
Neurological	Back pain	0.0460439	0.0297	0.124	5682	Inv_Pheno_bin	1640	4042	1.04712	FALSE	0.526542
Musculoskeletal	Other disorders of bone and cartilage	0.233727	0.152092	0.124355	7730	ICD10	49	7681	1.2633	FALSE	0.525461
Sense Organs	Disorders of conjunctiva	-0.232698	0.151908	0.125563	7832	ICD10	50	7782	0.792393	FALSE	0.527977
Mental And Behavioral Disorders	Depression Criteria 1	-0.076961	0.0485	0.126	6931	Inv_Pheno_bin	521	6410	0.925926	FALSE	0.527243
Endocrine/Metabolic	Gout and other crystal arthropathies	0.131234	0.0858388	0.126303	8106	ICD10	156	7950	1.14023	FALSE	0.525956
Mental And Behavioral Disorders	Depression score	0.149	0.098	0.128	991	Inv_Pheno_cont				FALSE	0.530462
Symptoms	Symptoms involving nervous and Musculoskeletal systems	0.123572	0.0813183	0.128611	8106	ICD10	176	7930	1.13153	FALSE	0.530442
Genitourinary	Menopausal and postmenopausal disorders	0.106515	0.0701131	0.128715	3368	ICD10	245	3123	1.11239	FALSE	0.528344
Genitourinary	Chronic Kidney Disease, Stage III	0.115692	0.0762239	0.129068	7405	ICD10	202	7203	1.12265	FALSE	0.527281
Injuries & Poisonings	Personal history of allergy to medicinal agents	0.0949059	0.0625558	0.129232	7372	ICD10	301	7071	1.09956	FALSE	0.525461
Mental Disorders	Memory loss	-0.360124	0.237632	0.129654	7837	ICD10	20	7817	0.69759	FALSE	0.524704
Musculoskeletal	Height (cm)	-0.112	0.0741	0.13	7284	Inv_Pheno_cont				FALSE	0.523645
Mental And Behavioral Disorders	Anxiety Criteria 1	0.207024	0.137	0.131	7392	Inv_Pheno_bin	60	7332	1.23001	FALSE	0.525219
Symptoms	Syncope and collapse	0.0825556	0.0548118	0.132025	8106	ICD10	394	7712	1.08606	FALSE	0.526877
Endocrine/Metabolic	Gout	0.13031	0.0872124	0.135133	8101	ICD10	151	7950	1.13918	FALSE	0.536797
Genitourinary	Chronic kidney disease, Stage I or II	0.250003	0.167602	0.135792	7243	ICD10	40	7203	1.28403	FALSE	0.536939
Mental And Behavioral Disorders	Years smoked cigarettes	0.528	0.355	0.137	1017	Inv_Pheno_cont				FALSE	0.539242
Neoplasms	Malignant neoplasm of ovary	0.199057	0.134199	0.137996	3597	ICD10	64	3533	1.22025	FALSE	0.540693
Digestive	Blood in stool	0.148138	0.100252	0.139499	7297	ICD10	113	7184	1.15967	FALSE	0.54411
Sense Organs	Laser eye surgery	0.175545	0.119	0.143	3129	Inv_Pheno_bin	85	3044	1.1919	FALSE	0.555252
Circulatory System	First degree AV block	0.186594	0.127645	0.143792	7260	ICD10	70	7190	1.20514	FALSE	0.555825
Endocrine/Metabolic	Rheumatoid factor (IU/ml)*	-0.0594	0.041	0.147	642	Inv_Pheno_cont				FALSE	0.565688
Genitourinary	Abnormal findings on mammogram or breast exam	-0.297493	0.205786	0.148279	7951	ICD10	27	7924	0.742678	FALSE	0.568072
Genitourinary	Lump or mass in breast	-0.297493	0.205786	0.148279	7951	ICD10	27	7924	0.742678	FALSE	0.565559
Endocrine/Metabolic	Calcium (mmol/L)	-0.00179	0.00124	0.149	6655	Inv_Pheno_cont				FALSE	0.565806
Circulatory System	Cardiomegaly	0.119813	0.0832047	0.149873	8075	ICD10	167	7908	1.12729	FALSE	0.566625
Genitourinary	Benign mammary dysplasias	-0.188421	0.131062	0.150532	3778	ICD10	67	3711	0.828266	FALSE	0.566633
Digestive	Chronic periodontitis	-0.206487	0.144089	0.151842	7833	ICD10	55	7778	0.813437	FALSE	0.569077
Neurological	Inflammatory and toxic neuropathy	0.192897	0.134931	0.152833	8089	ICD10	63	8026	1.21276	FALSE	0.570313
Mental Disorders	Symptoms involving head and neck	0.166945	0.116932	0.153374	8064	ICD10	83	7981	1.18169	FALSE	0.569865
Genitourinary	Irregular menstrual bleeding	-0.162486	0.113875	0.153616	3213	ICD10	90	3123	0.850028	FALSE	0.568311
Circulatory System	Disease of tricuspid valve	0.294927	0.206818	0.153862	7725	ICD10	27	7698	1.34303	FALSE	0.566789
Genitourinary	Chronic Kidney Disease, Stage IV	0.190654	0.133916	0.154536	7266	ICD10	63	7203	1.21004	FALSE	0.56685
Hematopoietic	Eosinophil count (10^9 cells/liter)*	0.0177	0.0125	0.156	7026	Inv_Pheno_cont				FALSE	0.569797
Circulatory System	Atrial fibrillation and flutter	0.095954	0.0680134	0.158301	7446	ICD10	256	7190	1.10071	FALSE	0.57576
Genitourinary	Urinary albumin-to-creatine ratio (mg/mmol)*	0.0171	0.0121	0.159	7061	Inv_Pheno_cont				FALSE	0.575874
Circulatory System	Varicose veins of lower extremity, symptomtic	0.278963	0.199522	0.162066	7328	ICD10	29	7299	1.32176	FALSE	0.584521
Symptoms	Cervicalgia	-0.176168	0.126057	0.162254	8106	ICD10	72	8034	0.838477	FALSE	0.582763
Hematopoietic	Diseases of white blood cells	-0.236114	0.170774	0.166784	7816	ICD10	39	7777	0.789691	FALSE	0.596548
Neoplasms	Secondary malignancy of lymph nodes	-0.14361	0.10401	0.167363	7808	ICD10	106	7702	0.866225	FALSE	0.596143
Digestive	Disorders of esophageal motility	0.250409	0.181691	0.168138	6697	ICD10	34	6663	1.28455	FALSE	0.596439
Endocrine/Metabolic	Acid-base balance disorder	0.131263	0.0952424	0.168141	7600	ICD10	129	7471	1.14027	FALSE	0.594006
Neurological	Neck and shoulder pain	0.0418642	0.0305	0.172	5780	Inv_Pheno_bin	1542	4238	1.04275	FALSE	0.605159
Digestive	Cholelithiasis and cholecystitis	0.0753017	0.0551845	0.172396	8054	ICD10	387	7667	1.07821	FALSE	0.604088
Neoplasms	Malignant neoplasm of uterus	0.217409	0.15991	0.173966	3304	ICD10	45	3259	1.24285	FALSE	0.607119
Endocrine/Metabolic	Alkaline phosphatase (U/L)*	0.0164	0.0121	0.175	7291	Inv_Pheno_cont				FALSE	0.608266
Mental And Behavioral Disorders	Bipolar Affective Disorder Criteria 3	-0.239017	0.176	0.175	7416	Inv_Pheno_bin	36	7380	0.787402	FALSE	0.605823
Digestive	Hemorrhage of rectum and anus	0.072185	0.0532323	0.175088	7604	ICD10	420	7184	1.07485	FALSE	0.603702
Neurological	Sleep disorders	0.195	0.144404	0.176896	7886	ICD10	54	7832	1.21531	FALSE	0.607506
Respiratory	Other diseases of lung	-0.195691	0.145252	0.1779	8101	ICD10	54	8047	0.822266	FALSE	0.60853
Genitourinary	Noninflammatory disorders of cervix	0.179732	0.134033	0.179937	3736	ICD10	64	3672	1.1969	FALSE	0.613068
Respiratory	Nasal polyps	-0.167641	0.125111	0.180267	7572	ICD10	72	7500	0.845658	FALSE	0.611772
Mental Disorders	Anxiety disorders	0.0838025	0.0625985	0.180658	7693	ICD10	298	7395	1.08741	FALSE	0.610696
Genitourinary	Benign neoplasm of breast	-0.202001	0.150986	0.180934	3761	ICD10	50	3711	0.817094	FALSE	0.609239
Genitourinary	Calculus of ureter	0.149417	0.111876	0.181696	7932	ICD10	91	7841	1.16116	FALSE	0.609423
Injuries & Poisonings	Complication due to other implant and internal device	-0.320923	0.240871	0.182747	8038	ICD10	20	8018	0.725479	FALSE	0.610574
Respiratory	Epistaxis or throat hemorrhage	-0.181136	0.136023	0.182974	7561	ICD10	61	7500	0.834322	FALSE	0.60897
Genitourinary	Pelvic inflammatory disease (PID)	0.303382	0.228149	0.183599	3670	ICD10	22	3648	1.35443	FALSE	0.608703
Genitourinary	Retention of urine	-0.0876163	0.0659304	0.183874	7738	ICD10	278	7460	0.916112	FALSE	0.607277
Respiratory	Acute tonsillitis	0.270331	0.203618	0.184299	7527	ICD10	27	7500	1.3104	FALSE	0.606356
Hematopoietic	Decreased white blood cell count	-0.149192	0.112604	0.185196	7868	ICD10	91	7777	0.861404	FALSE	0.606993
Hematopoietic	Neutropenia	-0.149192	0.112604	0.185196	7868	ICD10	91	7777	0.861404	FALSE	0.604694
Genitourinary	Functional disorders of bladder	-0.238506	0.180105	0.185416	7668	ICD10	35	7633	0.787804	FALSE	0.603128
Circulatory System	Subarachnoid hemorrhage	-0.307837	0.233252	0.186915	7752	ICD10	21	7731	0.735035	FALSE	0.605716
Respiratory	Throat pain	-0.300059	0.228576	0.189272	7522	ICD10	22	7500	0.740774	FALSE	0.611058
Neoplasms	Malignant neoplasm of ovary and other uterine adnexa	0.174338	0.133061	0.190123	3598	ICD10	65	3533	1.19046	FALSE	0.611515
Digestive	Abnormal results of function study of liver	0.104403	0.0797128	0.190285	7836	ICD10	182	7654	1.11005	FALSE	0.60976
Circulatory System	Cardiac pacemaker/device in situ	0.119964	0.0916465	0.190538	7329	ICD10	139	7190	1.12746	FALSE	0.608312
Genitourinary	Peyronie's disease	-0.309594	0.236889	0.191241	3576	ICD10	22	3554	0.733745	FALSE	0.6083
Mental Disorders	Anxiety disorder	0.0840334	0.0644645	0.192383	7675	ICD10	280	7395	1.08767	FALSE	0.609686
Endocrine/Metabolic	Apolipoprotein B (g/L)	-0.00373	0.00288	0.194	7257	Inv_Pheno_cont				FALSE	0.612557
Neoplasms	Myeloproliferative disease	-0.243486	0.187614	0.194357	8030	ICD10	33	7997	0.783891	FALSE	0.611444
Genitourinary	Cystitis and urethritis	0.148808	0.114685	0.194448	7249	ICD10	86	7163	1.16045	FALSE	0.609506
Circulatory System	Heart valve replaced	0.166207	0.128114	0.194515	7767	ICD10	69	7698	1.18082	FALSE	0.607508
Neoplasms	Secondary malignant neoplasm	-0.102203	0.0789659	0.195574	7889	ICD10	187	7702	0.902846	FALSE	0.608608
Circulatory System	Nonrheumatic mitral valve disorders	-0.132823	0.103284	0.198442	7807	ICD10	109	7698	0.87562	FALSE	0.615313
Circulatory System	Self-reported pulmonary embolism	0.258771	0.201	0.2	7424	Inv_Pheno_bin	28	7396	1.29534	FALSE	0.617921
Hematopoietic	Basophil count (10^9 cells/liter)*	0.015	0.0118	0.202	7034	Inv_Pheno_cont				FALSE	0.621871
Hematopoietic	Hemoglobin concentration (g/dl)	-0.0182	0.0142	0.202	7102	Inv_Pheno_cont				FALSE	0.619658
Symptoms	Nausea and vomiting	0.0622069	0.0488095	0.202492	8106	ICD10	503	7603	1.06418	FALSE	0.618964
Neoplasms	Cervical intraepithelial neoplasia [CIN] [Cervical dysplasia]	-0.191679	0.150462	0.202686	3310	ICD10	51	3259	0.825572	FALSE	0.617369
Endocrine/Metabolic	Hyperparathyroidism	-0.21835	0.172915	0.206677	7899	ICD10	38	7861	0.803844	FALSE	0.627307
Endocrine/Metabolic	Disorders of calcium/phosphorus metabolism	0.152728	0.120953	0.206692	8068	ICD10	77	7991	1.16501	FALSE	0.625153
Hematopoietic	Mean reticulocyte volume (Femtoliters)	-0.132	0.105	0.207	6912	Inv_Pheno_cont				FALSE	0.623895
Mental Disorders	Schizophrenia	-0.229524	0.182083	0.207473	7428	ICD10	33	7395	0.794912	FALSE	0.623141
Circulatory System	Ischemic Heart Disease	0.0379878	0.0301417	0.207559	8086	ICD10	1674	6412	1.03872	FALSE	0.621236
Genitourinary	Renal dialysis	0.188051	0.149357	0.208003	7254	ICD10	51	7203	1.2069	FALSE	0.62041
Neurological	Other cerebral degenerations	-0.217852	0.174459	0.211765	7695	ICD10	38	7657	0.804244	FALSE	0.629454
Dermatologic	Other local infections of skin and subcutaneous tissue	0.177574	0.14292	0.214064	8064	ICD10	55	8009	1.19432	FALSE	0.6341
Circulatory System	Angina, grade 2	0.0618754	0.0496	0.215	5337	Inv_Pheno_bin	524	4813	1.06383	FALSE	0.634692
Musculoskeletal	Other acquired deformities of limbs	0.179943	0.145168	0.215141	7821	ICD10	54	7767	1.19715	FALSE	0.632941
Respiratory	Other Symptoms of Respiratory system	0.058673	0.0473854	0.215638	8106	ICD10	537	7569	1.06043	FALSE	0.632246
Circulatory System	Coronary atherosclerosis	0.0415242	0.0337199	0.218157	7672	ICD10	1260	6412	1.0424	FALSE	0.637463
Digestive	Cholelithiasis with other cholecystitis	0.115295	0.0943866	0.22189	7795	ICD10	128	7667	1.1222	FALSE	0.646179
Genitourinary	Urine potassium (mmol/L)*	0.0151	0.0123	0.222	7085	Inv_Pheno_cont				FALSE	0.644323
Sense Organs	Vertiginous syndromes and other disorders of vestibular system	-0.158058	0.130417	0.225535	7810	ICD10	68	7742	0.8538	FALSE	0.652388
Reproductive	Bilateral oophorectomy	0.0888312	0.0738	0.227	3104	Inv_Pheno_bin	232	2872	1.0929	FALSE	0.654428
Genitourinary	Disorders of penis	-0.181923	0.151342	0.229339	3605	ICD10	51	3554	0.833665	FALSE	0.658967
Respiratory	Other diseases of Respiratory system, not elsewhere classified	0.0602596	0.0505559	0.233285	8105	ICD10	469	7636	1.06211	FALSE	0.668078
Sense Organs	Speech-reception-threshold estimate (right)*	0.0193	0.0163	0.234	3741	Inv_Pheno_cont				FALSE	0.667907
Respiratory	Other diseases of Respiratory system, NEC	0.0609734	0.0514424	0.235909	8088	ICD10	452	7636	1.06287	FALSE	0.671133
Neurological	Nerve root and plexus disorders	0.2453	0.207229	0.236525	7716	ICD10	26	7690	1.27801	FALSE	0.670673
Digestive	Reflux esophagitis	0.0651593	0.055202	0.237849	7054	ICD10	391	6663	1.06733	FALSE	0.672216
Hematopoietic	Anemia of chronic disease	0.215399	0.182558	0.238044	6685	ICD10	35	6650	1.24036	FALSE	0.670568
Respiratory	Other upper Respiratory disease	-0.187914	0.159642	0.239158	7545	ICD10	45	7500	0.828686	FALSE	0.671511
Endocrine/Metabolic	Phosphate (mmol/L)	-0.00249	0.00212	0.24	6654	Inv_Pheno_cont				FALSE	0.671688
Dermatologic	Cellulitis and abscess of fingers/toes	-0.269604	0.22956	0.240219	8031	ICD10	22	8009	0.763682	FALSE	0.670125
Genitourinary	Postmenopausal bleeding	0.087573	0.0746814	0.240947	3336	ICD10	213	3123	1.09152	FALSE	0.669989
Respiratory	Acute and chronic tonsillitis	-0.132363	0.114032	0.245743	7586	ICD10	86	7500	0.876023	FALSE	0.681127
Neoplasms	Head cancer	-0.223144	0.189	0.246	7062	Inv_Pheno_bin	32	7030	0.8	FALSE	0.679654
Sense Organs	Corneal opacity and other disorders of cornea	-0.154543	0.1336	0.247369	7622	ICD10	65	7557	0.856806	FALSE	0.681254
Sense Organs	Subjective visual disturbances	0.216337	0.187619	0.248881	7981	ICD10	32	7949	1.24152	FALSE	0.683235
Circulatory System	Other specified cardiac dysrhythmias	0.0975298	0.084724	0.249672	7351	ICD10	161	7190	1.10244	FALSE	0.68323
Dermatologic	Disorder of skin and subcutaneous tissue NOS	-0.108022	0.094052	0.250747	8106	ICD10	130	7976	0.897608	FALSE	0.684001
Endocrine/Metabolic	Fasting glucose (mmol/L)	-0.0386	0.0339	0.254	283	Inv_Pheno_cont				FALSE	0.690688
Sense Organs	Visual disturbances	0.101477	0.0890713	0.254588	8093	ICD10	144	7949	1.1068	FALSE	0.69011
Neoplasms	Acquired absence of breast	-0.137536	0.121018	0.25575	3550	ICD10	80	3470	0.871503	FALSE	0.691086
Endocrine/Metabolic	Other abnormal glucose	0.179117	0.157675	0.255961	5855	ICD10	46	5809	1.19616	FALSE	0.689494
Respiratory	Diseases of the larynx and vocal cords	0.127682	0.113065	0.258781	7588	ICD10	88	7500	1.13619	FALSE	0.694919
Circulatory System	Arterial stiffness index*	0.0203	0.0181	0.262	2951	Inv_Pheno_cont				FALSE	0.701379
Hematopoietic	Iron deficiency anemias	0.0450264	0.0401542	0.262144	7444	ICD10	794	6650	1.04606	FALSE	0.699593
Infectious Diseases	Streptococcus infection	0.161615	0.144539	0.263508	7588	ICD10	54	7534	1.17541	FALSE	0.701061
Injuries & Poisonings	Contusion	-0.182604	0.163538	0.264172	8106	ICD10	43	8063	0.833098	FALSE	0.700666
Mental Disorders	Agorophobia, social phobia, and panic disorder	0.224631	0.202575	0.267483	7423	ICD10	28	7395	1.25186	FALSE	0.707272
Sense Organs	Peripheral or central vertigo	-0.208707	0.188461	0.26811	7775	ICD10	33	7742	0.811633	FALSE	0.706761
Genitourinary	Chronic cystitis	0.239372	0.216569	0.269033	7187	ICD10	24	7163	1.27045	FALSE	0.707031
Circulatory System	Hypotension	0.0633383	0.0574441	0.270198	7575	ICD10	365	7210	1.06539	FALSE	0.707935
Genitourinary	Excessive or frequent menstruation	-0.0734227	0.0668305	0.271925	3403	ICD10	280	3123	0.929208	FALSE	0.7103
Injuries & Poisonings	Fracture of tibia and fibula	0.239819	0.21858	0.272567	7831	ICD10	24	7807	1.27102	FALSE	0.709827
Digestive	Appendiceal conditions	0.235111	0.214795	0.2737	8106	ICD10	25	8081	1.26505	FALSE	0.710631
Neurological	Extrapyramidal disease and abnormal movement disorders	0.246705	0.225504	0.273947	7679	ICD10	22	7657	1.2798	FALSE	0.709137
Digestive	Umbilical hernia	0.106095	0.0969951	0.274034	7180	ICD10	122	7058	1.11193	FALSE	0.707238
Sense Organs	Diplopia and disorders of binocular vision	0.223352	0.20431	0.274305	7976	ICD10	27	7949	1.25026	FALSE	0.705823
Endocrine/Metabolic	Hyposmolality and/or hyponatremia	-0.0748296	0.0688801	0.277313	7728	ICD10	257	7471	0.927902	FALSE	0.711439
Dermatologic	Systemic lupus erythematosus	0.246494	0.226935	0.277397	7767	ICD10	22	7745	1.27953	FALSE	0.709543
Sense Organs	Open-angle glaucoma	0.12181	0.112183	0.277562	7649	ICD10	92	7557	1.12954	FALSE	0.707865
Mental And Behavioral Disorders	Anxiety	0.203341	0.187	0.279	7420	Inv_Pheno_bin	32	7388	1.22549	FALSE	0.709434
Genitourinary	Irregular menstrual cycle/bleeding	-0.0617901	0.0571431	0.279554	3523	ICD10	400	3123	0.94008	FALSE	0.708752
Neoplasms	Benign neoplasm of brain and other parts of nervous system	0.193025	0.178774	0.280267	8085	ICD10	36	8049	1.21291	FALSE	0.708476
Dermatologic	Sarcoidosis	-0.16023	0.14874	0.281369	7805	ICD10	52	7753	0.851948	FALSE	0.709182
Hematopoietic	Iron deficiency anemias, unspecified or not due to blood loss	0.0437495	0.0406396	0.281692	7424	ICD10	774	6650	1.04472	FALSE	0.707927
Genitourinary	Hydrocele	0.19355	0.180416	0.283363	3590	ICD10	36	3554	1.21355	FALSE	0.710055
Genitourinary	Calculus of lower urinary tract	0.230614	0.214988	0.283412	7866	ICD10	25	7841	1.25937	FALSE	0.708119
Digestive	Cholelithiasis	0.0636143	0.0593225	0.283565	7999	ICD10	332	7667	1.06568	FALSE	0.706453
Endocrine/Metabolic	Vitamin D deficiency	-0.0696529	0.0663951	0.294147	7920	ICD10	266	7654	0.932717	FALSE	0.730706
Neurological	Prospective memory	-0.0295588	0.0322	0.295	2322	Inv_Pheno_bin	2140	182	0.970874	FALSE	0.730718
Infectious Diseases	Viral infection	0.106104	0.10143	0.295524	8006	ICD10	110	7896	1.11194	FALSE	0.729919
Sense Organs	Cataract surgery	0.0888312	0.0855	0.297	3129	Inv_Pheno_bin	179	2950	1.0929	FALSE	0.731469
Sense Organs	Uveitis, noninfectious or NOS	0.240586	0.231355	0.298387	7803	ICD10	21	7782	1.27199	FALSE	0.73279
Digestive	Cholecystitis without cholelithiasis	0.115975	0.112446	0.302362	7757	ICD10	90	7667	1.12297	FALSE	0.740442
Circulatory System	Bundle branch block	0.0978478	0.0950308	0.303178	7317	ICD10	127	7190	1.10279	FALSE	0.740338
Dermatologic	Rash and other nonspecific skin eruption	-0.121242	0.117902	0.303796	7934	ICD10	82	7852	0.885819	FALSE	0.739752
Circulatory System	Other forms of chronic heart disease	0.0941599	0.0918745	0.305422	6551	ICD10	139	6412	1.09874	FALSE	0.741617
Dermatologic	Erythematous conditions	0.0948592	0.0932079	0.308813	7885	ICD10	132	7753	1.0995	FALSE	0.747744
Circulatory System	Self-reported venous thromboembolism	0.0932124	0.0917	0.309	7313	Inv_Pheno_bin	139	7174	1.09769	FALSE	0.746101
Dermatologic	Erythematosquamous dermatosis	-0.17038	0.167502	0.309065	7794	ICD10	41	7753	0.843344	FALSE	0.744172
Sense Organs	Myopia	-0.14252	0.140304	0.309727	7993	ICD10	58	7935	0.86717	FALSE	0.74369
Dermatologic	Other dyschromia	0.237663	0.234722	0.311283	7774	ICD10	21	7753	1.26828	FALSE	0.74535
Sense Organs	Other disorders of eye	0.112407	0.111035	0.311367	7889	ICD10	93	7796	1.11897	FALSE	0.743486
Genitourinary	Cystitis	0.119035	0.118206	0.313927	7244	ICD10	81	7163	1.12641	FALSE	0.747529
Respiratory	Postinflammatory pulmonary fibrosis	0.136552	0.135631	0.314035	7620	ICD10	61	7559	1.14631	FALSE	0.745724
Circulatory System	Unstable angina (intermediate coronary syndrome)	0.0607491	0.0603872	0.31442	6744	ICD10	332	6412	1.06263	FALSE	0.744587
Dermatologic	Seborrheic keratosis	-0.176297	0.175513	0.315155	8096	ICD10	37	8059	0.838369	FALSE	0.744284
Hematopoietic	Pernicious anemia	-0.202593	0.201902	0.315656	6679	ICD10	29	6650	0.81661	FALSE	0.743431
Digestive	Ulcerative colitis	-0.0931548	0.0932559	0.317835	6561	ICD10	133	6428	0.911052	FALSE	0.746524
Genitourinary	Noninflammatory disorders of vulva and perineum	0.183635	0.184137	0.318634	3706	ICD10	34	3672	1.20158	FALSE	0.746365
Respiratory	Emphysema	0.185045	0.186165	0.32023	7816	ICD10	33	7783	1.20327	FALSE	0.748072
Neoplasms	Hemangioma and lymphangioma, any site	-0.15079	0.151933	0.320967	8106	ICD10	49	8057	0.860029	FALSE	0.747765
Neoplasms	Cervical cancer and dysplasia	0.1028	0.103926	0.322583	3367	ICD10	108	3259	1.10827	FALSE	0.749506
Digestive	Diseases of pulp and periapical tissues	-0.1498	0.151456	0.322631	7827	ICD10	49	7778	0.86088	FALSE	0.747603
Infectious Diseases	Methicillin sensitive Staphylococcus aureus	-0.118904	0.121008	0.325798	7611	ICD10	77	7534	0.887893	FALSE	0.752915
Endocrine/Metabolic	Thyrotoxicosis with or without goiter	0.123068	0.12603	0.328821	7386	ICD10	73	7313	1.13096	FALSE	0.757871
Dermatologic	Scar conditions and fibrosis of skin	-0.151525	0.15572	0.330524	8007	ICD10	47	7960	0.859397	FALSE	0.759765
Infectious Diseases	Viral Enteritis	-0.150353	0.154908	0.331749	7965	ICD10	47	7918	0.860404	FALSE	0.760552
Musculoskeletal	Polymyalgia Rheumatica	0.200025	0.20636	0.332394	8106	ICD10	27	8079	1.22143	FALSE	0.76001
Endocrine/Metabolic	Disorders of parathyroid gland	-0.153085	0.158745	0.334872	7906	ICD10	45	7861	0.858057	FALSE	0.76365
Mental And Behavioral Disorders	Current vs. ever smoking	0.0523465	0.0546	0.337	1013	Inv_Pheno_bin	693	320	1.05374	FALSE	0.766475
Neurological	Migraine	-0.091174	0.0952693	0.338561	7694	ICD10	125	7569	0.912859	FALSE	0.767998
Sense Organs	Otitis media and Eustachian tube disorders	0.109279	0.115411	0.343703	8036	ICD10	84	7952	1.11547	FALSE	0.777617
Genitourinary	Urine sodium (mmol/L)*	0.0115	0.0121	0.344	7103	Inv_Pheno_cont				FALSE	0.776251
Circulatory System	Aortic aneurysm	0.191427	0.202514	0.34453	7866	ICD10	27	7839	1.21098	FALSE	0.775418
Genitourinary	Pyelonephritis	0.0956658	0.102101	0.348771	7272	ICD10	109	7163	1.10039	FALSE	0.782917
Neurological	Degenerative disease of the spinal cord	0.132024	0.141178	0.349708	7714	ICD10	57	7657	1.14114	FALSE	0.782983
Symptoms	Abdominal pain	-0.0384361	0.0415418	0.354841	8106	ICD10	712	7394	0.962293	FALSE	0.792418
Sense Organs	Labyrinthitis	-0.193817	0.210081	0.356227	7768	ICD10	26	7742	0.823809	FALSE	0.793456
Genitourinary	Dysuria	-0.107763	0.117131	0.357561	7543	ICD10	83	7460	0.89784	FALSE	0.794375
Neoplasms	Benign neoplasm of brain, cranial nerves, meninges	0.168346	0.183696	0.359437	8083	ICD10	34	8049	1.18335	FALSE	0.79649
Endocrine/Metabolic	Disorders of adrenal glands	0.196989	0.215815	0.361364	7885	ICD10	24	7861	1.21773	FALSE	0.798708
Musculoskeletal	Spinal stenosis	0.0708985	0.077744	0.361796	8003	ICD10	191	7812	1.07347	FALSE	0.797617
Sense Organs	Eye surgery	0.0544562	0.0598	0.366	3129	Inv_Pheno_bin	377	2752	1.05597	FALSE	0.804827
Digestive	Other biliary tract disease	0.0849493	0.0940123	0.366209	7796	ICD10	129	7667	1.08866	FALSE	0.803236
Sense Organs	Inflammation of the eye	0.0826427	0.0915186	0.366518	7919	ICD10	137	7782	1.08615	FALSE	0.801874
Dermatologic	Chronic ulcer of leg or foot	0.12205	0.135797	0.368774	8066	ICD10	62	8004	1.12981	FALSE	0.804767
Circulatory System	Precordial pain	0.059098	0.0658253	0.369292	8106	ICD10	267	7839	1.06088	FALSE	0.803864
Genitourinary	Urinary calculus	0.0621156	0.0691878	0.369302	8083	ICD10	242	7841	1.06409	FALSE	0.80186
Circulatory System	Heart failure NOS	0.0637128	0.0713909	0.372152	7975	ICD10	230	7745	1.06579	FALSE	0.806017
Pregnancy Complications	Missed abortion/Hydatidiform mole	-0.14128	0.158637	0.373152	3692	ICD10	45	3647	0.868247	FALSE	0.806158
Digestive	Irritable Bowel Syndrome	-0.0744339	0.0841999	0.376688	6591	ICD10	163	6428	0.928269	FALSE	0.811763
Mental And Behavioral Disorders	Mean packs of cigarettes smoked/day*	-0.0435	0.0494	0.379	410	Inv_Pheno_cont				FALSE	0.814708
Genitourinary	Postmenopausal atrophic vaginitis	0.18212	0.207274	0.379595	3149	ICD10	26	3123	1.19976	FALSE	0.813957
Neoplasms	Cancer of kidney and renal pelvis	-0.171825	0.197417	0.384101	8057	ICD10	30	8027	0.842127	FALSE	0.821575
Digestive	Heartburn	0.0921085	0.105883	0.384351	6764	ICD10	101	6663	1.09648	FALSE	0.820075
Neoplasms	Prostate cancer	-0.0953102	0.108	0.385	3571	Inv_Pheno_bin	104	3467	0.909091	FALSE	0.819432
Musculoskeletal	Acquired toe deformities	-0.100405	0.116078	0.387054	7851	ICD10	84	7767	0.904471	FALSE	0.821774
Dermatologic	Symptoms affecting skin	0.132273	0.153299	0.388223	7901	ICD10	49	7852	1.14142	FALSE	0.822232
Endocrine/Metabolic	Lipoprotein A (nmol/L)*	-0.0105	0.0122	0.39	7342	Inv_Pheno_cont				FALSE	0.823971
Circulatory System	Intracerebral hemorrhage	0.156791	0.18275	0.390916	7765	ICD10	34	7731	1.16975	FALSE	0.823887
Neurological	Visual memory (Number incorrect)*	-0.0102	0.0119	0.393	7312	Inv_Pheno_cont				FALSE	0.826259
Digestive	Dental caries	0.0830906	0.0976922	0.395028	7898	ICD10	120	7778	1.08664	FALSE	0.828502
Infectious Diseases	Herpes zoster	-0.197158	0.232463	0.396367	7917	ICD10	21	7896	0.821061	FALSE	0.829291
Circulatory System	Congestive heart failure; nonhypertensive	0.0528891	0.0626785	0.398772	8048	ICD10	303	7745	1.05431	FALSE	0.832304
Neoplasms	Benign neoplasm of uterus	0.0517099	0.0614876	0.400359	3735	ICD10	331	3404	1.05307	FALSE	0.833598
Genitourinary	Hydronephrosis	0.13384	0.159321	0.400871	7886	ICD10	45	7841	1.14321	FALSE	0.832653
Digestive	Peritoneal adhesions (postoperative) (postinfection)	0.0794617	0.0953832	0.4048	7431	ICD10	124	7307	1.0827	FALSE	0.838793
Musculoskeletal	Other disorders of synovium, tendon, and bursa	-0.0505768	0.0608531	0.4059	7751	ICD10	319	7432	0.950681	FALSE	0.839055
Neoplasms	Chemotherapy	-0.0726644	0.0875841	0.406735	7853	ICD10	151	7702	0.929913	FALSE	0.83877
Digestive	Acute pancreatitis	-0.0979917	0.118384	0.407815	8074	ICD10	81	7993	0.906656	FALSE	0.83899
Mental Disorders	Schizophrenia and other psychotic disorders	-0.142564	0.172254	0.407874	7432	ICD10	37	7395	0.867132	FALSE	0.837114
Dermatologic	Dyschromia and Vitiligo	0.153886	0.186277	0.408741	7786	ICD10	33	7753	1.16636	FALSE	0.8369
Digestive	Diaphragmatic hernia	0.031635	0.0383151	0.409	7931	ICD10	873	7058	1.03214	FALSE	0.835446
Genitourinary	Cyst of kidney, acquired	0.0933428	0.113306	0.410048	7291	ICD10	88	7203	1.09784	FALSE	0.835605
Sense Organs	Disorders of lacrimal system	-0.072177	0.0877083	0.410553	7947	ICD10	151	7796	0.930366	FALSE	0.834661
Neoplasms	Malignant neoplasm of kidney, except pelvis	-0.163945	0.200306	0.413087	8056	ICD10	29	8027	0.848789	FALSE	0.837838
Digestive	Ulcerative colitis (chronic)	-0.166449	0.203659	0.41376	6456	ICD10	28	6428	0.846666	FALSE	0.837232
Neoplasms	Uterine leiomyoma	0.0504807	0.0619827	0.415398	3729	ICD10	325	3404	1.05178	FALSE	0.838579
Dermatologic	Seborrheic dermatitis	-0.140889	0.173599	0.417033	7791	ICD10	38	7753	0.868586	FALSE	0.839912
Mental Disorders	Alcoholism	-0.0944575	0.116883	0.419012	7864	ICD10	84	7780	0.909866	FALSE	0.841931
Mental Disorders	Major depressive disorder	0.0407468	0.0505826	0.420503	7859	ICD10	464	7395	1.04159	FALSE	0.842961
Genitourinary	Dysmenorrhea	-0.136035	0.169125	0.421195	3163	ICD10	40	3123	0.872812	FALSE	0.84239
Mental Disorders	Mood disorders	0.0394903	0.0495533	0.425495	7880	ICD10	485	7395	1.04028	FALSE	0.84902
Circulatory System	Arteritis NOS	0.182422	0.229123	0.42593	7861	ICD10	22	7839	1.20012	FALSE	0.847926
Genitourinary	Prolapse of vaginal walls	-0.0753898	0.0946918	0.425939	3778	ICD10	131	3647	0.927382	FALSE	0.84599
Hematopoietic	Platelet distribution width (%)*	-0.00987	0.0124	0.426	7093	Inv_Pheno_cont				FALSE	0.844166
Sense Organs	Other disorders of middle ear and mastoid	0.141884	0.178261	0.426071	7987	ICD10	35	7952	1.15244	FALSE	0.842371
Sense Organs	Dizziness and giddiness (Light-headedness and vertigo)	0.048559	0.0612084	0.42758	8056	ICD10	314	7742	1.04976	FALSE	0.84342
Digestive	Other disorders of liver	0.103607	0.130893	0.428629	7720	ICD10	66	7654	1.10916	FALSE	0.843558
Circulatory System	Nonrheumatic aortic valve disorders	-0.0759698	0.0960488	0.428974	7825	ICD10	127	7698	0.926844	FALSE	0.842312
Circulatory System	Left ventricular ejection fraction (%)*	0.0506	0.0643	0.431	276	Inv_Pheno_cont				FALSE	0.844368
Digestive	Periapical abscess	-0.138325	0.176293	0.432672	7814	ICD10	36	7778	0.870816	FALSE	0.845721
Digestive	Diseases of hard tissues of teeth	0.0758722	0.0969439	0.433838	7900	ICD10	122	7778	1.07882	FALSE	0.846082
Reproductive	Ever had hysterectomy	-0.0582689	0.0709	0.437	2884	Inv_Pheno_bin	267	2617	0.943396	FALSE	0.850325
Dermatologic	Disturbance of skin sensation	0.071336	0.0921655	0.438931	7986	ICD10	134	7852	1.07394	FALSE	0.852159
Genitourinary	Endometrial hyperplasia	0.169689	0.220054	0.440634	3617	ICD10	24	3593	1.18494	FALSE	0.853543
Dermatologic	Psoriasis vulgaris	0.0848756	0.11043	0.442136	7686	ICD10	93	7593	1.08858	FALSE	0.854531
Injuries & Poisonings	Internal derangement of knee	0.040986	0.0536781	0.445134	8091	ICD10	409	7682	1.04184	FALSE	0.858401
Musculoskeletal	Osteoarthrosis, localized, primary	0.0482273	0.0632645	0.445874	7173	ICD10	299	6874	1.04941	FALSE	0.857908
Hematopoietic	Other vitamin B12 deficiency anemia	0.148397	0.195148	0.446997	6680	ICD10	30	6650	1.15997	FALSE	0.858154
Neurological	Other headache syndromes	-0.0388993	0.0511713	0.447148	8021	ICD10	452	7569	0.961848	FALSE	0.856537
Neoplasms	Secondary malignant neoplasm of liver	-0.112652	0.14828	0.44742	7754	ICD10	52	7702	0.893462	FALSE	0.855157
Infectious Diseases	Infection/inflammation of internal prosthetic device; implant; and graft	0.0895784	0.11825	0.448731	7975	ICD10	81	7894	1.09371	FALSE	0.855766
Digestive	Paralytic ileus	-0.158759	0.209774	0.449163	6455	ICD10	27	6428	0.853202	FALSE	0.854699
Symptoms	Fever of unknown origin	0.0479683	0.0634736	0.449817	8106	ICD10	288	7818	1.04914	FALSE	0.854058
Circulatory System	Cardiac index (L/min/m2)*	-0.0483	0.064	0.45	276	Inv_Pheno_cont				FALSE	0.852527
Digestive	GERD	0.0301531	0.0399379	0.450249	7447	ICD10	784	6663	1.03061	FALSE	0.851129
Genitourinary	Chronic glomerulonephritis, NOS	0.134959	0.17876	0.450266	7238	ICD10	35	7203	1.14449	FALSE	0.849298
Dermatologic	Psoriatic arthropathy	-0.154446	0.205922	0.453241	7620	ICD10	27	7593	0.856889	FALSE	0.853044
Symptoms	Edema	0.0897453	0.120096	0.454896	8105	ICD10	80	8025	1.0939	FALSE	0.854293
Dermatologic	Chronic ulcer of skin	0.0794404	0.106419	0.455372	8106	ICD10	102	8004	1.08268	FALSE	0.853328
Neoplasms	Non cancer	-0.139762	0.184	0.456	7064	Inv_Pheno_bin	34	7030	0.869565	FALSE	0.852651
Neoplasms	Secondary malignancy of Respiratory organs	0.117257	0.15749	0.456551	7748	ICD10	46	7702	1.12441	FALSE	0.851834
Injuries & Poisonings	Fracture of radius and ulna	-0.0824708	0.111368	0.45898	7898	ICD10	91	7807	0.920838	FALSE	0.854516
Digestive	Gingival and periodontal diseases	-0.0856622	0.116012	0.460277	7863	ICD10	85	7778	0.917904	FALSE	0.855083
Digestive	Disorders of function of stomach	0.0384962	0.052377	0.46235	6936	ICD10	440	6496	1.03925	FALSE	0.857088
Infectious Diseases	Septicemia	-0.0528548	0.0721582	0.463873	7758	ICD10	224	7534	0.948518	FALSE	0.858065
Mental Disorders	Other mental disorder	-0.166413	0.227376	0.464238	7417	ICD10	22	7395	0.846696	FALSE	0.856902
Musculoskeletal	Enthesopathy	0.0443406	0.0607428	0.465406	7752	ICD10	320	7432	1.04534	FALSE	0.857223
Mental And Behavioral Disorders	Ongoing Behavioral or Misc Addiction	0.122168	0.168	0.466	935	Inv_Pheno_bin	46	889	1.12994	FALSE	0.856486
Endocrine/Metabolic	Disorders of magnesium metabolism	0.116871	0.160543	0.466628	8035	ICD10	44	7991	1.12397	FALSE	0.855815
Sense Organs	Disorders of vitreous body	0.12271	0.169021	0.467836	7836	ICD10	40	7796	1.13056	FALSE	0.856209
Circulatory System	Paroxysmal tachycardia, unspecified	-0.0688704	0.0948728	0.467885	7320	ICD10	130	7190	0.933448	FALSE	0.854486
Dermatologic	Diffuse diseases of connective tissue	0.0941986	0.129978	0.468619	7771	ICD10	67	7704	1.09878	FALSE	0.854017
Genitourinary	Disorders of menstruation and other abnormal bleeding from female genital tract	-0.0378356	0.0523126	0.46952	3617	ICD10	494	3123	0.962871	FALSE	0.853852
Digestive	Other specified gastritis	0.0370846	0.0512743	0.469521	6958	ICD10	462	6496	1.03778	FALSE	0.852057
Digestive	Ulceration of intestine	0.106378	0.147242	0.470006	6481	ICD10	53	6428	1.11224	FALSE	0.851145
Sense Organs	Other disorders of eyelids	0.0694976	0.0966319	0.472019	7905	ICD10	123	7782	1.07197	FALSE	0.852998
Mental Disorders	Phobia	0.118576	0.164936	0.472187	7437	ICD10	42	7395	1.12589	FALSE	0.851516
Hematopoietic	Purpura and other hemorrhagic conditions	0.0750148	0.105704	0.477912	8080	ICD10	103	7977	1.0779	FALSE	0.860041
Digestive	Dyspepsia and other specified disorders of function of stomach	0.0370667	0.052503	0.480193	6934	ICD10	438	6496	1.03776	FALSE	0.862346
Injuries & Poisonings	Opiates and related narcotics causing adverse effects in therapeutic use	0.109681	0.155378	0.480249	7118	ICD10	47	7071	1.11592	FALSE	0.860655
Circulatory System	Maximum carotid IMT (µm)*	0.0359	0.051	0.481	346	Inv_Pheno_cont				FALSE	0.860212
Genitourinary	Endometriosis	-0.074188	0.1053	0.481097	3753	ICD10	105	3648	0.928497	FALSE	0.858604
Endocrine/Metabolic	Pulse pressure (mmHg)*	0.00751	0.0108	0.486	7074	Inv_Pheno_cont				FALSE	0.865562
Neoplasms	Cancer of bronchus; lung	-0.120458	0.17291	0.486021	8094	ICD10	38	8056	0.886514	FALSE	0.863814
Sense Organs	Inflammation of eyelids	0.073498	0.105805	0.487272	7884	ICD10	102	7782	1.07627	FALSE	0.864257
Respiratory	Cough	0.055879	0.0804817	0.48749	7747	ICD10	178	7569	1.05747	FALSE	0.862867
Sense Organs	Other disorders of tympanic membrane	-0.0965987	0.139469	0.488549	8010	ICD10	58	7952	0.90792	FALSE	0.86297
Neoplasms	Lung cancer	-0.131028	0.193	0.489	7074	Inv_Pheno_bin	30	7044	0.877193	FALSE	0.862
Dermatologic	Diseases of sebaceous glands	0.0511845	0.074381	0.491365	8101	ICD10	207	7894	1.05252	FALSE	0.864401
Endocrine/Metabolic	Disorders of fluid, electrolyte, and acid-base balance	0.0317918	0.0462577	0.491909	8057	ICD10	586	7471	1.0323	FALSE	0.863596
Neurological	Reaction time (ms)*	0.00849	0.0124	0.492	6753	Inv_Pheno_cont				FALSE	0.862
Circulatory System	Polyarteritis nodosa and allied conditions	0.106074	0.154488	0.492322	7887	ICD10	48	7839	1.1119	FALSE	0.860815
Mental Disorders	Dementias	-0.0816005	0.119066	0.49313	7899	ICD10	82	7817	0.92164	FALSE	0.860482
Circulatory System	Endocarditis	-0.156566	0.228524	0.49327	7996	ICD10	22	7974	0.855075	FALSE	0.858988
Neoplasms	Neoplasm of uncertain behavior	-0.123425	0.181668	0.496883	7736	ICD10	34	7702	0.883888	FALSE	0.863535
Musculoskeletal	Hand preference	-0.0295588	0.0451	0.498	7318	Inv_Pheno_bin	608	6710	0.970874	FALSE	0.863734
Hematopoietic	Other anemias	0.02586	0.0382406	0.498885	7541	ICD10	891	6650	1.0262	FALSE	0.863532
Musculoskeletal	Rheumatoid arthritis	0.0573168	0.0852233	0.501235	7898	ICD10	159	7739	1.05899	FALSE	0.86586
Neurological	Other paralytic syndromes	-0.140197	0.20859	0.501509	7683	ICD10	26	7657	0.869187	FALSE	0.864601
Mental And Behavioral Disorders	Ever vs. never drinking alcohol	-0.0198026	0.0276	0.505	7255	Inv_Pheno_bin	2869	4386	0.980392	FALSE	0.868882
Circulatory System	Arterial embolism and thrombosis	0.143576	0.21741	0.509002	7863	ICD10	24	7839	1.15439	FALSE	0.874023
Sense Organs	Speech-reception-threshold estimate (left)*	0.0107	0.0162	0.511	3730	Inv_Pheno_cont				FALSE	0.87571
Circulatory System	Transient cerebral ischemia	-0.0776375	0.118133	0.51105	7813	ICD10	82	7731	0.9253	FALSE	0.874057
Sense Organs	Infection of the eye	-0.118776	0.180901	0.511452	7817	ICD10	35	7782	0.888007	FALSE	0.873013
Musculoskeletal	Other derangement of joint	0.149419	0.227937	0.512126	7936	ICD10	22	7914	1.16116	FALSE	0.872436
Sense Organs	Ectropion or entropion	-0.153309	0.234246	0.512802	7803	ICD10	21	7782	0.857864	FALSE	0.871864
Musculoskeletal	Calcaneal spur; Exostosis NOS	0.139273	0.21307	0.513339	7457	ICD10	25	7432	1.14944	FALSE	0.871059
Musculoskeletal	Rupture of tendon, nontraumatic	-0.050527	0.07732	0.513448	7626	ICD10	194	7432	0.950728	FALSE	0.869532
Respiratory	Obstructive chronic bronchitis	0.0837186	0.128294	0.514045	7851	ICD10	68	7783	1.08732	FALSE	0.868838
Endocrine/Metabolic	Unspecified disorder of lipoid metabolism	-0.139771	0.214523	0.514696	5680	ICD10	25	5655	0.869558	FALSE	0.868235
Mental Disorders	Senile dementia	-0.0892408	0.137104	0.515113	7879	ICD10	62	7817	0.914625	FALSE	0.86724
Respiratory	Pulmonary collapse; interstitial and compensatory emphysema	0.0664998	0.10273	0.517421	7667	ICD10	108	7559	1.06876	FALSE	0.869429
Digestive	Cholangitis	-0.153723	0.237521	0.517506	7687	ICD10	20	7667	0.85751	FALSE	0.86788
Genitourinary	Uterine/Uterovaginal prolapse	0.0624598	0.0967879	0.518716	3771	ICD10	124	3647	1.06445	FALSE	0.868219
Musculoskeletal	Spondylosis and allied disorders	0.072836	0.112968	0.519089	7901	ICD10	89	7812	1.07555	FALSE	0.86716
Sense Organs	Disorders of iris and ciliary body	0.134478	0.210102	0.522133	7822	ICD10	26	7796	1.14394	FALSE	0.870558
Digestive	Peritoneal or intestinal adhesions	0.135795	0.212747	0.523283	6453	ICD10	25	6428	1.14545	FALSE	0.870792
Musculoskeletal	Fasciitis	-0.104742	0.165987	0.528024	7473	ICD10	41	7432	0.900557	FALSE	0.876987
Digestive	Noninfectious gastroenteritis	0.0315081	0.0502543	0.530676	6908	ICD10	480	6428	1.03201	FALSE	0.879698
Genitourinary	Ovarian cyst	-0.0695798	0.111189	0.531459	3216	ICD10	93	3123	0.932786	FALSE	0.879305
Infectious Diseases	Bacterial enteritis	0.0587721	0.0942336	0.532835	8046	ICD10	128	7918	1.06053	FALSE	0.879892
Endocrine/Metabolic	Vitamin B-complex deficiencies	-0.0564337	0.0908636	0.534546	7795	ICD10	141	7654	0.945129	FALSE	0.881029
Neoplasms	Benign neoplasm of ovary	0.139605	0.225159	0.535239	3259	ICD10	22	3237	1.14982	FALSE	0.880488
Respiratory	Dependence on respirator [Ventilator] or supplemental oxygen	0.125094	0.202028	0.535793	7588	ICD10	29	7559	1.13325	FALSE	0.879721
Neurological	Facial nerve disorders [CN7]	0.0947334	0.153531	0.537214	7738	ICD10	48	7690	1.09937	FALSE	0.880377
Mental Disorders	Bipolar	-0.120798	0.196072	0.537834	7424	ICD10	29	7395	0.886213	FALSE	0.879721
Digestive	Duodenitis	0.0382142	0.0623515	0.539953	6800	ICD10	304	6496	1.03895	FALSE	0.881514
Sense Organs	Blindness and low vision	0.102831	0.168185	0.540924	7975	ICD10	40	7935	1.1083	FALSE	0.88143
Genitourinary	Other specified benign mammary dysplasias	-0.124954	0.204727	0.541634	3738	ICD10	27	3711	0.882537	FALSE	0.880922
Neurological	Abnormal movement	0.0876182	0.143592	0.541736	8101	ICD10	55	8046	1.09157	FALSE	0.879428
Musculoskeletal	Spinal stenosis of lumbar region	0.0550358	0.0905268	0.54322	7952	ICD10	140	7812	1.05658	FALSE	0.88018
Mental Disorders	Altered mental status	0.0580597	0.0955836	0.54357	7943	ICD10	126	7817	1.05978	FALSE	0.879094
Genitourinary	Hyperplasia of prostate	-0.032379	0.0534637	0.544763	4066	ICD10	494	3572	0.96814	FALSE	0.879374
Digestive	Ulceration of the lower GI tract	0.0756877	0.125405	0.546146	6501	ICD10	73	6428	1.07863	FALSE	0.879959
Digestive	Jaundice (not of newborn)	0.13895	0.231193	0.547831	7675	ICD10	21	7654	1.14907	FALSE	0.881027
Circulatory System	Left ventricle stroke volume (mL)*	0.0361	0.0602	0.549	275	Inv_Pheno_cont				FALSE	0.881263
Genitourinary	Renal failure NOS	0.0743846	0.124742	0.550971	7276	ICD10	73	7203	1.07722	FALSE	0.882782
Infectious Diseases	Staphylococcus infections	-0.0629185	0.106071	0.553065	7635	ICD10	101	7534	0.93902	FALSE	0.884493
Respiratory	Empyema and pneumothorax	0.103953	0.176273	0.555376	7595	ICD10	36	7559	1.10955	FALSE	0.886544
Genitourinary	Urinary incontinence	-0.0584404	0.0994807	0.556898	7577	ICD10	117	7460	0.943234	FALSE	0.887331
Respiratory	Abnormal sputum	0.0632657	0.108405	0.559486	8106	ICD10	96	8010	1.06531	FALSE	0.88981
Respiratory	Hemoptysis	0.0632657	0.108405	0.559486	8106	ICD10	96	8010	1.06531	FALSE	0.888171
Digestive	Diseases of esophagus	0.0182579	0.0313678	0.560528	8057	ICD10	1394	6663	1.01843	FALSE	0.88819
Genitourinary	Nephrotic syndrome without mention of glomerulonephritis	-0.10554	0.18178	0.561515	7238	ICD10	35	7203	0.899838	FALSE	0.888122
Respiratory	Shortness of breath	0.0313875	0.0541394	0.56208	7974	ICD10	405	7569	1.03189	FALSE	0.887387
Circulatory System	Paroxysmal ventricular tachycardia	-0.0841812	0.146617	0.565863	7244	ICD10	54	7190	0.919265	FALSE	0.891725
Dermatologic	Urticaria	0.124124	0.216727	0.566835	7957	ICD10	24	7933	1.13216	FALSE	0.891628
Circulatory System	Intracranial hemorrhage	0.0805037	0.140633	0.567026	7788	ICD10	57	7731	1.08383	FALSE	0.890304
Sense Organs	Cholesteatoma	0.125527	0.219426	0.567274	7975	ICD10	23	7952	1.13375	FALSE	0.889074
Infectious Diseases	Intestinal infection due to C. difficile	0.132954	0.233036	0.568319	7939	ICD10	21	7918	1.1422	FALSE	0.889094
Neoplasms	Cancer of prostate	-0.0541287	0.0950708	0.569118	3708	ICD10	136	3572	0.94731	FALSE	0.888731
Infectious Diseases	Tuberculosis	-0.0834135	0.146551	0.569236	7587	ICD10	53	7534	0.919971	FALSE	0.887308
Circulatory System	Palpitations	-0.0496324	0.0876264	0.571116	7341	ICD10	151	7190	0.951579	FALSE	0.888631
Sense Organs	Astigmatism	0.0787003	0.139266	0.572001	7994	ICD10	59	7935	1.08188	FALSE	0.888405
Dermatologic	Decubitus ulcer	0.0902578	0.160356	0.573532	8049	ICD10	45	8004	1.09446	FALSE	0.889181
Respiratory	Acute upper Respiratory infections of multiple or unspecified sites	0.0623716	0.110973	0.574087	8100	ICD10	92	8008	1.06436	FALSE	0.888443
Musculoskeletal	Acquired deformities of knee	0.12301	0.219483	0.57517	7791	ICD10	24	7767	1.1309	FALSE	0.888524
Sense Organs	Ptosis of eyelid	0.0730027	0.130874	0.576976	7849	ICD10	67	7782	1.07573	FALSE	0.889719
Injuries & Poisonings	Fracture of upper limb	-0.0523301	0.0939267	0.577434	7936	ICD10	129	7807	0.949016	FALSE	0.888835
Endocrine/Metabolic	Hypopotassemia	-0.0591311	0.106602	0.579105	7573	ICD10	102	7471	0.942583	FALSE	0.889819
Congenital Anomalies	Congenital Anomalies of muscle, tendon, fascia, and connective tissue	0.12107	0.218901	0.580206	8077	ICD10	24	8053	1.1287	FALSE	0.889925
Infectious Diseases	Postoperative infection	0.0493194	0.0892653	0.580603	8038	ICD10	144	7894	1.05056	FALSE	0.888952
Circulatory System	Heart valve disorders	-0.0364562	0.0667212	0.584794	7964	ICD10	266	7698	0.9642	FALSE	0.89378
Injuries & Poisonings	Skull and face fracture and other intercranial injury	0.120867	0.222285	0.586616	8106	ICD10	23	8083	1.12847	FALSE	0.894979
Injuries & Poisonings	Fracture of neck of femur	-0.102321	0.188328	0.586915	7839	ICD10	32	7807	0.90274	FALSE	0.893853
Mental And Behavioral Disorders	Anxiety Criteria 6	-0.0392207	0.0716	0.589	7223	Inv_Pheno_bin	229	6994	0.961538	FALSE	0.895446
Musculoskeletal	Genu valgum or varum (acquired)	0.102582	0.190276	0.589802	7799	ICD10	32	7767	1.10803	FALSE	0.895087
Neoplasms	Cancer of mouth	-0.108852	0.202548	0.59098	8070	ICD10	28	8042	0.896863	FALSE	0.895298
Circulatory System	Mean heart rate (BPM)*	-0.0345	0.0647	0.594	276	Inv_Pheno_cont				FALSE	0.898295
Sense Organs	Corneal hysteresis right eye*	-0.0102	0.0192	0.595	3033	Inv_Pheno_cont				FALSE	0.898231
Musculoskeletal	Acquired spondylolisthesis	0.0821504	0.155323	0.596875	7814	ICD10	47	7767	1.08562	FALSE	0.899486
Genitourinary	Inflammatory diseases of female pelvic organs	0.0445581	0.0843186	0.597187	3813	ICD10	165	3648	1.04557	FALSE	0.898387
Endocrine/Metabolic	Creatinine (umol/L)*	0.00505	0.00958	0.598	7298	Inv_Pheno_cont				FALSE	0.898042
Neurological	Epilepsy, recurrent seizures, convulsions	0.0536046	0.101728	0.598233	7767	ICD10	110	7657	1.05507	FALSE	0.896829
Circulatory System	Pericarditis	0.065388	0.124139	0.598378	8047	ICD10	73	7974	1.06757	FALSE	0.89549
Sense Organs	Corneal degenerations	-0.0796887	0.151944	0.599959	7607	ICD10	50	7557	0.923404	FALSE	0.896299
Neoplasms	Benign neoplasm of skin	0.0657567	0.125695	0.600874	8092	ICD10	71	8021	1.06797	FALSE	0.896114
Digestive	Disorders of tooth development	-0.0696742	0.133485	0.601697	7841	ICD10	63	7778	0.932698	FALSE	0.895791
Dermatologic	Other hypertrophic and atrophic conditions of skin	0.0475466	0.0912951	0.602505	8097	ICD10	137	7960	1.0487	FALSE	0.895448
Neoplasms	Leukemia	0.0797174	0.153491	0.603508	8046	ICD10	49	7997	1.08298	FALSE	0.895394
Neoplasms	Benign neoplasm of other parts of Digestive system	-0.0381919	0.0736243	0.603942	7966	ICD10	214	7752	0.962528	FALSE	0.894498
Musculoskeletal	Acquired foot deformities	-0.039169	0.0756909	0.604817	7968	ICD10	201	7767	0.961588	FALSE	0.894257
Digestive	Intestinal obstruction without mention of hernia	0.0490482	0.0948701	0.605153	6558	ICD10	130	6428	1.05027	FALSE	0.893223
Dermatologic	Psoriasis and related disorders	0.0515623	0.0999585	0.605969	7707	ICD10	114	7593	1.05291	FALSE	0.892897
Dermatologic	Sebaceous cyst	0.0385505	0.0753071	0.608714	8096	ICD10	202	7894	1.0393	FALSE	0.895412
Digestive	Other disorders of biliary tract	0.0980686	0.191685	0.608921	7698	ICD10	31	7667	1.10304	FALSE	0.894191
Digestive	Other disorders of peritoneum	0.0470823	0.0921857	0.609538	7440	ICD10	133	7307	1.04821	FALSE	0.893574
Congenital Anomalies	Cardiac and circulatory Congenital Anomalies	0.0847155	0.16587	0.609538	8106	ICD10	41	8065	1.08841	FALSE	0.892057
Pregnancy Complications	Other complications of pregnancy NEC	0.093652	0.183423	0.609646	3879	ICD10	35	3844	1.09818	FALSE	0.890703
Genitourinary	Pelvic peritoneal adhesions, female (postoperative) (postinfection)	0.0592092	0.116074	0.609983	3733	ICD10	85	3648	1.061	FALSE	0.889687
Digestive	Other disorders of gallbladder	0.0849251	0.167346	0.611817	7707	ICD10	40	7667	1.08864	FALSE	0.890856
Circulatory System	Atherosclerosis	-0.0957179	0.189546	0.613568	7871	ICD10	32	7839	0.90872	FALSE	0.891899
Genitourinary	Renal colic	0.0676213	0.134181	0.614292	7904	ICD10	63	7841	1.06996	FALSE	0.891447
Pregnancy Complications	Diabetes or abnormal glucose tolerance complicating pregnancy	0.106927	0.21293	0.615548	3875	ICD10	26	3849	1.11285	FALSE	0.891768
Digestive	Other diseases of the teeth and supporting structures	0.0583482	0.116806	0.617405	7861	ICD10	83	7778	1.06008	FALSE	0.892959
Digestive	Stomatitis and mucositis (ulcerative)	-0.106542	0.213469	0.617712	8017	ICD10	25	7992	0.898938	FALSE	0.891906
Digestive	Diseases and other conditions of the tongue	-0.0867127	0.17488	0.620007	8029	ICD10	37	7992	0.91694	FALSE	0.893722
Circulatory System	Occlusion of cerebral arteries	-0.0495056	0.100014	0.620609	7847	ICD10	116	7731	0.9517	FALSE	0.893096
Musculoskeletal	Rheumatoid arthritis and other inflammatory polyarthropathies	0.0390445	0.0792828	0.622387	7924	ICD10	185	7739	1.03982	FALSE	0.894162
Neoplasms	Secondary malignant neoplasm of Digestive systems	-0.0891694	0.182179	0.624515	7736	ICD10	34	7702	0.914691	FALSE	0.895728
Neoplasms	Pancreatic cancer	-0.112552	0.231208	0.6264	7711	ICD10	21	7690	0.893551	FALSE	0.896938
Genitourinary	Inflammatory diseases of prostate	-0.0601799	0.1247	0.629381	3649	ICD10	77	3572	0.941595	FALSE	0.899712
Genitourinary	Other disorders of bladder	-0.0302562	0.0630077	0.631086	7931	ICD10	298	7633	0.970197	FALSE	0.900656
Endocrine/Metabolic	Total protein (g/L)	-0.0268	0.056	0.632	6654	Inv_Pheno_cont				FALSE	0.900469
Genitourinary	Other disorders of prostate	0.0775408	0.162939	0.634154	3616	ICD10	44	3572	1.08063	FALSE	0.902047
Dermatologic	Sicca syndrome	0.0750491	0.158193	0.635203	7749	ICD10	45	7704	1.07794	FALSE	0.902051
Symptoms	Nonspecific findings on examination of blood	-0.111424	0.237623	0.639133	8079	ICD10	20	8059	0.894559	FALSE	0.906139
Mental And Behavioral Disorders	Current vs. non-current alcohol drinking	-0.0295588	0.057	0.641	4386	Inv_Pheno_bin	385	4001	0.970874	FALSE	0.907294
Circulatory System	Cerebral artery occlusion, with cerebral infarction	-0.0465505	0.100871	0.644451	7845	ICD10	114	7731	0.954516	FALSE	0.910684
Circulatory System	Cerebral ischemia	0.0388802	0.0843383	0.644797	7895	ICD10	164	7731	1.03965	FALSE	0.90968
Circulatory System	Occlusion and stenosis of precerebral arteries	0.0587915	0.12756	0.644875	7801	ICD10	70	7731	1.06055	FALSE	0.908304
Circulatory System	Self-reported deep vein thrombosis	0.0470916	0.103	0.649	7341	Inv_Pheno_bin	111	7230	1.04822	FALSE	0.912623
Sense Organs	Hearing aid	-0.0392207	0.0783	0.65	5533	Inv_Pheno_bin	196	5337	0.961538	FALSE	0.912541
Neoplasms	Cancer of other male genital organs	-0.0610491	0.134869	0.650798	4147	ICD10	66	4081	0.940777	FALSE	0.912176
Musculoskeletal	Osteoporosis, osteopenia and pathological fracture	-0.0845218	0.186853	0.651022	8106	ICD10	33	8073	0.918952	FALSE	0.911008
Digestive	Anal and rectal conditions	0.0207438	0.0460544	0.652408	7877	ICD10	570	7307	1.02096	FALSE	0.911467
Endocrine/Metabolic	LDL-cholesterol (mmol/L)*	0.00534	0.0119	0.654	7306	Inv_Pheno_cont				FALSE	0.912214
Sense Organs	Other retinal disorders	0.0330613	0.0738674	0.654458	7776	ICD10	219	7557	1.03361	FALSE	0.911378
Congenital Anomalies	Cardiac Congenital Anomalies	0.0790993	0.17724	0.655393	8101	ICD10	36	8065	1.08231	FALSE	0.911208
Injuries & Poisonings	Mechanical complication of unspecified Genitourinary device, implant, and graft	0.0900092	0.202378	0.656494	8046	ICD10	28	8018	1.09418	FALSE	0.911269
Mental Disorders	Neurological disorders	0.0332396	0.0754615	0.659586	8022	ICD10	205	7817	1.0338	FALSE	0.914089
Dermatologic	Psoriasis	0.0441678	0.100378	0.659928	7706	ICD10	113	7593	1.04516	FALSE	0.913094
Endocrine/Metabolic	Other disorders of neurohypophysis	0.101412	0.230893	0.660504	7882	ICD10	21	7861	1.10673	FALSE	0.912427
Mental Disorders	Alcohol-related disorders	-0.0456124	0.103873	0.660577	7886	ICD10	106	7780	0.955412	FALSE	0.911068
Respiratory	Allergic rhinitis	0.0508343	0.116093	0.661476	7587	ICD10	87	7500	1.05215	FALSE	0.91085
Circulatory System	Other disorders of arteries and arterioles	-0.0770379	0.175985	0.661566	7876	ICD10	37	7839	0.925855	FALSE	0.909521
Musculoskeletal	Costochondritis	0.0938329	0.214411	0.661653	7706	ICD10	25	7681	1.09838	FALSE	0.908193
Symptoms	Neuralgia, neuritis, and radiculitis NOS	0.0964125	0.221768	0.663748	7996	ICD10	23	7973	1.10121	FALSE	0.909619
Digestive	Hemorrhage from gastrointestinal ulcer	-0.0859651	0.198906	0.665603	7822	ICD10	29	7793	0.917626	FALSE	0.910714
Pregnancy Complications	Antepartum hemorrhage, abruptio placentae, and placenta previa	-0.0825397	0.191279	0.666095	3679	ICD10	32	3647	0.920775	FALSE	0.909942
Sense Organs	Suppurative and unspecified otitis media	-0.0753957	0.175535	0.667545	7988	ICD10	36	7952	0.927376	FALSE	0.91048
Circulatory System	Congestive heart failure (CHF) NOS	0.0402761	0.094012	0.66835	7876	ICD10	131	7745	1.0411	FALSE	0.910138
Endocrine/Metabolic	Disorders of the pituitary gland and its hypothalamic control	0.0651252	0.152931	0.67022	7909	ICD10	48	7861	1.06729	FALSE	0.911246
Genitourinary	Inflammatory disease of cervix, vagina, and vulva	-0.0577816	0.136815	0.672781	3709	ICD10	61	3648	0.943856	FALSE	0.913287
Sense Organs	Strabismus and other disorders of binocular eye movements	0.0621058	0.147596	0.673914	7848	ICD10	52	7796	1.06407	FALSE	0.913387
Mental Disorders	Aphasia/speech disturbance	0.0556395	0.132542	0.674641	7881	ICD10	64	7817	1.05722	FALSE	0.912937
Pregnancy Complications	Known or suspected fetal abnormality affecting management of mother	0.0815672	0.195237	0.676105	3879	ICD10	31	3848	1.08499	FALSE	0.913483
Circulatory System	Other aneurysm	0.0659023	0.158401	0.677375	7884	ICD10	45	7839	1.06812	FALSE	0.913768
Neurological	Hemiplegia	-0.0417415	0.100415	0.677638	7772	ICD10	115	7657	0.959118	FALSE	0.912694
Congenital Anomalies	Other congenital Musculoskeletal anomalies	-0.0772651	0.185892	0.677669	8086	ICD10	33	8053	0.925644	FALSE	0.911312
Sense Organs	Perforation of tympanic membrane	-0.0616662	0.148958	0.678885	8003	ICD10	51	7952	0.940197	FALSE	0.911525
Genitourinary	Other disorders of testis	0.0714458	0.172598	0.678915	3593	ICD10	39	3554	1.07406	FALSE	0.910147
Digestive	Esophagitis, GERD and related diseases	0.0132177	0.0319812	0.67939	7990	ICD10	1327	6663	1.01331	FALSE	0.909369
Neoplasms	Multiple myeloma	0.0964303	0.233912	0.680156	8018	ICD10	21	7997	1.10123	FALSE	0.908983
Digestive	Gastritis and duodenitis, NOS	-0.0732779	0.178206	0.680928	6533	ICD10	37	6496	0.929343	FALSE	0.908607
Musculoskeletal	Pathologic fracture	-0.0902092	0.221692	0.684073	8097	ICD10	24	8073	0.91374	FALSE	0.911392
Sense Organs	Sensorineural hearing loss	-0.0622018	0.154057	0.686391	7923	ICD10	48	7875	0.939693	FALSE	0.913069
Pregnancy Complications	Hemorrhage during pregnancy; childbirth and postpartum	-0.0489612	0.121595	0.687199	3730	ICD10	83	3647	0.952218	FALSE	0.912735
Neoplasms	Radiotherapy	0.0694116	0.173963	0.689892	7739	ICD10	37	7702	1.07188	FALSE	0.914902
Mental Disorders	Delirium dementia and amnestic and other cognitive disorders	-0.0436032	0.110238	0.692447	7913	ICD10	96	7817	0.957334	FALSE	0.916881
Circulatory System	Myocardial infarction	0.0176746	0.0449672	0.694279	7051	ICD10	639	6412	1.01783	FALSE	0.917896
Congenital Anomalies	Congenital osteodystrophies	0.076766	0.195504	0.694573	8083	ICD10	30	8053	1.07979	FALSE	0.916879
Endocrine/Metabolic	Proteinuria	-0.0839828	0.214215	0.695023	8077	ICD10	25	8052	0.919447	FALSE	0.916069
Endocrine/Metabolic	Hypovolemia	-0.0296774	0.0760031	0.696185	7675	ICD10	204	7471	0.970759	FALSE	0.9162
Genitourinary	Hematuria	-0.0209792	0.0537822	0.696479	7574	ICD10	411	7163	0.979239	FALSE	0.91519
Endocrine/Metabolic	Other disorders of thyroid	0.0874289	0.224288	0.69668	7336	ICD10	23	7313	1.09136	FALSE	0.914061
Pregnancy Complications	Early or threatened labor; hemorrhage in early pregnancy	-0.0444531	0.114356	0.697479	3744	ICD10	97	3647	0.95652	FALSE	0.913718
Respiratory	Abnormal findings examination of lungs	0.0375678	0.0971686	0.699034	8103	ICD10	121	7982	1.03828	FALSE	0.914366
Sense Organs	Hearing loss	-0.0275496	0.0713797	0.699528	8106	ICD10	231	7875	0.972826	FALSE	0.913625
Mental Disorders	Swelling, mass, or lump in head and neck [Space-occupying lesion, intracranial NOS]	0.0627975	0.163694	0.701255	8023	ICD10	42	7981	1.06481	FALSE	0.914496
Injuries & Poisonings	Effects radiation NOS	-0.0372791	0.097387	0.701873	7929	ICD10	122	7807	0.963407	FALSE	0.913919
Endocrine/Metabolic	Secondary hypothyroidism	0.0576302	0.15079	0.702322	7363	ICD10	50	7313	1.05932	FALSE	0.913124
Circulatory System	Left ventricle end systolic volume (mL)*	-0.0223	0.0584	0.703	275	Inv_Pheno_cont				FALSE	0.91263
Respiratory	Bronchiectasis	0.0463043	0.121535	0.703207	7860	ICD10	77	7783	1.04739	FALSE	0.911526
Infectious Diseases	Intestinal infection	-0.029522	0.0781637	0.705657	8106	ICD10	188	7918	0.970909	FALSE	0.913328
Digestive	Ascites (non malignant)	0.0494345	0.131487	0.706943	7720	ICD10	66	7654	1.05068	FALSE	0.91362
Dermatologic	Atopic/contact dermatitis due to other or unspecified	0.0376436	0.100129	0.706953	8047	ICD10	114	7933	1.03836	FALSE	0.912265
Digestive	Peptic ulcer (excl. esophageal)	-0.023022	0.0614229	0.707801	8106	ICD10	313	7793	0.977241	FALSE	0.911995
Genitourinary	Pain and other Symptoms associated with female genital organs	-0.0708527	0.189294	0.708181	3744	ICD10	31	3713	0.931599	FALSE	0.911123
Respiratory	Pneumonitis due to inhalation of food or vomitus	-0.0613165	0.16516	0.710448	7601	ICD10	42	7559	0.940526	FALSE	0.912677
Hematopoietic	Thrombocytopenia	0.0410559	0.110734	0.710815	8071	ICD10	94	7977	1.04191	FALSE	0.91179
Genitourinary	Polyp of female genital organs	0.0256146	0.0691462	0.711054	3841	ICD10	248	3593	1.02595	FALSE	0.910741
Circulatory System	Mitral valve stenosis and aortic valve stenosis	0.0573867	0.156365	0.713615	7745	ICD10	47	7698	1.05907	FALSE	0.912665
Circulatory System	Atrial fibrillation	0.0456406	0.124928	0.714861	7263	ICD10	73	7190	1.0467	FALSE	0.912904
Sense Organs	Degeneration of macula and posterior pole of retina	0.0306986	0.0848312	0.717442	7721	ICD10	164	7557	1.03117	FALSE	0.914845
Sense Organs	Macular degeneration (senile) of retina NOS	0.0306986	0.0848312	0.717442	7721	ICD10	164	7557	1.03117	FALSE	0.913494
Pregnancy Complications	Hypertension complicating pregnancy, childbirth, and the puerperium	0.0528239	0.146462	0.718349	3879	ICD10	54	3825	1.05424	FALSE	0.913299
Infectious Diseases	Gram positive septicemia	-0.0766129	0.213295	0.719454	7559	ICD10	25	7534	0.926248	FALSE	0.913357
Circulatory System	Peripheral vascular disease, unspecified	0.0368767	0.102998	0.720319	7947	ICD10	108	7839	1.03757	FALSE	0.91311
Neoplasms	Kidney cancer	-0.076961	0.22	0.723	7067	Inv_Pheno_bin	24	7043	0.925926	FALSE	0.915163
Endocrine/Metabolic	Nontoxic nodular goiter	0.0429953	0.122836	0.726323	7389	ICD10	76	7313	1.04393	FALSE	0.918021
Genitourinary	Nephritis and nephropathy without mention of glomerulonephritis	-0.0852253	0.244252	0.727147	7223	ICD10	20	7203	0.918305	FALSE	0.917716
Digestive	Diseases of the oral soft tissues, excluding lesions specific for gingiva and tongue	0.0472961	0.135726	0.727489	8054	ICD10	62	7992	1.04843	FALSE	0.916806
Hematopoietic	Nucleated red blood cell % (10^9 cells/liter)*	0.00122	0.00357	0.733	6999	Inv_Pheno_cont				FALSE	0.922403
Circulatory System	Phlebitis and thrombophlebitis	0.0675762	0.198366	0.733357	7328	ICD10	29	7299	1.06991	FALSE	0.921506
Infectious Diseases	Viral hepatitis	0.058877	0.173695	0.734634	7933	ICD10	37	7896	1.06064	FALSE	0.921768
Sense Organs	Other nondiabetic retinopathy	0.0628023	0.185746	0.735281	7589	ICD10	32	7557	1.06482	FALSE	0.921239
Sense Organs	Separation of retinal layers	0.0707293	0.210237	0.736549	7582	ICD10	25	7557	1.07329	FALSE	0.921489
Hematopoietic	Folate-deficiency anemia	-0.0785568	0.234935	0.738095	6671	ICD10	21	6650	0.92445	FALSE	0.922084
Genitourinary	Bladder neck obstruction	-0.0432688	0.131026	0.741225	7700	ICD10	67	7633	0.957654	FALSE	0.924655
Genitourinary	Kidney replaced by transpant	0.0668132	0.202925	0.741966	7231	ICD10	28	7203	1.0691	FALSE	0.924241
Sense Organs	Macular degeneration	-0.0676586	0.197	0.742	2866	Inv_Pheno_bin	34	2832	0.934579	FALSE	0.922949
Neoplasms	Manlignant and unknown Neoplasms of brain and nervous system	0.0722596	0.221014	0.743709	8072	ICD10	23	8049	1.07493	FALSE	0.923742
Musculoskeletal	Other acquired Musculoskeletal deformity	-0.0443985	0.136375	0.744756	7828	ICD10	61	7767	0.956573	FALSE	0.923712
Digestive	Esophageal bleeding (varices/hemorrhage)	0.0504848	0.155311	0.745139	6710	ICD10	47	6663	1.05178	FALSE	0.922858
Musculoskeletal	Derangement of joint, non-traumatic	0.0490826	0.15539	0.752104	7961	ICD10	47	7914	1.05031	FALSE	0.930148
Mental And Behavioral Disorders	Bipolar Affective Disorder Criteria 1	0.0191828	0.0614	0.754	7139	Inv_Pheno_bin	313	6826	1.01937	FALSE	0.931158
Genitourinary	Irregular menstrual cycle	0.0513336	0.166232	0.757469	3164	ICD10	41	3123	1.05267	FALSE	0.934103
Circulatory System	Carditis	0.0338033	0.110855	0.760417	8066	ICD10	92	7974	1.03438	FALSE	0.936399
Mental And Behavioral Disorders	Anxiety Criteria 3	0.0212236	0.0703	0.761	7215	Inv_Pheno_bin	237	6978	1.02145	FALSE	0.93578
Reproductive	Age last birth (Years)	0.0315	0.104	0.762	2502	Inv_Pheno_cont				FALSE	0.935675
Neoplasms	Malignant neoplasm of testis	-0.0407704	0.13697	0.765963	4145	ICD10	64	4081	0.96005	FALSE	0.939203
Reproductive	Age at menopause (Years)*	0.00708	0.0238	0.766	1768	Inv_Pheno_cont				FALSE	0.937915
Musculoskeletal	Ganglion and cyst of synovium, tendon, and bursa	-0.0388382	0.130578	0.766136	7499	ICD10	67	7432	0.961906	FALSE	0.93675
Digestive	Other disorders of stomach and duodenum	0.0270075	0.0910999	0.766879	6635	ICD10	139	6496	1.02738	FALSE	0.936331
Circulatory System	Arrhythmia (cardiac) NOS	-0.0624404	0.210925	0.767206	7216	ICD10	26	7190	0.939469	FALSE	0.935405
Musculoskeletal	Curvature of spine	0.0603645	0.20511	0.768526	7794	ICD10	27	7767	1.06222	FALSE	0.935692
Mental And Behavioral Disorders	Anxiety Criteria 2	-0.0198026	0.0694	0.77	7210	Inv_Pheno_bin	242	6968	0.980392	FALSE	0.936164
Genitourinary	Glomerulonephritis	0.0437323	0.150627	0.771559	7253	ICD10	50	7203	1.0447	FALSE	0.936738
Digestive	Diseases of pancreas	-0.0290062	0.100341	0.772524	8106	ICD10	113	7993	0.97141	FALSE	0.93659
Circulatory System	Cardiac output (L/min/m2)*	0.0177	0.0614	0.774	275	Inv_Pheno_cont				FALSE	0.937062
Dermatologic	Pruritus and related conditions	0.0466502	0.162522	0.774082	8106	ICD10	43	8063	1.04776	FALSE	0.935846
Respiratory	Voice disturbance	0.0516404	0.181295	0.775765	7534	ICD10	34	7500	1.053	FALSE	0.936568
Digestive	Other Symptoms involving abdomen and pelvis	0.0439069	0.156221	0.778668	7230	ICD10	46	7184	1.04489	FALSE	0.938758
Digestive	Atrophic gastritis	0.0555393	0.198748	0.779902	6526	ICD10	30	6496	1.05711	FALSE	0.938932
Hematopoietic	Lymphadenitis	-0.0239517	0.085825	0.780187	7932	ICD10	155	7777	0.976333	FALSE	0.937965
Sense Organs	Otitis media	0.0351602	0.127246	0.782305	8021	ICD10	69	7952	1.03579	FALSE	0.939202
Endocrine/Metabolic	Other disorders of metabolism	0.0393429	0.144027	0.784727	8081	ICD10	55	8026	1.04013	FALSE	0.940799
Genitourinary	Other disorders of male genital organs	-0.0334248	0.126219	0.791152	3628	ICD10	74	3554	0.967128	FALSE	0.947184
Musculoskeletal	Joint effusions	-0.0323061	0.122059	0.791259	7991	ICD10	77	7914	0.96821	FALSE	0.945998
Circulatory System	Paroxysmal supraventricular tachycardia	-0.0305177	0.11637	0.793132	7275	ICD10	85	7190	0.969943	FALSE	0.946924
Dermatologic	Keloid scar	-0.0587173	0.228273	0.797006	7982	ICD10	22	7960	0.942973	FALSE	0.950234
Mental And Behavioral Disorders	Anxiety Criteria 4	0.0171462	0.0661	0.798	7182	Inv_Pheno_bin	270	6912	1.01729	FALSE	0.950105
Symptoms	Malaise and fatigue	0.0201952	0.0792117	0.79876	8106	ICD10	183	7923	1.0204	FALSE	0.949698
Musculoskeletal	Intervertebral disc disorders	0.0423464	0.166531	0.799275	7853	ICD10	41	7812	1.04326	FALSE	0.949002
Neoplasms	Cancer of other lymphoid, histiocytic tissue	0.0438163	0.172315	0.79928	8035	ICD10	38	7997	1.04479	FALSE	0.947702
Neoplasms	Non-Hodgkins lymphoma	0.0438163	0.172315	0.79928	8035	ICD10	38	7997	1.04479	FALSE	0.9464
Endocrine/Metabolic	Direct bilirubin (umol/L)*	-0.00324	0.0128	0.801	5990	Inv_Pheno_cont				FALSE	0.947136
Musculoskeletal	Difficulty in walking	-0.0512004	0.203908	0.80174	7942	ICD10	28	7914	0.950088	FALSE	0.946713
Musculoskeletal	Kyphoscoliosis and scoliosis	0.0567154	0.227361	0.803012	7789	ICD10	22	7767	1.05835	FALSE	0.946918
Genitourinary	Urethral stricture (not specified as infectious)	0.0197358	0.079234	0.803297	7818	ICD10	185	7633	1.01993	FALSE	0.945959
Musculoskeletal	Synovitis and tenosynovitis	0.0387767	0.155949	0.803631	7479	ICD10	47	7432	1.03954	FALSE	0.945062
Genitourinary	Urinary sodium-to-potassium ratio*	-0.00304	0.0123	0.805	7077	Inv_Pheno_cont				FALSE	0.945381
Endocrine/Metabolic	Mineral deficiency NEC	-0.040827	0.16604	0.80577	7695	ICD10	41	7654	0.959995	FALSE	0.944998
Musculoskeletal	Heel bone mineral density T-score (SD)	0.00334	0.0136	0.806	6940	Inv_Pheno_cont				FALSE	0.943984
Hematopoietic	Aplastic anemia	0.0529533	0.220655	0.810344	6674	ICD10	24	6650	1.05438	FALSE	0.947783
Digestive	Stomatitis and mucositis	-0.0473622	0.197382	0.810367	8021	ICD10	29	7992	0.953742	FALSE	0.946526
Genitourinary	Stricture/obstruction of ureter	-0.0433223	0.180789	0.810618	7238	ICD10	35	7203	0.957603	FALSE	0.945539
Genitourinary	Frequency of urination and polyuria	-0.0225934	0.0956343	0.813241	7587	ICD10	127	7460	0.97766	FALSE	0.947315
Endocrine/Metabolic	Cholesterol (mmol/L)	-0.00358	0.0152	0.814	7323	Inv_Pheno_cont				FALSE	0.94692
Circulatory System	Cerebrovascular disease	0.0139685	0.0595053	0.814408	8069	ICD10	338	7731	1.01407	FALSE	0.946118
Neoplasms	Colon cancer	0.0355243	0.1537	0.817216	7364	ICD10	48	7316	1.03616	FALSE	0.948103
Circulatory System	Hypotension NOS	0.0162803	0.0718274	0.820689	7439	ICD10	229	7210	1.01641	FALSE	0.950852
Neoplasms	Benign neoplasm of lip, oral cavity, and pharynx	0.0484489	0.213852	0.820771	8067	ICD10	25	8042	1.04964	FALSE	0.94967
Neoplasms	Lipoma	0.0158077	0.0703732	0.82227	8092	ICD10	233	7859	1.01593	FALSE	0.950129
Injuries & Poisonings	Fracture of humerus	0.0459717	0.2052	0.822731	7834	ICD10	27	7807	1.04704	FALSE	0.94939
Hematopoietic	Iron deficiency anemia secondary to blood loss (chronic)	-0.0416715	0.18744	0.824066	6682	ICD10	32	6650	0.959185	FALSE	0.949658
Circulatory System	Cardiac dysrhythmias	0.00915659	0.0412187	0.8242	7941	ICD10	751	7190	1.0092	FALSE	0.948545
Respiratory	Influenza	0.0412013	0.186739	0.825376	7624	ICD10	33	7591	1.04206	FALSE	0.948633
Neoplasms	Benign neoplasm of other endocrine glands and related structures	0.0387483	0.17677	0.826493	8079	ICD10	36	8043	1.03951	FALSE	0.948651
Endocrine/Metabolic	Non-HDL cholesterol (mmol/L)*	0.00272	0.0125	0.828	6659	Inv_Pheno_cont				FALSE	0.949117
Circulatory System	Raynaud's syndrome	-0.0390212	0.180695	0.829026	7874	ICD10	35	7839	0.96173	FALSE	0.949031
Digestive	Ventral hernia	0.026704	0.123916	0.829377	7133	ICD10	75	7058	1.02706	FALSE	0.948173
Circulatory System	Cardiomyopathy	-0.0346166	0.160753	0.829502	8018	ICD10	44	7974	0.965976	FALSE	0.947061
Musculoskeletal	Osteoarthrosis, localized, secondary	-0.040453	0.193294	0.834228	6904	ICD10	30	6874	0.960354	FALSE	0.951197
Endocrine/Metabolic	Oestradiol (pmol/L)*	-0.00473	0.0233	0.84	1330	Inv_Pheno_cont				FALSE	0.956513
Symptoms	Myalgia and myositis unspecified	0.024924	0.125256	0.842274	8106	ICD10	72	8034	1.02524	FALSE	0.957837
Digestive	Other intestinal obstruction	0.0235158	0.118367	0.842522	6511	ICD10	83	6428	1.02379	FALSE	0.956856
Genitourinary	Cervicitis and endocervicitis	-0.0472921	0.238868	0.843057	3668	ICD10	20	3648	0.953809	FALSE	0.956205
Sense Organs	Strabismus (not specified as paralytic)	0.0405707	0.210337	0.84705	7821	ICD10	25	7796	1.0414	FALSE	0.95947
Hematopoietic	Other diseases of blood and blood-forming organs	-0.0286602	0.150482	0.848952	7827	ICD10	50	7777	0.971747	FALSE	0.960363
Endocrine/Metabolic	Anorexia	-0.0297844	0.160775	0.853029	7698	ICD10	44	7654	0.970655	FALSE	0.96371
Digestive	Nonspecific abnormal findings in stool contents	0.0175386	0.0947909	0.853211	7314	ICD10	130	7184	1.01769	FALSE	0.962654
Neurological	Facial pain	-0.0295588	0.146	0.856	7268	Inv_Pheno_bin	54	7214	0.970874	FALSE	0.964539
Digestive	Hematemesis	-0.0244793	0.135138	0.856256	7246	ICD10	62	7184	0.975818	FALSE	0.963567
Reproductive	Maternal smoking	-0.00995033	0.0803	0.857	6889	Inv_Pheno_bin	200	6689	0.990099	FALSE	0.963147
Hematopoietic	Primary thrombocytopenia	0.0357552	0.199782	0.85796	8005	ICD10	28	7977	1.0364	FALSE	0.962971
Symptoms	Thoracic or lumbosacral neuritis or radiculitis, unspecified	-0.034952	0.196841	0.859065	8002	ICD10	29	7973	0.965652	FALSE	0.962957
Dermatologic	Prurigo and Lichen	-0.026476	0.14939	0.85933	7804	ICD10	51	7753	0.973871	FALSE	0.962003
Genitourinary	Urinary tract infection	0.00837407	0.0479753	0.861434	7693	ICD10	530	7163	1.00841	FALSE	0.963107
Digestive	Inflammatory bowel disease and other gastroenteritis and colitis	-0.0142125	0.0826364	0.863446	6598	ICD10	170	6428	0.985888	FALSE	0.964107
Endocrine/Metabolic	Asparate aminotransferase (U/L)*	-0.00204	0.0119	0.864	7241	Inv_Pheno_cont				FALSE	0.963477
Hematopoietic	Personal history of diseases of blood and blood-forming organs	-0.0349385	0.209255	0.867397	7803	ICD10	26	7777	0.965665	FALSE	0.966015
Genitourinary	Polyp of corpus uteri	0.0130173	0.0784054	0.868136	3782	ICD10	189	3593	1.0131	FALSE	0.965592
Neoplasms	Malignant neoplasm of unspecified male genital organ	0.0231113	0.140058	0.868935	4142	ICD10	61	4081	1.02338	FALSE	0.965234
Injuries & Poisonings	Fracture of hand or wrist	0.0213354	0.132641	0.872211	7870	ICD10	63	7807	1.02156	FALSE	0.967626
Genitourinary	Mucous polyp of cervix	-0.0203447	0.127964	0.873678	3663	ICD10	70	3593	0.979861	FALSE	0.968009
Digestive	Duodenal ulcer	0.0149828	0.0964556	0.876559	7917	ICD10	124	7793	1.0151	FALSE	0.969953
Pregnancy Complications	Hemorrhage in early pregnancy	-0.0354841	0.229524	0.877138	3670	ICD10	23	3647	0.965138	FALSE	0.96935
Genitourinary	stress incontinence, female	0.0155265	0.100459	0.877172	3828	ICD10	115	3713	1.01565	FALSE	0.968147
Neurological	Abnormal involuntary movements	-0.0253094	0.165452	0.878421	8088	ICD10	42	8046	0.975008	FALSE	0.968285
Pregnancy Complications	Placenta previa and abruptio placenta	-0.0226571	0.148115	0.878423	3702	ICD10	55	3647	0.977598	FALSE	0.96705
Circulatory System	Cardiac arrest	-0.0275639	0.183399	0.880532	7224	ICD10	34	7190	0.972812	FALSE	0.968136
Infectious Diseases	Viral warts & HPV	0.0341401	0.23389	0.883948	7917	ICD10	21	7896	1.03473	FALSE	0.970654
Circulatory System	Peripheral vascular disease	0.0130677	0.0895298	0.883953	7983	ICD10	144	7839	1.01315	FALSE	0.969425
Genitourinary	Other Symptoms/disorders or the urinary system	-0.00754901	0.0521121	0.884821	7903	ICD10	443	7460	0.992479	FALSE	0.969143
Neoplasms	Colorectal cancer	-0.0173616	0.125127	0.889647	7389	ICD10	73	7316	0.982788	FALSE	0.973192
Musculoskeletal	Other and unspecified disc disorder	0.0241964	0.175165	0.890134	7849	ICD10	37	7812	1.02449	FALSE	0.972491
Injuries & Poisonings	Sepsis and SIRS	-0.0102157	0.0747599	0.89131	8106	ICD10	207	7899	0.989836	FALSE	0.972544
Injuries & Poisonings	Sepsis	-0.0102157	0.0747599	0.89131	8106	ICD10	207	7899	0.989836	FALSE	0.971314
Neoplasms	Malignant neoplasm of rectum, rectosigmoid junction, and anus	-0.0250558	0.186114	0.892907	7349	ICD10	33	7316	0.975255	FALSE	0.971826
Hematopoietic	Mean platelet volume (Femtoliters)*	-0.00165	0.0125	0.895	7097	Inv_Pheno_cont				FALSE	0.972875
Neurological	Numeric memory (Largest # correct)	-0.007	0.0531	0.895	964	Inv_Pheno_cont				FALSE	0.97165
Injuries & Poisonings	Injuries to the nervous system	-0.0289746	0.22031	0.895366	8106	ICD10	24	8082	0.971441	FALSE	0.970825
Circulatory System	Left bundle branch block	0.0133188	0.101803	0.895911	7301	ICD10	111	7190	1.01341	FALSE	0.970195
Musculoskeletal	Other inflammatory spondylopathies	-0.0155634	0.123442	0.89967	7814	ICD10	75	7739	0.984557	FALSE	0.973043
Hematopoietic	Other deficiency anemia	-0.0139353	0.112628	0.90153	6741	ICD10	91	6650	0.986161	FALSE	0.973833
Endocrine/Metabolic	Nontoxic multinodular goiter	-0.0208464	0.170664	0.902781	7352	ICD10	39	7313	0.979369	FALSE	0.973964
Genitourinary	Calculus of kidney	0.0109567	0.089995	0.903098	7982	ICD10	141	7841	1.01102	FALSE	0.973088
Neoplasms	Ovarian cancer	0.0273712	0.23	0.904	3412	Inv_Pheno_bin	22	3390	1.02775	FALSE	0.972844
Digestive	Disturbances in tooth eruption	-0.0162177	0.135633	0.904823	7839	ICD10	61	7778	0.983913	FALSE	0.972516
Neoplasms	Lipoma of skin and subcutaneous tissue	0.00961364	0.080451	0.904882	8036	ICD10	177	7859	1.00966	FALSE	0.971367
Endocrine/Metabolic	Disorders of protein plasma/amino-acid transport and metabolism	0.0285614	0.241375	0.905808	8072	ICD10	20	8052	1.02897	FALSE	0.971152
Digestive	Symptoms involving Digestive system	-0.00559105	0.0479155	0.907109	6961	ICD10	533	6428	0.994425	FALSE	0.971339
Circulatory System	Premature beats	-0.027049	0.238862	0.90984	7210	ICD10	20	7190	0.973314	FALSE	0.973054
Musculoskeletal	Pain in joint	0.00691655	0.0615522	0.910531	8106	ICD10	308	7798	1.00694	FALSE	0.972587
Musculoskeletal	Peripheral enthesopathies and allied syndromes	0.00545288	0.0490068	0.911404	7934	ICD10	502	7432	1.00547	FALSE	0.972315
Genitourinary	Other disorders of urethra and urinary tract	0.00859749	0.0775013	0.911669	7827	ICD10	194	7633	1.00863	FALSE	0.971395
Respiratory	Chronic pharyngitis and nasopharyngitis	0.0202533	0.182588	0.911677	7533	ICD10	33	7500	1.02046	FALSE	0.970204
Genitourinary	Prostatitis	0.0155207	0.141258	0.912509	3631	ICD10	59	3572	1.01564	FALSE	0.969892
Neurological	Disorders of other cranial nerves	0.0145379	0.135397	0.914493	7752	ICD10	62	7690	1.01464	FALSE	0.970805
Circulatory System	Left ventricle end diastolic volume (mL)*	0.00586	0.0578	0.919	275	Inv_Pheno_cont				FALSE	0.974389
Mental Disorders	Alzheimer's disease	-0.0173739	0.174773	0.920814	7854	ICD10	37	7817	0.982776	FALSE	0.975112
Respiratory	Septal Deviations/Turbinate Hypertrophy	-0.00786948	0.0829403	0.924409	7666	ICD10	166	7500	0.992161	FALSE	0.977719
Genitourinary	Genital prolapse	-0.00673567	0.0719033	0.925366	3879	ICD10	232	3647	0.993287	FALSE	0.977531
Musculoskeletal	Hallux rigidus	-0.019543	0.213268	0.926987	7792	ICD10	25	7767	0.980647	FALSE	0.978045
Sense Organs	Presbyopia	0	0.0459	0.927	1940	Inv_Pheno_bin	783	1157	1	FALSE	0.976863
Respiratory	Pleurisy; pleural effusion	0.00556664	0.0639787	0.930665	7846	ICD10	287	7559	1.00558	FALSE	0.979528
Sense Organs	Disorders of refraction and accommodation; blindness and low vision	0.00680204	0.0822785	0.934113	8106	ICD10	171	7935	1.00683	FALSE	0.981958
Mental And Behavioral Disorders	Anxiety Criteria 5	-0.00995033	0.0761	0.935	7251	Inv_Pheno_bin	201	7050	0.990099	FALSE	0.981693
Neoplasms	Secondary malignancy of bone	-0.0118629	0.146153	0.935309	7756	ICD10	54	7702	0.988207	FALSE	0.980822
Musculoskeletal	Spondylosis without myelopathy	-0.0104602	0.130428	0.936079	7879	ICD10	67	7812	0.989594	FALSE	0.980437
Digestive	Anal and rectal polyp	0.00600619	0.0751853	0.936329	7512	ICD10	205	7307	1.00602	FALSE	0.979509
Endocrine/Metabolic	Hyperosmolality and/or hypernatremia	0.0146856	0.187284	0.937499	7504	ICD10	33	7471	1.01479	FALSE	0.979544
Sense Organs	Corneal hysteresis left eye*	-0.00147	0.0194	0.94	3001	Inv_Pheno_cont				FALSE	0.980969
Circulatory System	Orthostatic hypotension	0.00716319	0.105658	0.945948	7314	ICD10	104	7210	1.00719	FALSE	0.985982
Circulatory System	Cardiac arrest and ventricular fibrillation	-0.00933544	0.148149	0.949755	7242	ICD10	52	7190	0.990708	FALSE	0.988755
Musculoskeletal	Symptoms and disorders of the joints	0.00541861	0.0875414	0.950644	8064	ICD10	150	7914	1.00543	FALSE	0.988487
Symptoms	Musculoskeletal Symptoms referable to limbs	0.0128139	0.209674	0.951269	8104	ICD10	26	8078	1.0129	FALSE	0.987944
Neurological	Stomach pain	0.00300451	0.0528	0.953	6895	Inv_Pheno_bin	427	6468	1.00301	FALSE	0.988551
Endocrine/Metabolic	Nontoxic uninodular goiter	0.012875	0.223506	0.954063	7336	ICD10	23	7313	1.01296	FALSE	0.988465
Injuries & Poisonings	Fracture of lower limb	0.00645474	0.118236	0.956463	7888	ICD10	81	7807	1.00648	FALSE	0.989762
Dermatologic	Ingrowing nail	-0.0120048	0.221579	0.956793	8077	ICD10	23	8054	0.988067	FALSE	0.988916
Mental Disorders	Develomental delays and disorders	0.0100426	0.189057	0.957637	8101	ICD10	32	8069	1.01009	FALSE	0.988602
Mental And Behavioral Disorders	Bipolar Affective Disorder Manifestation Criteria Score*	0.000265	0.00506	0.958	7382	Inv_Pheno_cont				FALSE	0.987794
Hematopoietic	Coagulation defects	0.010235	0.20241	0.959672	8004	ICD10	27	7977	1.01029	FALSE	0.988336
Sense Organs	Epiphora	-0.00862776	0.171412	0.959857	7835	ICD10	39	7796	0.991409	FALSE	0.987347
Circulatory System	Ill-defined descriptions and complications of heart disease	0.00692626	0.138357	0.960074	7805	ICD10	60	7745	1.00695	FALSE	0.986393
Circulatory System	Abnormal function study of cardiovascular system	0.00692626	0.138357	0.960074	7805	ICD10	60	7745	1.00695	FALSE	0.985219
Circulatory System	Other acute and subacute forms of ischemic heart disease	0.00458677	0.0957932	0.96181	6538	ICD10	126	6412	1.0046	FALSE	0.985827
Mental And Behavioral Disorders	Pack-years of smoking*	-0.00148	0.0306	0.962	1026	Inv_Pheno_cont				FALSE	0.98485
Circulatory System	Giant cell arteritis	0.00960065	0.226672	0.966216	7861	ICD10	22	7839	1.00965	FALSE	0.987993
Neurological	Parkinson's disease	0.00616794	0.147635	0.966676	7709	ICD10	52	7657	1.00619	FALSE	0.987292
Circulatory System	Tachycardia NOS	-0.00361234	0.092734	0.968927	7325	ICD10	135	7190	0.996394	FALSE	0.98842
Sense Organs	Average mean spherical equivalent refractive error (diopters)*	0.000709	0.0187	0.97	2972	Inv_Pheno_cont				FALSE	0.988345
Mental Disorders	Tension headache	-0.00797589	0.238295	0.973299	7415	ICD10	20	7395	0.992056	FALSE	0.990536
Genitourinary	Other disorders of the kidney and ureters	-0.0023212	0.0811327	0.977176	7378	ICD10	175	7203	0.997681	FALSE	0.993308
Circulatory System	Mean carotid IMT (µm)*	0.00134	0.051	0.979	343	Inv_Pheno_cont				FALSE	0.993991
Neoplasms	Benign neoplasm of colon	0.000966064	0.0428013	0.981993	8075	ICD10	687	7388	1.00097	FALSE	0.995856
Hematopoietic	Megaloblastic anemia	-0.0026853	0.120945	0.982286	6729	ICD10	79	6650	0.997318	FALSE	0.994983
Neurological	Headache	0	0.0407	0.986	6541	Inv_Pheno_bin	781	5760	1	FALSE	0.997573
Endocrine/Metabolic	Electrolyte imbalance	-0.00089637	0.0534402	0.986617	7905	ICD10	434	7471	0.999104	FALSE	0.997027
Genitourinary	Nephritis; nephrosis; renal sclerosis	0.00129777	0.113472	0.990875	7293	ICD10	90	7203	1.0013	FALSE	1.00016
Mental Disorders	Alcoholic liver damage	0.00224407	0.203398	0.991197	7807	ICD10	27	7780	1.00225	FALSE	0.999312
Neoplasms	Cancer within the Respiratory system	-0.00167979	0.154163	0.991306	8104	ICD10	48	8056	0.998322	FALSE	0.998255
Symptoms	Sciatica	0.000691256	0.119436	0.995382	8053	ICD10	80	7973	1.00069	FALSE	1.00119
Digestive	Stricture and stenosis of esophagus	-0.000681192	0.120951	0.995506	6740	ICD10	77	6663	0.999319	FALSE	1.00015
Digestive	Gastric ulcer	-0.000404962	0.0785863	0.995888	7979	ICD10	186	7793	0.999595	FALSE	0.999367
Circulatory System	Primary/intrinsic cardiomyopathies	0.000357385	0.162666	0.998247	8017	ICD10	43	7974	1.00036	FALSE	1.00057
Digestive	Celiac disease	0.000279815	0.182666	0.998778	6461	ICD10	33	6428	1.00028	FALSE	0.999938
