# Supplementary material for: Genome-wide association study provides novel insight into the genetic architecture of severe obesity
Source: PLoS Genet. 2025 Sep 12;21(9):e1011842. doi: 10.1371/journal.pgen.1011842 (PMC12443252; doi:10.1371/journal.pgen.1011842)
Supplement: S29 Table — (XLSX) [file pgen.1011842.s029.xlsx]

## Sheet: ST29
Supplementary Table 29. Sample sizes by PRS decile and BMI category and ancestry background in the UKBB.
BMI category	Ancestry Background	PRS Decile										Total
		<10%	10-20%	20-30%	30-40%	40-50%	50-60%	60-70%	70-80%	80-90%	>90%
All BMI	AFR	879	879	879	879	878	879	879	879	879	878	8787
	EAS	247	246	247	246	247	246	247	246	247	246	2464
	EUR	40818	40818	40819	40816	40820	40815	40819	40818	40820	40813	408170
	SAS	908	908	908	908	907	908	908	908	908	907	9077
	Total	42852	42851	42853	42849	42852	42848	42853	42851	42854	42844	428498
BMI <25	AFR	246	190	183	170	194	161	148	145	156	159	1752
	EAS	176	169	155	157	157	148	134	120	122	105	1442
	EUR	19201	16580	15588	14811	13683	13050	12119	11223	10220	8370	134844
	SAS	400	375	332	305	307	287	278	236	243	194	2956
	Total	20023	17314	16258	15443	14341	13646	12679	11724	10741	8828	140994
BMI >=25 & <30	AFR	413	382	375	365	360	363	365	328	349	308	3608
	EAS	63	68	75	74	77	80	90	109	96	111	843
	EUR	16342	17394	17525	17491	17882	17855	17870	17851	17516	16534	174260
	SAS	395	401	409	423	412	423	423	427	400	411	4124
	Total	17213	18245	18384	18353	18731	18721	18748	18715	18361	17364	182835
BMI >=30 & <40	AFR	196	282	293	310	292	304	320	341	332	350	3020
	EAS	7	10	16	15	12	18	22	18	28	30	176
	EUR	5068	6532	7272	8005	8671	9228	10035	10788	11838	13912	91349
	SAS	105	130	161	178	181	189	198	226	243	263	1874
	Total	5376	6954	7742	8508	9156	9739	10575	11373	12441	14555	96419
BMI>=40	AFR	23	25	28	34	33	50	46	65	42	61	407
	EAS	0	0	0	1	0	1	0	0	1	0	3
	EUR	206	312	434	508	583	683	794	955	1245	1997	7717
	SAS	7	2	6	2	8	8	9	19	23	39	123
	Total	236	339	468	545	624	742	849	1039	1311	2097	8250
