# Supplementary material for: Genome-wide association study provides novel insight into the genetic architecture of severe obesity
Source: PLoS Genet. 2025 Sep 12;21(9):e1011842. doi: 10.1371/journal.pgen.1011842 (PMC12443252; doi:10.1371/journal.pgen.1011842)
Supplement: S30 Table — (XLSX) [file pgen.1011842.s030.xlsx]

## Sheet: ST30
Supplementary Table 30. BMI distributions by self-identified ancestry groups comparing those in PRS>90th percentile versus individuals in <10th percentile category.
BMI	Ancestry	<10%	>90%	<10% vs. >90%
BMI <25	AFR	0.279863	0.181093	1.54541
BMI <25	EAS	0.712551	0.426829	1.6694
BMI <25	EUR	0.470405	0.205082	2.29375
BMI <25	SAS	0.440529	0.213892	2.05958
BMI <25	Total	0.467259	0.20605	2.2677
BMI >=25 & <30	AFR	0.469852	0.350797	1.33938
BMI >=25 & <30	EAS	0.255061	0.45122	0.56527
BMI >=25 & <30	EUR	0.400363	0.405116	0.988266
BMI >=25 & <30	SAS	0.435022	0.453142	0.960012
BMI >=25 & <30	Total	0.401685	0.405284	0.991119
BMI >=30 & <40	AFR	0.222981	0.398633	0.559363
BMI >=30 & <40	EAS	0.0283401	0.121951	0.232389
BMI >=30 & <40	EUR	0.124161	0.340872	0.364245
BMI >=30 & <40	SAS	0.115639	0.289967	0.3988
BMI >=30 & <40	Total	0.125455	0.339721	0.369289
BMI>=40	AFR	0.0261661	0.0694761	0.37662
BMI>=40	EAS	0	0
BMI>=40	EUR	0.00504679	0.0489305	0.103142
BMI>=40	SAS	0.00770925	0.0429989	0.17929
BMI>=40	Total	0.00550733	0.048945	0.112521
