# Supplementary material for: Genome-wide association study provides novel insight into the genetic architecture of severe obesity
Source: PLoS Genet. 2025 Sep 12;21(9):e1011842. doi: 10.1371/journal.pgen.1011842 (PMC12443252; doi:10.1371/journal.pgen.1011842)
Supplement: S31 Table — (XLSX) [file pgen.1011842.s031.xlsx]

## Sheet: ST31
Supplementary Table 31. Behavioral comparisons between sample groups defined by PRS upper and lower deciles and BMI categories.
Category	Variable	Mean (SD) or % by groups					Significance
		Resilient: PRS 90%, BMI<25 (N=8831)	All Obesity class 3: All PRS, BMI>=40 (N=8250)	High PRS Obesity class 3: PRS 90%, BMI>=40 (N=2097)	Low PRS normal weight: PRS 10%, BMI<25 (N=20023)	Low PRS Obesity class 3: PRS 10%, BMI>=40 (N=236)	Resilient vs All Obesity class 3	Resilient vs High PRS Obesity class 3	Resilient vs Low PRS, normal weight	Resilient vs Low PRS Obesity Class 3	Low PRS normal weight vs High PRS Obesity class 3	Low PRS normal weight vs Low PRS Obesity class 3
		Mean (SD) or %	Mean (SD) or %	Mean (SD) or %	Mean (SD) or %	Mean (SD) or %	P-value	P-value	P-value	P-value	P-value	P-value
Diet	Fruit & vegetable serving/day	3.75 (2.78)	3.32 (2.57)	3.36 (2.45)	3.55 (2.84)	3.2 (2.83)	6.28662e-27	1.38677e-06	3.47153e-12	0.00282716	0.238936	0.00282716
	Cheese servings/week	2.56 (1.82)	2.24 (1.71)	2.24 (1.7)	2.65 (1.82)	2.43 (1.84)	5.82567e-23	2.91224e-11	0.0346792	0.322095	1.35077e-15	0.322095
	Fish servings/week	2.29 (1.62)	2.21 (1.67)	2.17 (1.61)	2.21 (1.55)	2.07 (1.67)	7.98178e-06	0.00492704	3.20321e-05	0.0404764	0.35213	0.0404764
	Allmeat servings/day	0.69 (0.39)	0.89 (0.41)	0.88 (0.4)	0.73 (0.4)	0.92 (0.48)	8.17985e-211	4.70622e-85	3.70073e-09	1.52739e-13	3.15062e-62	1.52739e-13
	Redmeat servings/day	0.44 (0.3)	0.57 (0.34)	0.56 (0.33)	0.48 (0.32)	0.6 (0.38)	1.25691e-170	5.35275e-64	2.21281e-13	6.4635e-11	1.27982e-38	6.4635e-11
	High fiber bread/cereals (%)	73.15	56.93	57.25	69.88	58.8	6.86053e-112	1.40985e-42	3.45155e-10	5.78633e-05	6.9566e-26	5.78633e-05
Exercise	Moderate/vigorous physical activity (min/week)	359.7 (544.67)	175.01 (411.7)	178.55 (474.42)	338.02 (535.1)	169.6 (331.36)	4.81595e-133	1.58338e-45	0.000317925	3.75976e-06	2.68067e-35	3.75976e-06
	Walking (min/week)	397.53 (534.18)	301.5 (476.01)	313.91 (518.38)	378.24 (525.92)	264.16 (362.23)	3.92657e-29	1.29973e-09	0.000770383	0.000949927	3.15956e-06	0.000949927
Alcohol/ Smoking	Alcohol servings/week	2.9 (2.54)	1.4 (1.95)	1.39 (1.94)	2.96 (2.55)	1.26 (1.89)	2.14e-302	1.43418e-137	0.0247576	2.18001e-17	6.91797e-157	2.18001e-17
	Current smoker	12.5	9.07	10.27	10.81	8.09	7.21575e-15	0.000127966	1.24253e-11	0.0743738	0.919292	0.0743738
Sleep	Sleep duration	7.14 (1.04)	7.04 (1.42)	7.02 (1.38)	7.19 (1.03)	6.9 (1.45)	7.00745e-05	9.61609e-05	6.149e-06	0.000238233	1.91913e-11	0.000238233
	Insomnia (% yes)	27.47	40.33	41.15	26	37.87	1.10948e-68	1.05891e-33	0.330289	0.000110337	1.09705e-41	0.000110337
Recalled Body size at age 10	Plumper at age 10 compared to peers	15.74	44.17	50.36	5.62	35.93	3.58454e-275	3.44113e-187	7.63299e-240	4.30534e-41	3.58454e-275	4.30534e-41
	Taller at age 10 compared to peers	28.41	26.22	24.61	24.97	28.02	0.00173553	0.0154045	1.94364e-23	0.275856	0.00163003	0.275856
