# Supplementary material for: Genome-wide association study provides novel insight into the genetic architecture of severe obesity
Source: PLoS Genet. 2025 Sep 12;21(9):e1011842. doi: 10.1371/journal.pgen.1011842 (PMC12443252; doi:10.1371/journal.pgen.1011842)
Supplement: S32 Table — (XLSX) [file pgen.1011842.s032.xlsx]

## Sheet: ST32
Supplementary Table 32. Heretiability and genetic corelation of each Severe Obesity trait (SevO) with BMI in the all and European ancestry cohorts.
	Class 3 obesity					Class 4 obesity
	N	H2 (SE)	P (H2)	rg (SE)	P(rg)	N	H2 (SE)	P (H2)	rg (SE)	P(rg)
Combined All ancestry	77705	0.27 (0.01)	2.39e-97	0.94 (0.01)	2.22E-1096	41133	0.29 (0.02)	5.37e-50	0.94 (0.02)	4.60E-443
Combined European Ancestry	52302	0.37 (0.02)	1.58e-79	0.93 (0.02)	7.24e-46	22514	0.52 (0.04)	4.28E-778	0.93 (0.02)	1.80E-400
