# Supplementary material for: Genome-wide association study provides novel insight into the genetic architecture of severe obesity
Source: PLoS Genet. 2025 Sep 12;21(9):e1011842. doi: 10.1371/journal.pgen.1011842 (PMC12443252; doi:10.1371/journal.pgen.1011842)
Supplement: S33 Table — (XLSX) [file pgen.1011842.s033.xlsx]

## Sheet: ST33
Supplementary Table 33. Predictive value of the SevO PRS status for Obesity Class 3 across diverse ancestries
Ancestry	Number	Sensitivity	Specificity	PPV	NPV	AUC
						PRS only	95%CI	covariates only	95%CI	PRS + covariates	95%CI
AFR	2115	0.14742	0.91076	0.27778	0.82104	0.6232	0.5942-0.6522	0.7397	0.7142-0.7652	0.7825	0.7591-0.806
EUR	141662	0.32176	0.91277	0.17527	0.958595	0.731	0.7253-0.7367	0.5754	0.569-0.5819	0.7459	0.7404-0.7514
HIS	742	0.2439	0.92278	0.3333	0.88519	0.722	0.6378-0.8062	0.6955	0.6225-0.7686	0.7838	0.7116-0.8559
SAS	3063	0.39024	0.9119	0.15635	0.97279	0.7645	0.7186-0.8104	0.7157	0.6747-0.7568	0.8338	0.7989-0.8687
TP=true positive; TN=true negative; FP=false positive; FN=false negative
Area under the curve (AUC, c-statistic, [sentivity=y; 1-specitifiy=x] )	The probability that a randomly selected subject who experienced obesity class 3 will have a higher predicted probability of having obesity occur than a randomly selected subject who did not experience obesity class 3.
